# Supplementary material for: A male-sterile mutant with necrosis-like dark spots on anthers was generated in cotton
Source: Front Plant Sci. 2023 Jan 9;13:1102196. doi: 10.3389/fpls.2022.1102196 (PMC9868585; doi:10.3389/fpls.2022.1102196)
Supplement: Supplementary file 2 [file Table_1.xlsx]

## Sheet: Supplementary table 1.
Supplementary Table 1. Primers used in the present study
Primers	Sequences (5' to 3')	Usages
gtCas9 F	GCTTGTGCGTTTCGATTTGA	Transgenic Cas9 positivity
gtCas9 R	CCGCTCGTGCTTCTTATCCT
SHE F	AGCGAAAGAAGCATCAGATGG	Determine the insertion vector
SHE R	CGACTCGGTGCCACTTTT
GH2F	CTTCAGTCTTTAACCTCCCT	Full length gene GhEMS1_A08 and GhEMS1_D08, TA cloning
GH2R	AACTGGCAACGTACCTTCTA
GH3F	CCTGGCTAACAATTTCCTTT	Full length gene GhEMS1_A09, TA cloning
GH3R	ATATCAACTGGCAGAGTCCC
E32R	GTTAGCCAGGTCCAAGAA
E32F	TCAAACCTCACCCTCCTA
S1F	TATCCCGCCTGAAATTGGTGAG	sgRNA1 targets PTG1 for PAGE
S1R	AATTTCAGGTGGTATTTTCCCTGTA
S2F	AGAGTATCTTTCAGAGCTTCCA	sgRNA2 targets PTG1 for PAGE
S2R	CATCAAACTATTTGAACTCCAT
S3F	CATCCCGCCAGATGTTGGTGAA	sgRNA1 targets PTG2 for PAGE
S3R	GAGGTGGCAACTGCCCACTG
S4F	CGAGTATCTTGCTGAGCTTCCG	sgRNA2 targets PTG2 for PAGE
S4R	TCCATCAAAGTTTCTGAACTCCAC
POT1_163F	TTTGACAGAAAGTCAATTGTGA	Off-target site amplification
POT1_163R	GGATTTTCTTCTTTATTAGGCAGT
POT1_273F	TTTTAAAATTTATTTACCGTAGTGG
POT1_273R	AGAACAGGTAAAAGTGTGTCCA
POT1_396F	TGGATTGTTGTATTTTATTAGGC
POT1_396R	GAATTTGAACATCTCGGACA
POT1_448F	TGTAAAAGAAACGATGTACCTG
POT1_448R	GTTCAACCACTACCTGCAAA
POT1_735F	TTGAAATCATGGTTAATTTTTATG
POT1_735R	AACAAATTGAATGCCTTTGA
POT1_1004F	CTTCAAATGAAGTAGTTTTTCTTA
POT1_1004R	AACTCGTGAATGAATTTCCA
POT1_1187F	CTGTAGTTGTCGAAGCTGGT
POT1_1187R	GGTGGAAGCATGAGCTTAAT
POT1_1480F	GGTCTTGCCTGCTCTTTATT
POT1_1480R	ATTTACCGCAGGACAATAGG
POT1_1600F	TTGACTTTCAATTGGTGTCC
POT1_1600R	AAGGAAAAGACCAAACGATG
POT2_4F	TTAAGGAATGTGATCGGAAG
POT2_4R	CCAATACCAAATTTGTCGAA
POT2_14F	TCTTATGAAAAGCTTGCATCT
POT2_14R	TTCATAATCTCGATTCACACG
POT2_57F	GCCTTGACGAAGAATAAAGG
POT2_57R	CATGCCTTACGGTTGAATAA
POT2_152F	TTTTGTGGCATTATTTTGTGT
POT2_152R	TTCATAATCTCGATTCACACG
POT2_166F	GGAGAGTGTTCACTGCTGAT
POT2_166R	AAAAGAACTTGCTTGGCTGT
POT2_227F	GGAAAATGACCCACTTTCTT
POT2_227R	TGGCCCCTAATTATTGAAAA
POT2_271F	GCCACTAGGCTCCTAAAAAG
POT2_271R	GCCTCTCTCCATATCCCTTA
POT2_285F	GCATGATTAGGAGCTGAACA
POT2_285R	GCAATTGTTGGCTAATTTGA
POT2_297F	GAAGCAATTGCCAGTTCTC
POT2_297R	TTCAGATGGAAGTGAAGATGA
POT2_377F	AAAAAGGGGATGAAAATGAT
POT2_377R	GTCGACCGACCATTAAGACT
POT2_399F	CGAAGGTATGCTCATCAAGA
POT2_399R	CGATCATGCGGCTATTAAGT
POT2_408F	ACCATTAGTACTCGGGTTGC
POT2_408R	TGGCACAATAGAGGTAAGTCA
POT2_414F	TATGCCCTGTAAGCTTGTTG
POT2_414R	CGGATTTCCAAACTACGAA
POT2_484F	TCATCCATTAATACAACCAAGA
POT2_484R	TTGGCGTAGGATCTAGTCAC
POT2_496F	TTTAACCTTTTCTACCCAAATG
POT2_496R	TTCACAAGATGGTGAGAAGC
POT2_588F	TCTTGCTCCAACCTCAATAG
POT2_588R	TTTTGACAAATTCCGCTTAT
POT2_612F	CAGGGATCAAATTTGTGAAA
POT2_612R	TTGAGAACTAATCCAAATCGTC
POT2_614F	ATGATCTCCAGATGACAACG
POT2_614R	TGTTACACTCCTGCAGTTCC
POT2_626F	TGTGGTATTATTTTGTGTAGATGG
POT2_626R	TTCATAATCTTGATTCACACGA
POT2_635F	TTTGTTTTCGATCTGTTTCG
POT2_635R	TCCCCAGAGAACAAATCAGT
POT2_679F	TTCCCAACTGATTTGTTGAT
POT2_679R	GAACCGATGAAATGATACGA
POT2_693F	TGTGATCTTATGAAAATCTTGC
POT2_693R	CATCATCTCGATTCACACG
POT2_721F	TCTGCTGGTTTAATGGATTC
POT2_721R	AACCTGTGGTAGGTTCATCC
POT2_763F	TGAACTAAATTTTCAAATCAAAGA
POT2_763R	AATATTGGCTCTCGTTCCTT
POT2_851F	CTATACTTCACACGCTTACCG
POT2_851R	GGGTTTTCAATAATGGTTCC
POT2_1005F	TTGCTATTCTGTTTTCTGGA
POT2_1005R	TTAAAGGCAAAATGGAATCA
POT2_1016F	GACACCAGAAAACTGCTACG
POT2_1016R	TTCTTCTCCAAGTCATGAGG
POT2_1155F	TCATTCATGCTCGTTATTGAT
POT2_1155R	ATGGACTTTCAACCCCTAAC
POT2_1168F	GCGAAGCCACTTACATTTTA
POT2_1168R	GAGAGTGAAATACCATGTCTCA
M1F	ggagtgagtacggtgtgcTATCCCGCCTGAAATTGGTGAG	Hi-TOM sequence
M1R	gagttggatgctggatggAATTTCAGGTGGTATTTTCCCTGTA
M2F	ggagtgagtacggtgtgcAGAGTATCTTTCAGAGCTTCCA
M2R	gagttggatgctggatggCATCAAACTATTTGAACTCCAT
M3F	ggagtgagtacggtgtgcCATCCCGCCAGATGTTGGTGAA
M3R	gagttggatgctggatggGAGGTGGCAACTGCCCACTG
M4F	ggagtgagtacggtgtgcCGAGTATCTTGCTGAGCTTCCG
M4R	gagttggatgctggatggTCCATCAAAGTTTCTGAACTCCAC
F-1	ACTCTTTCCCTACACGACGCTCTTCCGATCTgcttGCGTtggagtgagtacggtgtgc
F-2	ACTCTTTCCCTACACGACGCTCTTCCGATCTgcttGTAGtggagtgagtacggtgtgc
F-3	ACTCTTTCCCTACACGACGCTCTTCCGATCTgcttACGCtggagtgagtacggtgtgc
F-4	ACTCTTTCCCTACACGACGCTCTTCCGATCTgcttCTCGtggagtgagtacggtgtgc
F-5	ACTCTTTCCCTACACGACGCTCTTCCGATCTgcttGCTCtggagtgagtacggtgtgc
F-6	ACTCTTTCCCTACACGACGCTCTTCCGATCTgcttAGTCtggagtgagtacggtgtgc
F-7	ACTCTTTCCCTACACGACGCTCTTCCGATCTgcttCGACtggagtgagtacggtgtgc
F-8	ACTCTTTCCCTACACGACGCTCTTCCGATCTgcttGATGtggagtgagtacggtgtgc
F-9	ACTCTTTCCCTACACGACGCTCTTCCGATCTgcttATACtggagtgagtacggtgtgc
F-10	ACTCTTTCCCTACACGACGCTCTTCCGATCTgcttCACAtggagtgagtacggtgtgc
F-11	ACTCTTTCCCTACACGACGCTCTTCCGATCTgcttGTGCtggagtgagtacggtgtgc
F-12	ACTCTTTCCCTACACGACGCTCTTCCGATCTgcttACTAtggagtgagtacggtgtgc
2P-F	AATGATACGGCGACCACCGAGATCTACACTCTTTCCCTACACGACGCTCTT
R-A	GACTGGAGTTCAGACGTGTGCTCTTCCGATCTctgtGCGTtgagttggatgctggatgg
R-B	GACTGGAGTTCAGACGTGTGCTCTTCCGATCTctgtGTAGtgagttggatgctggatgg
R-C	GACTGGAGTTCAGACGTGTGCTCTTCCGATCTctgtACGCtgagttggatgctggatgg
R-D	GACTGGAGTTCAGACGTGTGCTCTTCCGATCTctgtCTCGtgagttggatgctggatgg
R-E	GACTGGAGTTCAGACGTGTGCTCTTCCGATCTctgtGCTCtgagttggatgctggatgg
R-F	GACTGGAGTTCAGACGTGTGCTCTTCCGATCTctgtAGTCtgagttggatgctggatgg
R-G	GACTGGAGTTCAGACGTGTGCTCTTCCGATCTctgtCGACtgagttggatgctggatgg
R-H	GACTGGAGTTCAGACGTGTGCTCTTCCGATCTctgtGATGtgagttggatgctggatgg
2P-R	CAAGCAGAAGACGGCATACGAGATCGCTGATCGTGACTGGAGTTCAGACGTGTGCTCTT
2P-R-1	CAAGCAGAAGACGGCATACGAGATAGCTGAGCGTGACTGGAGTTCAGACGTGTGCTCTT
2P-R-2	CAAGCAGAAGACGGCATACGAGATCGAGGATCGTGACTGGAGTTCAGACGTGTGCTCTT
2P-R-3	CAAGCAGAAGACGGCATACGAGATCGCTGCTCGTGACTGGAGTTCAGACGTGTGCTCTT
2P-R-4	CAAGCAGAAGACGGCATACGAGATCGCTGAGCGTGACTGGAGTTCAGACGTGTGCTCTT
2P-R-5	CAAGCAGAAGACGGCATACGAGATCGCACATCGTGACTGGAGTTCAGACGTGTGCTCTT
2P-R-6	CAAGCAGAAGACGGCATACGAGATCTCTAATCGTGACTGGAGTTCAGACGTGTGCTCTT
2P-R-7	CAAGCAGAAGACGGCATACGAGATCGATGCTCGTGACTGGAGTTCAGACGTGTGCTCTT

## Sheet: Supplementary table 2.
Supplementary Table 2. The potential off-target position of sgRNA1/2 on the whole genome.
	Base position of sgRNAs																				PAM			Target site gene		Off-target
Off-target sites	1	2	3	4	5	6	7	8	9	10	11	12	13	14	15	16	17	18	19	20	21	22	23	or position		editing(Y/N)
sgRNA1	A	A	C	C	T	G	A	C	C	G	C	T	C	T	T	T	A	C	A	T	T	G	G	A08/D08/A09		-
1_S_1_POT163	A	A	T	G	T	G	A	C	T	G	C	T	C	T	T	T	A	C	A	T	T	A	G	A03(-97563297)		N
1_S_1_POT273	A	T	G	T	T	G	A	C	A	G	C	G	C	T	T	T	A	C	A	T	T	G	G	A05(-13548707)		N
1_S_1_POT396	A	A	C	C	A	G	A	G	A	G	A	T	T	T	T	T	A	C	A	T	T	G	G	A06(-92331628)		N
1_S_1_POT448	A	A	C	C	G	A	A	C	C	C	C	T	T	T	T	T	A	C	A	T	T	G	G	A07(+24350973)		N
1_S_1_POT735	A	A	C	C	C	G	A	G	A	G	A	T	T	T	T	T	A	C	A	T	T	G	G	A11(-84340432)		N
1_S_1_POT1004	A	A	T	G	T	G	A	C	T	G	C	T	C	T	T	T	A	C	A	T	G	A	G	D02(+59158868)		N
1_S_1_POT1187	A	A	C	C	T	G	A	T	G	A	C	T	A	T	T	T	A	C	A	T	A	G	G	D05(+24502154)		N
1_S_1_POT1480	A	A	C	A	T	G	A	A	C	G	T	T	A	T	T	T	A	C	A	T	G	G	G	D09(+11168817)		N
1_S_1_POT1600	A	A	C	G	T	G	A	A	C	G	C	A	A	T	T	T	A	C	A	T	G	G	G	D10(-51935075)		N
sgRNA2	C	A	G	T	G	A	A	A	T	T	G	T	T	G	G	A	G	T	C	A	A	G	G	A08/D08/A09		-
2_S_1_POT4	A	A	T	G	C	A	A	A	G	T	G	T	T	G	G	A	G	T	C	A	A	G	G	A01(+529983)		N
2_S_1_POT14	A	A	A	T	G	C	A	A	T	T	G	T	T	G	G	A	G	T	C	A	T	G	G	A01(-5930003)		N
2_S_1_POT57	A	A	G	A	C	A	A	A	T	A	G	T	T	G	G	A	G	T	C	A	C	G	G	A02(-43046635)		N
2_S_1_POT152	A	A	A	T	G	T	A	A	T	T	G	T	T	G	G	A	G	T	C	A	T	G	G	A04(+76357896)		N
2_S_1_POT166	A	G	G	T	G	A	G	A	T	A	G	T	G	G	G	A	G	T	C	A	A	G	G	A05(-7600603)		N
2_S_1_POT227	T	A	G	T	A	A	A	A	T	T	G	G	T	G	G	A	G	T	C	A	A	A	G	A06(-23820562)		N
2_S_1_POT271	A	G	G	G	G	T	A	A	G	T	G	T	T	G	G	A	G	T	C	A	A	G	G	A07(-569196070		N
2_S_1_POT285	A	G	G	T	G	A	T	G	T	T	G	T	T	G	G	A	G	T	C	A	A	A	G	A07(+87544690)		N
2_S_1_POT297	A	A	A	T	G	T	A	A	A	T	G	A	T	G	G	A	G	T	C	A	A	G	G	A07(-94957239)		N
2_S_1_POT377	A	A	G	G	A	A	A	A	T	T	A	T	T	G	G	A	G	T	C	A	A	A	G	A09(+81021793)		N
2_S_1_POT399	A	A	G	T	T	A	A	A	T	T	C	T	T	G	G	A	G	T	C	A	A	A	G	A10(+43665423)		Y
2_S_1_POT408	C	A	G	T	G	A	G	A	T	T	T	G	T	G	G	A	G	T	C	A	T	A	G	A10(+71712408)		N
2_S_1_POT414	C	A	A	T	C	A	A	C	A	T	A	T	T	G	G	A	G	T	C	A	A	G	G	A10(+77430038)		N
2_S_1_POT484	A	A	A	T	G	T	T	A	T	T	C	T	T	G	G	A	G	T	C	A	A	G	G	A12(-6790904)		N
2_S_1_POT496	T	A	A	T	G	T	A	A	T	T	A	T	T	G	G	A	G	T	C	A	T	G	G	A12(-45146119)		N
2_S_1_POT588	A	G	G	T	C	A	A	A	T	T	C	T	T	G	G	A	G	T	C	A	A	A	G	D01(-41652247)		Y
2_S_1_POT612	C	A	G	G	T	A	A	T	T	T	G	T	G	G	G	A	G	T	C	A	A	A	G	D02(+824919)		N
2_S_1_POT614	C	T	G	G	G	A	A	A	T	C	G	G	G	G	G	A	G	T	C	A	A	G	G	D02(-1126387)		N
2_S_1_POT626	A	A	A	T	G	C	A	A	T	T	G	T	C	G	G	A	G	T	C	A	T	G	G	D02(-12589807)		N
2_S_1_POT635	C	A	C	T	G	C	A	A	C	C	G	A	T	G	G	A	G	T	C	A	A	G	G	D02(-28910132)		N
2_S_1_POT679	A	A	G	T	G	A	A	A	T	T	A	T	T	G	A	A	G	T	C	A	A	A	G	D03(+25296881)		N
2_S_1_POT693	A	A	A	T	G	T	A	A	T	T	G	T	C	G	G	A	G	T	C	A	T	G	G	D03(-48468209)		Y
2_S_1_POT721	C	A	T	T	G	A	A	C	T	T	G	G	T	G	G	A	G	T	C	A	A	G	G	D04(-21228389)		N
2_S_1_POT763	A	A	A	A	G	A	A	T	T	T	G	T	C	G	G	A	G	T	C	A	A	G	G	D05(+13163749)		N
2_S_1_POT851	C	A	G	T	T	A	A	C	A	T	G	T	A	G	G	A	G	T	C	A	G	G	G	D06(-54459084)		N
2_S_1_POT1005	G	A	G	T	C	A	A	A	G	T	G	T	A	G	G	A	G	T	C	A	A	A	G	D10(-44658872)		N
2_S_1_POT1016	C	A	T	T	G	A	A	G	T	T	G	T	T	G	G	T	G	T	C	A	A	A	G	D10(+64622057)		N
2_S_1_POT1155	A	T	T	T	G	A	A	G	T	T	G	T	T	G	G	A	G	T	C	A	A	G	G	D13(-40664213)		Y
2_S_1_POT1168	C	A	C	T	T	A	C	A	T	T	T	T	A	G	G	A	G	T	C	A	A	G	G	D13(-59169895)		N

## Sheet: Supplementary table 3.
Supplementary Table 3. The potential off-target sequences
>POT1_163	TCTTATATTTTTTATAAAATTTAATTCATTAAAATATTAAAATAATAGGGGTCAAAGTTTAAAATATTTGACAGAAAGTCAATTGTGACAATTTAGTTGAGACAAAAGGAGAATGTGACTGCTCTTTACATTAGGAACTCAGGAAAAAAAACCTTAGGTTTTCTCTTCCTTTGGAAATTCATTCATGAGATTCCGTCTAAACTTTTTTACTGCCTAATAAA
>POT1_273	AGTCATTTTAAAATTTATTTACCGTAGTGGACCAAAAAATTTAAAACACGCCTATGTGAAAGCATTTTAATGGGAAATTTCATAAAAACATGTTGACAGCGCTTTACATTGGGTCAGCAAAAACGTGCCAACGTGGACACACTTTTACCTGTTCTTAGACTAAATTTAAAAAAAAAAGTCATTTTTTTAAAAATATTATAAAAATAAACCAATTTTTTTGA
>POT1_396	GTTGTATTTTATTAGGCTATAATTGTGTTTAAAATGTTGTAAAATTTGATTTTTAATCATGGTTAATTTTTATGTATGTCGTGTTAATTAACCAGAGAGATTTTTACATTGGATTCCCCATGAAATGATACCAAGTTTTCTTCACCTTCTCAAATTACTAATATTCTTGTTTTCTTTGTCCGAGATGTTCAAATTCAAAGGCATTCAATTTGCTAACCAAA
>POT1_448	AGATATGTTATATCCGAACATATATGTAAAAGAAACGATGTACCTGTAGAAAAAAAATAGTATTTTTGGTTTTTTTCTCTTCTTGCAATTGATGTGTATTTTTATCACAAAAACCGAACCCCTTTTTACATTGGTTTCTATTCGGCTTTATAGCCGATTTGTTACACTGCCCATACTTGCGTGTTCCTTTTGTTTTGCAGGTAGTGGTTGAACGGTGGAGC
>POT1_735	TGTTTAAGATGTTATAAAATTTGATTTTTAATAAACTTATTACATATATTTTGAAATCATGGTTAATTTTTATGTATGTTGTGTTAATTAACCCGAGAGATTTTTACATTGGATTCCCCATGAAATGATACCAAGTTTTCTTCACCTTCTCAAATACTAATATTCTTGTTTTCTTTGTCCAAGACGTTCAAATTCAAAGGCATTCAATTTGTTAACCAAAT
>POT1_1004	GAAGTAGTTTTTCTTATATTTTTTATAAAATTTAATTCATTAAAATAGAGGTCAAAGTTTAAAATATTTGACAGAAAGTCAATTGTGACAATTTAGTTGAGACAAAAGGAGAATGTGACTGCTCTTTACATGAGGAACTCAGGAAAAAAACCTTAGGTTTTCTCTTCCTTTGGAAATTCATTCACGAGTTTCCTTCTAAACTTTTTTACTGCCTAATAAAG
>POT1_1187	GAAAATACTATATAGTAAATGTAGAGGATAGAATCTGTAGTTGTCGAAGCTGGTAATTATTTGGGATCCCTTGTCCTCATGCCCGCTCTGCTATATCACATCTTGAACAAGAACCTGATGACTATTTACATAGGTACTACCACAATGAGACATATTTGAAAGCATATGCATATGCTTTACAACCCATAAATGGGTTACATGAGTGGAGAAAATCTGGTATT
>POT1_1480	TTTATTTTTATTTCCAAAATAGTGTGTCAATCTCTGTCCATTGACTTTGAACTGGTGTCCATCATTTAAATCTCGAATTGTGACTGCGTTATGGGGAAATACGTCGACACCAACATGAACGTTATTTACATGGGTGCAATTTAAGTCGAGAGTTGAATAATAAAACCTATTGTCCTGCGGTAAATTGTCACTACAAAATAATCTTGTCATGACATTGTTTG
>POT1_1600	ATTGACTTTCAATTGGTGTCCATCATGTAAATCTCGAATCGTGACTGCACCATGGGGAAATACATCGACAACTTCGAACGGTCTAGACCAACGTGAACGCAATTTACATGGGTGCAATTTAAGTTAACAATTGAATAATAAAACTTCTTGACCTGCGATAAACTGTCGTTGCAACATAATCATGTCATGCCATCGTTTGGTCTTTTCCTTATAAATCGCAG
>POT2_4	GTGATCGGAAGTAAGTGAACTTGCAAAATGTGCAGCACAAAAAAACATATTCTTAGGTTGGTCACAAAAAATAAAATTTTATTGAGGAGATTTTCATTGCTGTGAAAGAAGAATGCAAAGTGTTGGAGTCAAGGCTTGACATACACTTTCGACAAATTTGGTATTGGGTTTAGTATGTTGTATTCGATTTTACCACTAAGTTTTATCCTCCACTTAAACTG
>POT2_14	TGTGATCTTATGAAAAGCTTGCATCTTTTTTGTAGTGATCAAATATTTGTGTGGTATTATTTTGTGTAGATGGACCGTAGTCAAGATCAAAATGCAATTGTTGGAGTCATGGCTTCAGTTTTAGCTTTTGGGGCTCTTTGGATTTAAAAATTAAAAACTAGGAAGGAAATTGCTTCTCACCCTCGTGTGAATCGAGATTATGAAAGAGAAAATTATATTAA
>POT2_57	TGACGAAGAATAAAGGAACCTAGAAAAAAAAAAGAACCCTAAGCAATAATAGTGCAAAAAAACTTAGCAAAAGTGTGGCTAAGATCCACAAGACAAATAGTTGGAGTCACGGGAACCCTTGCAACCGCTATTTGACAGCTGAAGGTTAGAGAAGAAGAGACGGTGGATTAGCCCCAATATTATTCAACCGTAAGGCATGGTAAAAGATGATGGGAAAAGGA
>POT2_152	TAATGATAACTTTAGTCATACATGTGATCTTATGAAAAGTTTGCATCTTTTTTGTAGTGATCAAATATTTTTGTGGCATTATTTTGTGTAGATGGATCGTAATCAAGATCAAAATGTAATTGTTGGAGTCATGGCTTCAGTTTTAGCTTTTGGGGCTCTCTGGATTAAAAAATTAAAAACTAGGAAAGAAATTGCTTCTCACCCTCGTGTGAATCGAGATT
>POT2_166	TTGGGAGAGTGTTCACTGCTGATGATGATACTGAGTCAGTGCTTTCCCCTCTTGAATTCCAACTTCCCTGGTTTGAGCCAAAGTTTCCCAGGTGAGATAGTGGGAGTCAAGGGAATAATCCCAGAAAATAATTCTTTTAAACCCTCTCTTCTCACAAGAAAAATAAGTTAGGAACTGGTTCACAGCCAAGCAAGTTCTTTTTATATAGAAATCTAATACAA
>POT2_227	CGGCTTTTTTATTAAAATGACTTTAAAATTTTAATAAATTAGGAAAATGACCCACTTTCTTGATTATGTACCTAATAATTTGAAATAAATAGTAAAATTGGTGGAGTCAAAGAGAATAGCGCACCAACATGCTACATCAGTCATCACAATAAAAAAATCAATTTTCTGGTAGAGCTAAGGAGAATGGCGCCACCTGTATAAATACCAAGAAAATACTAAGA
>POT2_271	TCCTAAAAAGGTGGCATGTGGAGCATTGGGGAAGGCATGGGATCGATTCCCAGTGTTGACAAATAGATGCATTTATTTTTAAGTGCTGGAGGGGTAAGTGTTGGAGTCAAGGTGGATTTTGCTAAAGGAGAGTTTGGATCAGTCCAAACGCTTGGATTAAGGAGAGATAAGGGGAGAGATTTAAGGGATATGGAGAGAGGCTAAGAGTTGGCCAAATTTTG
>POT2_285	TACTATAAAAGAAAAATTAATGAAAGTATTGAAAAATATTACCACAGAAGATGTAGTTGTAGCATGATTAGGAGCTGAACAAGGTGGTATTGTTAGTCTTGATACAAATGAAGGTGATGTTGTTGGAGTCAAAGGTGAAGATGCAGATGCTTTGGATGCAATTGTTTGAGTAGGAGTTGGAGGAGGTGTACTCTACAAAATTCACATGTTAGGAGTTCTCA
>POT2_297	AATGAAGCAATTGCCAGTTCTCCATGAGAGACATCTGTCAGAATATTAAACTGTGAACAAACCTGAGAACTTTTGGCAAGTTCAAGGCCAAATGTAAATGATGGAGTCAAGGGACAGCCTGATCCTACTCCATAACCAATGGCACAGCTCCAGTTTAATTTATTTTTATATTTCATCTCATCTTCACTTCCATCTGAATATAGAAGAATAAAAAGTAACAT
>POT2_377	TGGAAAGAACAAGATTGTCAAAAAAGGGGATGAAAATGATATAAAGTTTGGTGGAAGAAATTAAAGCCATTGGTTTGGTTGTTACTAGTTTTGAATGATATTAATAATAATAAGGAAAATTATTGGAGTCAAAGCAATAACTTCTTTTAACATCTAATCAAATAATAATAATAACCTCTTTTTTCTCGTGTCAGAATTATCGAAGATAAGTTAAGTCTTAA
>POT2_399	TCAAGAAAATTCTCAATAATTGGAACAAGTGAAGAAGTTACCTCATTTTGTTCCAACGTCAATAAATGATCGGCAACTTGATTTCCAATGCCCTTTCTATCTTGGATCTCAAAGTTAAATTCTTGGAGTCAAAGTATCTATTGTATTAGCCTTAGTTTAGCATCTTTCTTAGTGAGTAAGTACTTAATAGCCGCATGATCGGTAGACACTATAACTTTGGT
>POT2_408	TAAATGTTTAAAACTTGAAATTTAAATAATTTAAAACCATTAGTACTCGGGTTGCCTCCCGAGAAGTGCTTGTTTATAGTCTAAGCTCGACTGTTACCTTGTTAGTTTATTCAGTGAGATTTGTGGAGTCATAGCTCATCTCTATTGTTTTTAAAATTCTCACCGTTATAAAGTTTGAGACGATGTCCATTTACTTTGAAAGTACTGTGTAATGGGTGACT
>POT2_414	CATCTACGGATATTAGATGATCAAGATTAACTAATGATGTGATATGCCCTGTAAGCTTGTTGTGGGACAGTCTCAAAGTTCTTAGTCTAGGTGGAAGCTTTGGCAAGCTTCCAATCAACATATTGGAGTCAAGGTCCAATATCTGGAGCTTTTGTAATGCATATATGTTGGGAATCCTTTCTGAAAATTCATTTTTTGACAAGATTAACTGAGTTAATCTT
>POT2_484	TCCATTAATACAACCAAGACTTATTTATTATAAAATATCATAAAAGGCTGCTAATATTGAATAAAGAAAAACAAGCAATTATTTTATATAAATGTTATTCTTGGAGTCAAGGACGAATCTACCTCTCTAATTAACCATAGGTCAGAGTACGGATTCTTTTATGTCTAGACTTGTGACTAGATCCTACGCCAAGACTTATAACATCTCGGTATCAAAGTCTT
>POT2_496	TTTTAACCTTTTCTACCCAAATGTGTAATGTTGTTATTTTTTGTAATGATGTGGTATTATTTTGTGTAGATGGATCATAATCAAGATCATAATGTAATTATTGGAGTCATGGCTTTAGTTTTAGCTTTTGGGGCTCTTTGGATTAAAAAATTAAAAACTAGGAAGGAAATCGCTTCTCACCATCTTGTGAATTGAGATTATGAAAGAGAAAATTATATTAA
>POT2_588	CCACACATGACTCAGTTACCTCATCTTGCTCCAACCTCAATAGATGATCAGCTATTTGATTTTCGACACCTTTTCTATCTTGGATCTCAAGGTCAAATTCTTGGAGTCAAAGTATGCAATGAATTAGCCTTGGTTTTGCATCTTTTTTTGTGAGCAAGAATTTAATGGCCGCATGGTCAGTAAATACTGTAACTTTGGTACCTATAAGATATAAGCGGAAT
>POT2_612	ACATCACAACATTTTAGAATACAAAATCAGGGATCAAATTTGTGAAATTCTAGTATTAATGTAGACAAAAAAAAATCAGAGACTAGGTTGAGATATTATTTAATTTGCAGGCAGGTAATTTGTGGGAGTCAAAGTAGAAACAGTGAGTATTCCGCTTGAGTGATCAATGACGATTTGGATTAGTTCTCAATTATTTAGAGTTCAAACTTGTGTAAAAATAA
>POT2_614	AACGCGAACAACCCTTGCTTCGACGGAGCCTAGGGAAGAGAAGCAATAGGGTGCGAGAGTTGATGGGCACTCGACCATTAAGATGACGACTGGGAAATCGGGGGAGTCAAGGCAGCGGCGATGAAATCTATTCGAGGGTTGCTCGTCTGGTTAGACCTCGCTCGGGGCTTGAGGAACTGCAGGAGTGTAACACCCTTAACCCGTATCCTTCTCCAGAATAG
>POT2_626	TTTTATAGTGATCAAATTTTAAATCTTTTTTATAGTGATCAAATATTTGTGTGGTATTATTTTGTGTAGATGGATCGTAATCAAGATCAAAATGCAATTGTCGGAGTCATGGCTTCAGTTTTAGCTTTTGGGGCTCTTTGGATTAAAAAATTAAAAACTATGAAGGAAATTGGTTCTCACCCTCGTGTGAATCAAGATTATGAAAGAGAAAATTATATTAA
>POT2_635	TCCACTGCAACCGATGGAGGCAAGGCTTTGTTTTCGATCTGTTTCGCTGTTAACGCAGGAAGGCAAGATCTGCTATCTTTAACCAGCTCCACTGCAACCGATGGAGTCAAGGCTTTGCTTTCGATCTGCTTCGCTGTTAACGCAGGAAGGCAAGATCTACTATCTTTAACCAGCTCCACTGCAACCGATGGAGGCAAGGCTTTGTTTTCGATCTTCACTGA
>POT2_679	GTTGATCATGCTATTTGGTGATTTTGATGTAATTCTAGGAATAAATTGGTTAACTAAGCATAGTGTGATTTTGTACTATCTCAAAAAAAAGCTTTCTGTCCAAAGTCCAGAAAGTGAAATTATTGAAGTCAAAGGCATCGAATCAAGTAATTCTACTCGTATCATTTCATCGGTTCAAGCTAATAAGCTTTTGAATCAAGGCTTTGAAGTATATTTAACTT
>POT2_693	TGTGATCTTATGAAAATCTTGCATCTTTTTTGTAGTGATCAAATATTTGTATGGCATTATTTTGTGTAGATGGATTGTAATCAAGATCAAAATGTAATTGTCGGAGTCATGGCTTCAGTTTTAGCTTTTGGGGCTCTTTAGATTAAAAAATTAAAAACTAAGAAGGAAATTGCTTCTCACCCTCGTGTGAATCGAGATGATGAAAGAGAAAATTATATTAA
>POT2_721	ATTCTTTTCTATCAAAATTCATGGTAATTTGTCTTAAATCTGCTGGTTTAATGGATTCCGCAGGAATTTGTGCAAGAAGTTATTGAGACCATTGAACTTGGTGGAGTCAAGGATGCTTTAGTGGGCACACCTGGTCTTAGAGGTCTATCAACGGAGCAACGGAAACGACTTACAATAGCTGTGGAACTCGTTGCTAATCCTTCTATAATATTCATGGATGA
>POT2_763	GAACTAAATTTTCAAATCAAAGATGATGTGTCATCTATTAATTAAATGGGATCATGAATAATGTAATGGAAATGATTCATAAAATAAATTTTCTAACTTATATGTTTGATCAAAAGAATTTGTCGGAGTCAAGGAACGAGAGCCAATATTATGATACAATCCATTAACTATTATATCTTAAAAATATGATAAAATTACAACTTTATTTCTAAAGATTTAAA
>POT2_851	TACTTCAAATACAAACATGGAGTGTCATTACTATACTTCACACGCTTACCGGTTCTCCGAGATGTTATCATCATGTGTTTCTAGTTACACAGTTAACATGTAGGAGTCAGGGTAGAGACTCACCTGATACTCACCTTTACTGCAGCTCAAAGTTCCAAACCCGAACGTTTGTCTTGAACCAACAACAACTACTACTTAAAGAACATGGAACCATTATTGAA
>POT2_1005	TAATATGAAGAACTTTGCTATTCTGTTTTAGGTAATATGAAGAACTTTACTTCAATACCAATGTTATTGCTATTCTGTTTTCTGGATAGGAGTCAAAGTGTAGGAGTCAAAGTGTAGGAACTGTAACTTCTCAAAGTGTAGGGTGTTGTAAAGGTGTTTGTGGAAAGGTAAATTACCTTTTCTCTAATTTCATTATTGCATTTGCTTTCATTTCAATGGAA
>POT2_1016	CTGCTACGGCGGCGACGGCGGCGCCAACCACTGTGGCTGAAATTGCAACGGCAATAGTGGCAAGTTAAAACCAACATTGGCCATGGGCTGAAACTGATTACCAAGAGGAAACATTGAAGTTGTTGGTGTCAAAGGCAGTGAGCAAGCTGATTTAGCTTTGCTTAATCGGCAAGCCTCATGACTTGGAGAAGAAATAAAGCAGAAACTTTCTTTTCTTTAAA
>POT2_1155	TTTTTTTACATTATAAATGCATTCTAATTACATCATTCATGCTCGTTATTGATTTGAGTAATTTGAAATTATAGACCCTTGTATAGAGGATTTGAAGTTGTTGGAGTCAAGGGAAAAAGAAGTGGTTCATGATTGATATCACCTTATGCTGCTCTATGCACCCAAGTTTTTGAATTAAAACAATCACTTTGTTGGTTAGGGGTTGAAAGTCCATGAATGTA
>POT2_1168	ATACTTATCATAGGAAATGACATACCTACATTGCAGTCTATTAAGACTTGATTAGGAAGCTGTTTTTCTATGAAGGACTTGGGCGAAGCCACTTACATTTTAGGAGTCAAGGTCTATAGAGATAGATCAAGATGACTACTAGGTCTAAGCCACAGTACATACATAGATAAAGTATTGAAAAGGTTCAGTATAGAAGAATCTAAAATATGATTCCTACCTAT

## Sheet: Supplementary table 4.
Supplementary Table 4. Detailed display of differential genes.
Cluster	GeneID	Ghems-1_counts	Ghems-2_counts	Ghems-3_counts	WT-1_counts	WT-2_counts	WT-3_counts	padj	log2FoldChange	pvalue	stat	foldChange	log10padj	down/up
Ghems6/WT6	Ghir_A09G021630	10280	407	10943	1	2	3	2.03244e-06	-12.1872	4.37123431990722e-9	34.451	0.000214434	5.69198	up
Ghems6/WT6	Ghir_D09G020940	11562	503	11714	1	1	6	2.14179e-05	-11.8795	6.94865093372948e-8	29.079	0.000265402	4.66922	up
Ghems6/WT6	Ghir_A02G002080	28154	1778	19878	2	5	11	4.5012189101666e-7	-11.6973	7.21967126755966e-10	37.9604	0.000301127	6.34667	up
Ghems6/WT6	Ghir_D12G024160	1573	521	1729	1	1	1	1.58807675057361e-39	-10.8255	2.89451699730905e-44	194.768	0.000551073	38.7991	up
Ghems6/WT6	Ghir_A05G027730	5241	227	3268	0	2	4	0.000380855	-10.7148	2.07556e-06	22.5238	0.000595003	3.41924	up
Ghems6/WT6	Ghir_D02G002270	29475	1860	23957	18	7	27	1.98922190326283e-7	-10.4864	2.86427650337672e-10	39.765	0.000697083	6.70132	up
Ghems6/WT6	Ghir_D10G020460	223	31	243	0	0	0	0.000331546	-10.2938	1.76454e-06	22.8357	0.000796625	3.47946	up
Ghems6/WT6	Ghir_A10G018940	521	33	376	0	0	1	0.000313389	-10.1799	1.65648e-06	22.9572	0.000862068	3.50392	up
Ghems6/WT6	Ghir_A01G007970	596	249	1318	2	0	1	9.45852457709856e-24	-10.1265	1.03437797252513e-27	119.025	0.000894609	23.0242	up
Ghems6/WT6	Ghir_A11G012950	2028	29	2894	6	1	1	0.00107844	-10.0467	7.39076e-06	20.0893	0.000945456	2.9672	up
Ghems6/WT6	Ghir_D11G012890	1395	47	2916	2	1	4	0.00061977	-9.7982	3.79555e-06	21.3654	0.00112318	3.20777	up
Ghems6/WT6	Ghir_A09G006340	2797	272	4205	11	4	2	2.27918e-06	-9.43679	4.94346035612416e-9	34.2116	0.00144292	5.64222	up
Ghems6/WT6	Ghir_D06G006420	493	81	995	0	0	3	0.00923709	-9.41161	0.000107256	15.0045	0.00146832	2.03446	up
Ghems6/WT6	Ghir_D05G031700	102	13	141	0	0	0	0.00420275	-9.3649	3.99502e-05	16.8738	0.00151665	2.37647	up
Ghems6/WT6	Ghir_D10G013500	1504	307	1849	4	3	4	4.26763092585738e-10	-8.86811	2.72244750578708e-13	53.3989	0.0021401	9.36981	up
Ghems6/WT6	Ghir_D01G008360	1722	530	2923	11	8	1	2.54587015315217e-7	-8.62913	3.71219561199624e-10	39.2587	0.00252565	6.59416	up
Ghems6/WT6	Ghir_A06G006350	523	67	725	2	1	2	8.36093859020816e-15	-8.58601	2.28586674297134e-18	76.4263	0.00260228	14.0777	up
Ghems6/WT6	Ghir_A10G014050	486	161	553	0	0	4	0.00179387	-8.53895	1.35689e-05	18.9288	0.00268856	2.74621	up
Ghems6/WT6	Ghir_A07G004570	768	161	1030	2	2	4	1.09983420475086e-7	-8.38416	1.42087194148689e-10	41.1348	0.00299307	6.95867	up
Ghems6/WT6	Ghir_D09G018340	638	57	542	1	3	1	3.47798e-05	-8.31452	1.21077798983318e-7	28.0038	0.00314108	4.45867	up
Ghems6/WT6	Ghir_D12G020020	6908	32	6880	22	23	20	0.00745152	-8.16274	8.20326e-05	15.5109	0.00348956	2.12776	up
Ghems6/WT6	Ghir_D09G016680	32	5	69	0	0	0	2.21226e-05	-8.13321	7.21762376022033e-8	29.0054	0.00356173	4.65516	up
Ghems6/WT6	Ghir_D12G001190	4792	634	5848	23	21	14	1.0348657352049e-7	-8.09055	1.26375657083255e-10	41.3638	0.00366862	6.98512	up
Ghems6/WT6	Ghir_A11G024770	37	4	52	0	0	0	4.1969e-05	-7.9023	1.55284851312685e-7	27.5224	0.00417995	4.37707	up
Ghems6/WT6	Ghir_D08G007250	76	12	82	0	1	0	1.0650879161285e-7	-7.774	1.32007615595986e-10	41.2786	0.00456869	6.97261	up
Ghems6/WT6	Ghir_D07G013130	72	17	290	2	0	1	0.00400177	-7.74623	3.72634e-05	17.0059	0.0046575	2.39775	up
Ghems6/WT6	Ghir_A09G022080	11737	936	10459	25	77	32	8.01031e-05	-7.72009	3.44560953649607e-7	25.9823	0.00474264	4.09635	up
Ghems6/WT6	Ghir_A10G002930	30	58	3	0	0	0	8.01031e-05	-7.66622	3.39499188514951e-7	26.0109	0.00492308	4.09635	up
Ghems6/WT6	Ghir_A07G004930	64	27	2	0	0	0	0.000224507	-7.66012	1.14985e-06	23.6594	0.00494396	3.64877	up
Ghems6/WT6	Ghir_A09G017240	26	5	31	0	0	0	0.000124239	-7.29053	5.72905783458578e-7	25.0013	0.00638752	3.90574	up
Ghems6/WT6	Ghir_D08G022430	64	10	108	2	0	0	1.36635e-06	-7.19391	2.73941723408085e-9	35.3608	0.00682997	5.86444	up
Ghems6/WT6	Ghir_A01G007790	133	49	345	4	1	1	3.21788e-05	-7.16998	1.1026353897395e-7	28.1849	0.00694419	4.49243	up
Ghems6/WT6	Ghir_A12G024170	1184	391	837	17	7	3	1.71800451676584e-32	-7.02199	6.26266113830615e-37	161.176	0.0076943	31.765	up
Ghems6/WT6	Ghir_D08G004020	16	2	69	0	1	0	0.0025947	-6.93814	2.14234e-05	18.0584	0.00815478	2.58591	up
Ghems6/WT6	Ghir_D12G026470	22	2	60	0	1	0	0.00188383	-6.85334	1.4524e-05	18.799	0.00864844	2.72496	up
Ghems6/WT6	Ghir_D11G006600	552	38	343	2	6	2	0.000656606	-6.83857	4.09294e-06	21.2208	0.00873743	3.1827	up
Ghems6/WT6	Ghir_D09G005980	1929	310	3077	30	14	25	6.51225e-06	-6.82598	1.72109163464826e-8	31.7862	0.00881402	5.18627	up
Ghems6/WT6	Ghir_D07G014870	22	3	18	0	0	0	0.0021905	-6.72445	1.74312e-05	18.4512	0.0094567	2.65946	up
Ghems6/WT6	Ghir_Scaffold906G000010	24	1	18	0	0	0	0.0091436	-6.72208	0.000105281	15.0396	0.00947221	2.03888	up
Ghems6/WT6	Ghir_Scaffold866G000020	51	1	31	0	1	0	0.00308063	-6.67929	2.67271e-05	17.6375	0.00975741	2.51136	up
Ghems6/WT6	Ghir_A05G020100	1045	226	2498	29	8	21	8.18696e-05	-6.67278	3.55143877677453e-7	25.9239	0.00980148	4.08688	up
Ghems6/WT6	Ghir_A13G023570	78	11	43	2	0	0	1.47955e-06	-6.59272	3.04728303145655e-9	35.1534	0.0103608	5.82987	up
Ghems6/WT6	Ghir_D08G020420	435	34	272	5	3	3	5.13891e-05	-6.53865	1.96695754502577e-7	27.0653	0.0107565	4.28913	up
Ghems6/WT6	Ghir_D02G002480	23	5	75	2	0	0	0.000442538	-6.45653	2.51658e-06	22.1538	0.0113865	3.35405	up
Ghems6/WT6	Ghir_D08G016820	521	202	1175	8	12	10	5.63878e-06	-6.44217	1.41830325802041e-8	32.1621	0.0115005	5.24881	up
Ghems6/WT6	Ghir_D08G010870	18	6	11	0	0	0	0.00185365	-6.38739	1.42237e-05	18.8389	0.0119455	2.73197	up
Ghems6/WT6	Ghir_A13G013930	557	113	1171	16	12	7	8.01031e-05	-6.30429	3.41256769582919e-7	26.0009	0.0126538	4.09635	up
Ghems6/WT6	Ghir_D09G021370	4289	643	2853	63	49	25	1.18468254618459e-7	-6.28709	1.55467316732508e-10	40.9589	0.0128055	6.9264	up
Ghems6/WT6	Ghir_A12G001180	2534	320	2337	39	34	27	4.50636e-06	-6.14924	1.100614638121e-8	32.6549	0.0140894	5.34617	up
Ghems6/WT6	Ghir_D04G017400	7	11	10	0	0	0	0.0049637	-6.09994	4.95782e-05	16.4642	0.0145792	2.30419	up
Ghems6/WT6	Ghir_A08G021660	53	6	45	0	2	0	0.000214811	-6.08627	1.08944e-06	23.7632	0.0147181	3.66794	up
Ghems6/WT6	Ghir_A09G010990	141	2	13	1	1	1	0.00250882	-5.97444	2.05772e-05	18.1351	0.0159043	2.60053	up
Ghems6/WT6	Ghir_D01G008160	313	69	424	14	6	1	0.000374467	-5.9452	2.03392e-06	22.5627	0.0162299	3.42659	up
Ghems6/WT6	Ghir_D04G015340	31	2	55	0	0	2	0.00501486	-5.92365	5.01806e-05	16.4413	0.0164742	2.29974	up
Ghems6/WT6	Ghir_D05G020110	1349	293	3574	64	28	49	0.000506735	-5.8302	2.99247e-06	21.8214	0.0175767	3.29522	up
Ghems6/WT6	Ghir_A06G005730	1685	240	3213	64	40	43	0.000480917	-5.69868	2.80494e-06	21.9456	0.0192542	3.31793	up
Ghems6/WT6	Ghir_A03G003550	126	17	182	5	3	2	4.90296257513477e-7	-5.59982	8.07191480417905e-10	37.7427	0.0206198	6.30954	up
Ghems6/WT6	Ghir_D06G023650	19	4	36	2	0	0	0.00344462	-5.59614	3.08267e-05	17.3662	0.0206726	2.46286	up
Ghems6/WT6	Ghir_D11G021750	195	29	216	9	4	2	2.34562322845738e-8	-5.47174	2.43690010064833e-11	44.5839	0.0225343	7.62974	up
Ghems6/WT6	Ghir_D08G006130	47	6	37	2	0	1	0.000187449	-5.45948	9.29301843400758e-7	24.0693	0.0227266	3.72712	up
Ghems6/WT6	Ghir_D08G023920	21	8	96	0	3	1	0.00214344	-5.42494	1.69944e-05	18.4996	0.0232771	2.66889	up
Ghems6/WT6	Ghir_D07G004600	741	173	911	18	31	12	0.000108047	-5.30344	4.84455496246029e-7	25.3247	0.0253224	3.96639	up
Ghems6/WT6	Ghir_A11G033870	681	88	547	8	29	10	0.00532262	-5.07518	5.36579e-05	16.3143	0.0296633	2.27387	up
Ghems6/WT6	Ghir_A05G013410	52	8	49	2	1	2	9.95326e-05	-4.93959	4.37207081574584e-7	25.5227	0.0325863	4.00203	up
Ghems6/WT6	Ghir_A11G027230	19	12	155	9	2	1	0.00222741	-4.80854	1.79037e-05	18.4002	0.0356849	2.6522	up
Ghems6/WT6	Ghir_D10G016480	39	35	56	2	2	3	2.93195171855673e-8	-4.68588	3.25902261586971e-11	44.0148	0.0388516	7.53284	up
Ghems6/WT6	Ghir_A12G028290	112	23	162	5	8	3	5.86124e-06	-4.68196	1.50630557624837e-8	32.0452	0.0389573	5.23201	up
Ghems6/WT6	Ghir_A12G020290	553	49	752	32	25	19	0.00867207	-4.67721	9.81565e-05	15.1718	0.0390859	2.06188	up
Ghems6/WT6	Ghir_D04G008140	43	16	22	5	0	0	0.000193828	-4.62492	9.67992805987512e-7	23.9908	0.0405285	3.71258	up
Ghems6/WT6	Ghir_A09G022800	104	10	28	0	5	2	0.00406337	-4.50144	3.80675e-05	16.9654	0.04415	2.39111	up
Ghems6/WT6	Ghir_D11G028530	82	11	22	1	5	0	0.0038457	-4.49951	3.53841e-05	17.1042	0.0442093	2.41502	up
Ghems6/WT6	Ghir_D09G014230	68	12	58	1	4	3	0.000188024	-4.46199	9.3557800953831e-7	24.0563	0.0453742	3.72579	up
Ghems6/WT6	Ghir_A12G008810	42	8	14	2	0	2	0.00287385	-4.42776	2.43045e-05	17.8182	0.0464634	2.54154	up
Ghems6/WT6	Ghir_D04G016880	214	22	43	5	5	6	3.89142e-05	-4.41041	1.39926652774846e-7	27.7239	0.0470254	4.40989	up
Ghems6/WT6	Ghir_A04G000840	20	67	35	2	5	1	4.14979e-05	-4.31449	1.52689558711843e-7	27.555	0.0502583	4.38197	up
Ghems6/WT6	Ghir_D11G016890	59	23	83	6	1	6	1.25779e-05	-4.21418	3.69095140500641e-8	30.3054	0.0538773	4.90039	up
Ghems6/WT6	Ghir_D05G026450	226	69	420	33	20	7	1.33246e-06	-4.20348	2.6471941235388e-9	35.4275	0.0542782	5.87535	up
Ghems6/WT6	Ghir_D13G023100	37	15	49	4	2	2	4.97981e-05	-4.20125	1.88790634825459e-7	27.1446	0.0543621	4.30279	up
Ghems6/WT6	Ghir_D01G003480	43	84	59	6	5	3	4.29345221420321e-10	-4.19654	2.81717451401286e-13	53.3317	0.0545402	9.36719	up
Ghems6/WT6	Ghir_A13G022360	29	9	40	2	2	2	0.000943433	-4.19322	6.34515e-06	20.3812	0.0546658	3.02529	up
Ghems6/WT6	Ghir_D03G015410	143	35	244	17	10	8	3.00922e-06	-4.17544	6.86623066924986e-9	33.5723	0.0553435	5.52155	up
Ghems6/WT6	Ghir_A05G035260	83	27	148	6	8	6	1.32892e-05	-4.16778	4.0207977761608e-8	30.1394	0.0556382	4.8765	up
Ghems6/WT6	Ghir_A05G031090	142	73	8	11	4	2	0.000398847	-4.14141	2.18815e-06	22.4223	0.0566645	3.39919	up
Ghems6/WT6	Ghir_D13G000560	456	209	257	32	22	17	5.90614804954688e-24	-4.13177	4.30594954856239e-28	120.763	0.0570443	23.2287	up
Ghems6/WT6	Ghir_D11G000910	45	19	29	2	4	1	3.48865e-05	-4.1275	1.2208523074631e-7	27.9878	0.0572135	4.45734	up
Ghems6/WT6	Ghir_A03G017780	20	44	41	1	2	5	0.000100005	-4.10586	4.41103709536827e-7	25.5056	0.0580781	3.99998	up
Ghems6/WT6	Ghir_A05G043040	167	3	65	7	7	4	0.00636625	-4.07413	6.77643e-05	15.8723	0.0593695	2.19612	up
Ghems6/WT6	Ghir_D02G025140	15576	2435	13658	1380	674	724	0.000440725	-4.04128	2.49795e-06	22.1681	0.0607371	3.35583	up
Ghems6/WT6	Ghir_D02G015940	28	14	12	4	0	1	0.0026009	-3.9623	2.15695e-05	18.0454	0.0641548	2.58488	up
Ghems6/WT6	Ghir_A03G014520	330	138	227	46	6	16	1.44717429055458e-11	-3.95788	6.85802087932547e-15	60.6385	0.0643518	10.8395	up
Ghems6/WT6	Ghir_D11G004750	169	97	125	23	8	6	5.85577469809995e-16	-3.93316	1.38749787797866e-19	81.9617	0.065464	15.2324	up
Ghems6/WT6	Ghir_D09G022040	271	28	80	9	17	4	0.000274515	-3.93147	1.441e-06	23.2252	0.0655404	3.56143	up
Ghems6/WT6	Ghir_A11G006710	783	94	455	55	33	32	1.56702945983915e-7	-3.92589	2.19571561199984e-10	40.2843	0.0657944	6.80492	up
Ghems6/WT6	Ghir_D10G006630	91	17	19	2	7	1	0.00415799	-3.89023	3.91813e-05	16.9106	0.0674411	2.38112	up
Ghems6/WT6	Ghir_A12G005200	16	18	35	4	3	0	0.00211153	-3.88034	1.66644e-05	18.5369	0.0679049	2.6754	up
Ghems6/WT6	Ghir_A08G005990	64	11	43	11	2	0	0.00429328	-3.86542	4.11604e-05	16.8171	0.0686106	2.36721	up
Ghems6/WT6	Ghir_D02G004340	4817	1466	2253	283	345	169	1.56721603092996e-12	-3.75229	5.99863968824006e-16	65.4375	0.0742076	11.8049	up
Ghems6/WT6	Ghir_A05G040550	95	32	77	9	4	8	4.49534824891646e-7	-3.75139	7.04638566311521e-10	38.0078	0.0742539	6.34724	up
Ghems6/WT6	Ghir_A07G015980	17	20	20	2	1	3	0.00102913	-3.69803	6.99654e-06	20.1942	0.0770514	2.98753	up
Ghems6/WT6	Ghir_D12G005150	27	13	105	10	6	2	0.00615625	-3.69267	6.4407e-05	15.9684	0.0773384	2.21068	up
Ghems6/WT6	Ghir_A11G025690	18	25	25	6	1	1	0.000531789	-3.67899	3.1792e-06	21.7053	0.0780755	3.27426	up
Ghems6/WT6	Ghir_D13G005260	47	13	13	1	2	4	0.00709766	-3.65265	7.69727e-05	15.6312	0.0795138	2.14889	up
Ghems6/WT6	Ghir_D03G015090	68	20	26	4	2	6	0.00019562	-3.6158	9.84071636453251e-7	23.959	0.081571	3.70859	up
Ghems6/WT6	Ghir_D04G015610	2268	331	2514	255	158	185	0.00908322	-3.59956	0.00010365	15.069	0.0824945	2.04176	up
Ghems6/WT6	Ghir_D05G002040	84	17	76	10	5	6	0.000104077	-3.58545	4.62857550037447e-7	25.4127	0.0833049	3.98265	up
Ghems6/WT6	Ghir_A04G012450	126	25	79	18	5	6	2.82391e-05	-3.54304	9.41904172816772e-8	28.4899	0.0857906	4.54915	up
Ghems6/WT6	Ghir_D11G000820	405	163	341	41	32	35	8.85023181560462e-13	-3.50378	3.22618493232648e-16	66.66	0.0881571	12.053	up
Ghems6/WT6	Ghir_A05G025140	184	331	110	40	3	36	1.03743e-05	-3.44689	2.96867544211124e-8	30.7279	0.0917028	4.98404	up
Ghems6/WT6	Ghir_A05G001890	86	9	96	13	5	8	0.00336143	-3.43728	2.98372e-05	17.4282	0.0923156	2.47348	up
Ghems6/WT6	Ghir_A03G017940	142	106	251	29	16	22	7.51116636801139e-9	-3.42658	6.81032470728836e-12	47.0813	0.0930029	8.12429	up
Ghems6/WT6	Ghir_A12G001420	57	10	76	8	8	3	0.0043917	-3.42467	4.25042e-05	16.7562	0.0931262	2.35737	up
Ghems6/WT6	Ghir_D06G001030	29	48	16	10	1	2	0.000871567	-3.39609	5.76649e-06	20.5642	0.0949894	3.0597	up
Ghems6/WT6	Ghir_D06G001120	22	73	11	8	2	4	0.00440313	-3.37697	4.26951e-05	16.7477	0.0962568	2.35624	up
Ghems6/WT6	Ghir_D09G021220	399	301	139	43	31	31	3.94877723628357e-17	-3.36294	6.47753488135462e-21	88.0206	0.0971972	16.4035	up
Ghems6/WT6	Ghir_D02G007330	260	140	165	58	11	15	7.06535763303048e-11	-3.34528	3.86331411630209e-14	57.237	0.0983946	10.1509	up
Ghems6/WT6	Ghir_A06G001320	356	296	301	47	47	32	1.75623471465773e-23	-3.32999	2.2407077376477e-27	117.491	0.0994428	22.7554	up
Ghems6/WT6	Ghir_A12G000770	139	12	59	21	6	4	0.00427402	-3.32861	4.082e-05	16.8329	0.0995382	2.36916	up
Ghems6/WT6	Ghir_A06G020560	66	54	32	12	6	3	1.19950925674417e-7	-3.31795	1.59599336083705e-10	40.9076	0.100276	6.921	up
Ghems6/WT6	Ghir_D07G000450	37	45	27	10	4	2	8.33683e-06	-3.27056	2.34005746092017e-8	31.1897	0.103625	5.079	up
Ghems6/WT6	Ghir_D09G015430	224	126	130	31	6	31	7.51116636801139e-9	-3.26827	6.84513475623019e-12	47.0713	0.103789	8.12429	up
Ghems6/WT6	Ghir_D07G006210	312	208	290	60	38	21	2.77594546187819e-16	-3.26755	5.56555182368726e-20	83.7674	0.103841	15.5566	up
Ghems6/WT6	Ghir_A08G010190	45	21	40	2	5	7	0.0012178	-3.2621	8.54555e-06	19.8118	0.104234	2.91443	up
Ghems6/WT6	Ghir_D04G002300	60	52	25	8	5	6	9.27532924503161e-7	-3.24876	1.75819601108774e-9	36.2248	0.105202	6.03267	up
Ghems6/WT6	Ghir_D02G017290	49	10	53	14	3	2	0.00964712	-3.24245	0.000113222	14.9023	0.105663	2.0156	up
Ghems6/WT6	Ghir_D02G002880	224	175	170	38	19	27	9.45852457709856e-24	-3.21517	9.58559743748935e-28	119.176	0.10768	23.0242	up
Ghems6/WT6	Ghir_A11G004850	164	53	68	24	4	15	5.66304e-06	-3.21269	1.43472517669823e-8	32.1397	0.107866	5.24695	up
Ghems6/WT6	Ghir_A01G003870	161	125	168	28	10	30	1.48440109498448e-10	-3.20738	8.92832154096198e-14	55.5899	0.108264	9.82845	up
Ghems6/WT6	Ghir_A04G001170	101	20	65	5	12	8	0.00170851	-3.20331	1.28298e-05	19.0357	0.10857	2.76738	up
Ghems6/WT6	Ghir_D10G024010	203	695	230	73	24	69	5.60338385849417e-7	-3.19457	9.79576985861907e-10	37.3651	0.109229	6.25155	up
Ghems6/WT6	Ghir_A13G003660	20	25	20	5	2	3	0.000801012	-3.18176	5.18289e-06	20.7685	0.110203	3.09636	up
Ghems6/WT6	Ghir_D09G009730	71	71	64	16	2	14	3.0936992145485e-7	-3.18033	4.62377354584848e-10	38.83	0.110312	6.50952	up
Ghems6/WT6	Ghir_A07G000500	348	231	172	80	20	22	8.58102497828132e-14	-3.16947	2.81524559571792e-17	71.4699	0.111146	13.0665	up
Ghems6/WT6	Ghir_A08G019960	26	113	26	12	1	12	0.00805172	-3.16886	8.99567e-05	15.3366	0.111193	2.09411	up
Ghems6/WT6	Ghir_A09G016000	212	98	185	41	10	29	2.02725356904996e-8	-3.15384	2.06919164980949e-11	44.9041	0.112356	7.69309	up
Ghems6/WT6	Ghir_D11G031930	116	90	84	5	22	12	3.84814e-05	-3.14522	1.37471095896319e-7	27.7581	0.11303	4.41475	up
Ghems6/WT6	Ghir_A05G028830	76	40	30	12	9	2	5.02227e-05	-3.09887	1.91316002581325e-7	27.1189	0.116721	4.2991	up
Ghems6/WT6	Ghir_A11G021540	45	41	37	13	3	5	3.00954e-06	-3.07406	6.97061596046951e-9	33.543	0.118745	5.5215	up
Ghems6/WT6	Ghir_A04G013680	52	107	77	17	10	12	9.0987550142984e-8	-3.06595	1.06136939928023e-10	41.705	0.119415	7.04102	up
Ghems6/WT6	Ghir_D05G037130	39	44	22	8	2	7	6.65536e-05	-3.06406	2.69295389793275e-7	26.4583	0.119571	4.17683	up
Ghems6/WT6	Ghir_A09G009230	31	21	27	5	4	4	0.000418148	-3.04676	2.31691e-06	22.3125	0.121014	3.37867	up
Ghems6/WT6	Ghir_D08G021260	25	44	20	11	0	5	0.00551003	-3.03792	5.60394e-05	16.232	0.121758	2.25885	up
Ghems6/WT6	Ghir_D10G014780	68	51	84	14	16	5	1.65286e-05	-2.9969	5.14625939215495e-8	29.6609	0.125269	4.78176	up
Ghems6/WT6	Ghir_A01G012710	256	146	158	32	15	45	7.36183576554176e-9	-2.99071	6.30650288855304e-12	47.2319	0.125808	8.13301	up
Ghems6/WT6	Ghir_D10G026150	36	39	94	12	7	12	0.00066546	-2.97538	4.17239e-06	21.184	0.127151	3.17688	up
Ghems6/WT6	Ghir_D11G033690	218	185	157	31	41	21	3.86041139945482e-12	-2.95799	1.54796410804714e-15	63.5696	0.128693	11.4134	up
Ghems6/WT6	Ghir_A02G006900	149	51	66	21	11	14	9.27532924503161e-7	-2.95427	1.72583995891431e-9	36.261	0.129025	6.03267	up
Ghems6/WT6	Ghir_A02G004000	8361	3234	3585	624	1118	629	8.72781965408214e-8	-2.93055	1.00219199527417e-10	41.8172	0.131164	7.05909	up
Ghems6/WT6	Ghir_A08G008420	161	136	172	32	46	5	0.000338278	-2.90963	1.80653e-06	22.7905	0.133081	3.47073	up
Ghems6/WT6	Ghir_D09G022110	440	635	320	140	29	95	4.78568836193023e-10	-2.89737	3.31461146000818e-13	53.0123	0.134216	9.32006	up
Ghems6/WT6	Ghir_D02G019270	61	17	52	18	2	7	0.0055448	-2.8875	5.65951e-05	16.2133	0.135137	2.25611	up
Ghems6/WT6	Ghir_D11G031920	83	135	49	17	23	6	5.20022e-05	-2.88562	1.99990310318135e-7	27.0332	0.135313	4.28398	up
Ghems6/WT6	Ghir_D07G000680	98	130	47	52	4	5	0.00342935	-2.87161	3.06275e-05	17.3785	0.136634	2.46479	up
Ghems6/WT6	Ghir_D10G006500	182	106	101	27	37	5	0.000149174	-2.86162	7.06920873543343e-7	24.5962	0.137583	3.82631	up
Ghems6/WT6	Ghir_D01G018240	320	99	247	69	33	30	3.21227713629296e-7	-2.85364	4.85954620089885e-10	38.7329	0.138347	6.49319	up
Ghems6/WT6	Ghir_A13G011580	189	66	239	44	36	18	7.34172e-05	-2.84555	3.03758548669906e-7	26.2257	0.139125	4.1342	up
Ghems6/WT6	Ghir_D09G024920	607	292	691	126	90	94	2.48530295032753e-9	-2.82925	1.94783608610378e-12	49.5358	0.140706	8.60462	up
Ghems6/WT6	Ghir_A01G007330	32	57	24	15	3	5	0.000534525	-2.82642	3.2053e-06	21.6896	0.140982	3.27203	up
Ghems6/WT6	Ghir_D09G023870	30	32	17	10	1	5	0.00293992	-2.81099	2.51847e-05	17.7505	0.142497	2.53167	up
Ghems6/WT6	Ghir_D06G001020	72	32	68	14	6	14	0.000122416	-2.80928	5.60380144841759e-7	25.044	0.142666	3.91216	up
Ghems6/WT6	Ghir_D01G004380	69	53	49	10	14	8	3.00954e-06	-2.79638	7.02124979185548e-9	33.5289	0.143948	5.5215	up
Ghems6/WT6	Ghir_A10G015510	36	32	54	14	7	5	0.000271423	-2.78103	1.41982e-06	23.2536	0.145487	3.56635	up
Ghems6/WT6	Ghir_D10G011870	47	26	38	12	4	7	0.00016812	-2.77068	8.15091303744044e-7	24.3219	0.146535	3.77438	up
Ghems6/WT6	Ghir_A11G000700	42	20	29	10	2	7	0.00213533	-2.75553	1.68911e-05	18.5112	0.148082	2.67054	up
Ghems6/WT6	Ghir_D01G009150	88	39	58	24	4	12	7.9783e-05	-2.74986	3.34458938683249e-7	26.0398	0.148665	4.09809	up
Ghems6/WT6	Ghir_D08G016830	594	350	417	153	43	93	4.73973063177538e-13	-2.74677	1.64139035821985e-16	67.9923	0.148984	12.3242	up
Ghems6/WT6	Ghir_A08G023100	50	43	55	18	7	7	7.47452e-06	-2.74225	2.05714478219265e-8	31.4399	0.149451	5.12642	up
Ghems6/WT6	Ghir_A05G040540	64	56	77	19	11	12	6.48370388888935e-7	-2.71999	1.15812080763904e-9	37.0386	0.151775	6.18818	up
Ghems6/WT6	Ghir_D09G012460	154	219	84	45	33	15	5.2161453176113e-8	-2.71766	5.89448664343208e-11	42.8552	0.152021	7.28265	up
Ghems6/WT6	Ghir_D04G008130	108	168	48	56	7	12	0.00052406	-2.71763	3.11465e-06	21.7446	0.152024	3.28062	up
Ghems6/WT6	Ghir_D01G003250	55	34	37	15	6	6	2.46911e-05	-2.71515	8.14560620744212e-8	28.7711	0.152285	4.60746	up
Ghems6/WT6	Ghir_A02G000750	117	104	130	46	13	20	4.3567143222853e-9	-2.71114	3.57335540878225e-12	48.3457	0.152709	8.36084	up
Ghems6/WT6	Ghir_A06G008520	89	49	57	9	15	14	5.49517e-05	-2.68838	2.14338285682797e-7	26.8993	0.155138	4.26002	up
Ghems6/WT6	Ghir_D05G007770	52	43	19	16	3	6	0.000871891	-2.68534	5.78453e-06	20.5582	0.155465	3.05954	up
Ghems6/WT6	Ghir_A11G033070	819	331	236	191	68	48	5.58990720940629e-7	-2.6794	9.47528242914035e-10	37.43	0.156106	6.2526	up
Ghems6/WT6	Ghir_A05G039590	75	45	43	21	9	6	6.42938e-06	-2.67398	1.68746993528623e-8	31.8245	0.156694	5.19183	up
Ghems6/WT6	Ghir_D05G029950	473	637	258	200	55	60	3.84935924683592e-10	-2.66358	2.3854591158739e-13	53.6585	0.157828	9.41461	up
Ghems6/WT6	Ghir_A10G013200	39	27	38	11	8	4	0.000477259	-2.66087	2.76621e-06	21.9722	0.158125	3.32125	up
Ghems6/WT6	Ghir_D10G021250	124	122	107	45	14	21	5.33844023938049e-12	-2.65614	2.23793175076554e-15	62.8436	0.158643	11.2726	up
Ghems6/WT6	Ghir_A01G011410	702	234	686	102	89	148	2.26226e-05	-2.6498	7.42197607353801e-8	28.9513	0.159342	4.64546	up
Ghems6/WT6	Ghir_D06G020020	1942	516	795	275	188	211	1.07510222724162e-7	-2.64505	1.35208336242908e-10	41.2318	0.159868	6.96855	up
Ghems6/WT6	Ghir_D03G014820	95	145	178	25	31	33	1.28259e-05	-2.63423	3.78922363969474e-8	30.2544	0.161071	4.89191	up
Ghems6/WT6	Ghir_A12G024530	101	82	51	25	2	25	0.00157445	-2.62024	1.15946e-05	19.2289	0.162641	2.80287	up
Ghems6/WT6	Ghir_A03G003150	170	321	163	122	6	42	0.00275417	-2.60728	2.29409e-05	17.9281	0.164109	2.56001	up
Ghems6/WT6	Ghir_A06G001170	91	82	120	33	12	24	8.07772961830361e-7	-2.60542	1.48701483905707e-9	36.5513	0.16432	6.09271	up
Ghems6/WT6	Ghir_A07G001120	108	19	49	20	6	14	0.00723119	-2.59946	7.88162e-05	15.5865	0.165001	2.14079	up
Ghems6/WT6	Ghir_D13G018770	4072	2732	2127	746	616	546	9.68853707132776e-23	-2.59374	1.41270931505736e-26	113.84	0.165656	22.0137	up
Ghems6/WT6	Ghir_D13G020520	37	37	23	14	2	7	0.00131281	-2.58702	9.38238e-06	19.6332	0.166429	2.8818	up
Ghems6/WT6	Ghir_D04G001520	535	287	315	138	28	101	4.5012189101666e-7	-2.58465	7.1721324031822e-10	37.9732	0.166703	6.34667	up
Ghems6/WT6	Ghir_D04G018730	875	375	646	235	58	166	6.00056737253824e-7	-2.56417	1.06088587466729e-9	37.2096	0.169086	6.22181	up
Ghems6/WT6	Ghir_D01G011080	89	33	35	11	5	18	0.00420275	-2.55249	4.00626e-05	16.8684	0.170461	2.37647	up
Ghems6/WT6	Ghir_A08G015750	2745	1237	2866	786	632	238	5.26135e-06	-2.54773	1.30805818581416e-8	32.3193	0.171024	5.2789	up
Ghems6/WT6	Ghir_A12G006530	290	186	175	71	34	47	7.88285214057757e-16	-2.54492	2.01148145389749e-19	81.2277	0.171357	15.1033	up
Ghems6/WT6	Ghir_D13G018780	90	104	101	27	11	31	1.81868e-06	-2.54412	3.87834371463566e-9	34.6839	0.171452	5.74024	up
Ghems6/WT6	Ghir_D03G000750	85	34	67	14	17	11	0.000477259	-2.54265	2.75767e-06	21.9782	0.171627	3.32125	up
Ghems6/WT6	Ghir_A08G016020	479	266	247	110	41	81	8.03790207198427e-12	-2.53977	3.6625818244711e-15	61.8734	0.17197	11.0949	up
Ghems6/WT6	Ghir_A11G013790	204	95	80	29	18	36	5.66992e-06	-2.5382	1.4468043549759e-8	32.1234	0.172157	5.24642	up
Ghems6/WT6	Ghir_D08G009910	1496	260	1113	318	199	173	0.000159123	-2.5335	7.62768894688771e-7	24.4497	0.172719	3.79827	up
Ghems6/WT6	Ghir_D10G015610	59	27	26	12	8	6	0.000892714	-2.52755	5.98777e-06	20.4921	0.173433	3.04929	up
Ghems6/WT6	Ghir_D09G005090	284	312	277	134	56	34	3.57278313760899e-11	-2.52083	1.75822737110075e-14	58.7856	0.174242	10.447	up
Ghems6/WT6	Ghir_A05G018380	86	86	93	27	19	18	1.61117893427714e-8	-2.50907	1.58577713389165e-11	45.4252	0.175669	7.79286	up
Ghems6/WT6	Ghir_A09G022880	164	246	173	70	20	54	2.47109656041838e-8	-2.50679	2.61229564393085e-11	44.4478	0.175947	7.60711	up
Ghems6/WT6	Ghir_D13G015630	109	274	133	66	13	50	0.000148501	-2.50266	6.98320203554178e-7	24.6198	0.176452	3.82827	up
Ghems6/WT6	Ghir_A10G017400	2781	1323	1923	848	390	296	6.91524276725784e-12	-2.50081	3.0249854445309e-15	62.2501	0.176678	11.1602	up
Ghems6/WT6	Ghir_D06G016010	167	125	158	31	11	62	0.00104467	-2.4998	7.14025e-06	20.1553	0.176801	2.98102	up
Ghems6/WT6	Ghir_D04G003540	125	92	105	53	9	23	2.85487e-06	-2.49639	6.4002338050281e-9	33.709	0.177219	5.54441	up
Ghems6/WT6	Ghir_A11G023280	185	60	73	48	7	26	0.00109031	-2.48686	7.49842e-06	20.0617	0.178394	2.96245	up
Ghems6/WT6	Ghir_D10G006110	701	162	571	152	108	93	7.03261e-05	-2.48347	2.89687304510055e-7	26.3173	0.178814	4.15288	up
Ghems6/WT6	Ghir_D11G029100	222	147	86	55	20	35	9.17154598467813e-9	-2.48201	8.52545056445064e-12	46.6411	0.178995	8.03756	up
Ghems6/WT6	Ghir_D09G008850	213	47	124	18	44	21	0.00873316	-2.48156	9.93255e-05	15.1495	0.179051	2.05883	up
Ghems6/WT6	Ghir_D05G037110	80	294	110	92	13	30	0.0026009	-2.46309	2.15305e-05	18.0489	0.181357	2.58488	up
Ghems6/WT6	Ghir_D03G017770	95	64	21	13	16	11	0.00246951	-2.45902	2.02098e-05	18.1694	0.18187	2.60739	up
Ghems6/WT6	Ghir_A05G015840	52	86	78	34	16	8	8.01031e-05	-2.45699	3.44095868873187e-7	25.9849	0.182126	4.09635	up
Ghems6/WT6	Ghir_D12G018270	2924	643	2468	760	449	359	6.65536e-05	-2.45171	2.67135301688228e-7	26.4738	0.182793	4.17683	up
Ghems6/WT6	Ghir_A01G001090	156	130	87	50	13	32	1.39482683821122e-8	-2.44665	1.32199025949118e-11	45.7816	0.183436	7.85548	up
Ghems6/WT6	Ghir_A02G004180	301	199	133	74	56	26	1.82882594563273e-8	-2.4338	1.83332592745466e-11	45.1411	0.185078	7.73783	up
Ghems6/WT6	Ghir_D05G025180	896	1552	541	280	89	349	4.57408e-05	-2.43329	1.70907791749581e-7	27.337	0.185142	4.3397	up
Ghems6/WT6	Ghir_D02G018840	606	471	499	232	141	46	4.90296257513477e-7	-2.4327	8.13213513783403e-10	37.7282	0.185218	6.30954	up
Ghems6/WT6	Ghir_A09G015130	74	71	36	24	15	7	2.97054e-05	-2.4211	1.00705369753999e-7	28.3604	0.186714	4.52716	up
Ghems6/WT6	Ghir_A13G016420	34	39	29	18	6	4	0.00149375	-2.4071	1.08904e-05	19.3485	0.188535	2.82572	up
Ghems6/WT6	Ghir_D07G020420	4720	3682	3368	1586	637	904	4.64248459515675e-30	-2.40106	2.53849517642764e-34	149.242	0.189325	29.3332	up
Ghems6/WT6	Ghir_D04G017670	1598	703	1730	404	273	377	1.02477e-06	-2.38727	1.96118394326032e-9	36.0119	0.191144	5.98938	up
Ghems6/WT6	Ghir_A07G002990	37	104	54	22	11	18	0.000717981	-2.38479	4.56713e-06	21.0108	0.191473	3.14389	up
Ghems6/WT6	Ghir_D04G005150	44	120	64	31	9	22	0.000755716	-2.37532	4.82094e-06	20.9071	0.192733	3.12164	up
Ghems6/WT6	Ghir_A08G019820	512	87	242	68	84	52	0.00242237	-2.37283	1.96915e-05	18.2189	0.193067	2.61576	up
Ghems6/WT6	Ghir_D07G008690	73	63	86	30	20	11	1.73516e-05	-2.36838	5.47128969953415e-8	29.5422	0.193663	4.76066	up
Ghems6/WT6	Ghir_D07G023750	31	81	25	14	8	13	0.00618795	-2.36311	6.49641e-05	15.9521	0.194372	2.20845	up
Ghems6/WT6	Ghir_A07G000750	69	54	36	17	12	12	1.31297e-05	-2.36228	3.94860210417698e-8	30.1745	0.194483	4.88175	up
Ghems6/WT6	Ghir_D01G007640	43	31	20	16	2	8	0.00916955	-2.36226	0.000105793	15.0304	0.194486	2.03765	up
Ghems6/WT6	Ghir_D11G016830	57	27	52	25	8	7	0.00290677	-2.34396	2.47419e-05	17.7843	0.196969	2.53659	up
Ghems6/WT6	Ghir_A05G023920	162	52	160	34	28	37	0.00110286	-2.34336	7.61838e-06	20.0313	0.19705	2.95748	up
Ghems6/WT6	Ghir_A12G017980	3172	900	2387	819	489	462	3.48952e-06	-2.34276	8.2682497958201e-9	33.211	0.197132	5.45723	up
Ghems6/WT6	Ghir_A01G004240	121	72	89	38	10	30	2.04348e-05	-2.33817	6.57086662898342e-8	29.1873	0.197762	4.68963	up
Ghems6/WT6	Ghir_A10G005260	576	101	463	139	99	79	0.00199963	-2.31427	1.5599e-05	18.6629	0.201065	2.69905	up
Ghems6/WT6	Ghir_D11G013830	122	54	64	36	4	28	0.00605784	-2.31404	6.31566e-05	16.0056	0.201097	2.21768	up
Ghems6/WT6	Ghir_D12G017770	377	103	167	66	26	78	0.000952637	-2.31135	6.42442e-06	20.3574	0.201471	3.02107	up
Ghems6/WT6	Ghir_D05G015610	30	70	69	18	16	13	0.00283542	-2.30942	2.37728e-05	17.8603	0.201741	2.54738	up
Ghems6/WT6	Ghir_A01G011020	95	72	66	35	11	20	4.7560647183099e-7	-2.30839	7.71511455262154e-10	37.8309	0.201885	6.32275	up
Ghems6/WT6	Ghir_D11G025340	528	775	603	259	113	173	4.82322403392308e-14	-2.29256	1.49448297779445e-17	72.7195	0.204113	13.3167	up
Ghems6/WT6	Ghir_D07G020160	71	95	93	54	7	21	0.000801012	-2.28848	5.17797e-06	20.7703	0.204692	3.09636	up
Ghems6/WT6	Ghir_A10G003730	336	261	50	62	53	47	0.0014056	-2.28837	1.01709e-05	19.4791	0.204707	2.85214	up
Ghems6/WT6	Ghir_A09G018740	485	122	660	166	125	83	0.0038457	-2.28513	3.53802e-05	17.1044	0.205166	2.41502	up
Ghems6/WT6	Ghir_A11G028920	597	489	194	137	75	125	9.87645395350881e-8	-2.27911	1.18375993354047e-10	41.4916	0.206025	7.0054	up
Ghems6/WT6	Ghir_D09G012360	860	253	148	118	101	103	0.00111492	-2.2491	7.74239e-06	20.0005	0.210355	2.95275	up
Ghems6/WT6	Ghir_A12G026590	6607	2820	2259	1243	957	925	1.43498920185575e-8	-2.24572	1.38621029250624e-11	45.6887	0.210848	7.84315	up
Ghems6/WT6	Ghir_D01G021030	1946	1161	1630	554	186	625	1.15992e-05	-2.24027	3.38261897083917e-8	30.4746	0.211646	4.93557	up
Ghems6/WT6	Ghir_A12G029180	116	69	71	34	12	28	1.09139e-05	-2.23962	3.16287601577368e-8	30.6049	0.211742	4.96202	up
Ghems6/WT6	Ghir_A10G017340	864	509	312	398	50	102	0.000490361	-2.2366	2.8779e-06	21.8963	0.212185	3.30948	up
Ghems6/WT6	Ghir_A02G003990	8947	3341	3331	1614	1522	1069	5.60338385849417e-7	-2.22769	9.78972480018282e-10	37.3663	0.2135	6.25155	up
Ghems6/WT6	Ghir_A01G000510	264	166	113	64	24	65	7.1112e-06	-2.22046	1.93123020321053e-8	31.5625	0.214573	5.14806	up
Ghems6/WT6	Ghir_D06G023430	249	47	212	92	35	36	0.00745135	-2.21308	8.17112e-05	15.5183	0.215673	2.12777	up
Ghems6/WT6	Ghir_D09G006050	52	238	78	69	18	29	0.00910108	-2.20958	0.000104406	15.0553	0.216197	2.04091	up
Ghems6/WT6	Ghir_A05G023480	43	50	30	19	5	13	0.00109031	-2.20544	7.51181e-06	20.0583	0.216818	2.96245	up
Ghems6/WT6	Ghir_A02G017970	415	160	505	125	71	130	0.000638583	-2.20161	3.94568e-06	21.2911	0.217395	3.19478	up
Ghems6/WT6	Ghir_D01G021160	858	404	332	227	127	114	3.52925858009593e-9	-2.1886	2.83035409685995e-12	48.8028	0.219364	8.45232	up
Ghems6/WT6	Ghir_D12G026670	3088	1831	1068	751	478	478	3.95959973225404e-11	-2.18537	2.0207562654354e-14	58.5118	0.219856	10.4023	up
Ghems6/WT6	Ghir_D10G003840	224	107	121	45	37	48	5.86907e-06	-2.16167	1.51901478056096e-8	32.0288	0.223498	5.23143	up
Ghems6/WT6	Ghir_A06G015150	172	141	170	73	27	53	1.09983420475086e-7	-2.15315	1.4232794775779e-10	41.1314	0.224822	6.95867	up
Ghems6/WT6	Ghir_A09G012430	273	140	190	89	23	77	0.000112158	-2.15031	5.09019659418436e-7	25.2293	0.225265	3.95017	up
Ghems6/WT6	Ghir_D09G000720	90	65	63	32	13	23	4.84958e-06	-2.1405	1.19328071917297e-8	32.4978	0.226801	5.3143	up
Ghems6/WT6	Ghir_A11G019060	119	94	78	56	13	26	4.31827e-06	-2.13912	1.04680578532939e-8	32.7523	0.227017	5.36469	up
Ghems6/WT6	Ghir_D08G004140	74	84	50	45	5	20	0.0029399	-2.13498	2.509e-05	17.7577	0.227671	2.53167	up
Ghems6/WT6	Ghir_D10G018820	183	116	163	108	17	38	0.000364434	-2.13445	1.96614e-06	22.6278	0.227755	3.43838	up
Ghems6/WT6	Ghir_A10G001820	166	160	140	88	35	30	1.40680471638392e-9	-2.13272	1.02564820295921e-12	50.7944	0.228028	8.85177	up
Ghems6/WT6	Ghir_A05G041410	854	311	463	236	78	194	3.93004e-05	-2.13168	1.42545707513117e-7	27.688	0.228192	4.4056	up
Ghems6/WT6	Ghir_A10G010360	58	61	33	22	9	16	0.00019443	-2.12938	9.74540571658614e-7	23.9778	0.228556	3.71124	up
Ghems6/WT6	Ghir_D02G007200	431	253	194	149	71	58	1.8984085955439e-9	-2.12435	1.41865948085847e-12	50.1578	0.229355	8.72161	up
Ghems6/WT6	Ghir_D01G000720	1465	629	1093	389	299	290	1.40361684675736e-7	-2.12155	1.89314948801685e-10	40.5739	0.2298	6.85275	up
Ghems6/WT6	Ghir_D06G015240	71	86	25	31	14	12	0.00205441	-2.11792	1.61013e-05	18.6025	0.230379	2.68731	up
Ghems6/WT6	Ghir_D09G013830	224	98	197	97	29	50	0.00010393	-2.11377	4.60312784597358e-7	25.4233	0.231043	3.98326	up
Ghems6/WT6	Ghir_A12G001990	82	142	57	34	12	40	0.00230394	-2.10335	1.86201e-05	18.3255	0.232718	2.63753	up
Ghems6/WT6	Ghir_D05G027240	72	85	50	28	15	22	8.40948e-06	-2.0978	2.37577645089925e-8	31.1603	0.233614	5.07523	up
Ghems6/WT6	Ghir_A05G010770	356	322	195	196	39	68	2.85487e-06	-2.09457	6.372448200635e-9	33.7175	0.234138	5.54441	up
Ghems6/WT6	Ghir_A13G021800	64	36	58	27	7	19	0.00368807	-2.09165	3.36104e-05	17.2019	0.234612	2.4332	up
Ghems6/WT6	Ghir_D05G027760	1015	1492	517	728	126	218	0.000172676	-2.08869	8.4032848971626e-7	24.2631	0.235094	3.76277	up
Ghems6/WT6	Ghir_A04G004660	110	44	31	23	14	19	0.00505781	-2.08525	5.07948e-05	16.4182	0.235655	2.29604	up
Ghems6/WT6	Ghir_D11G015520	217	118	92	58	34	41	7.14775373227529e-7	-2.08314	1.28976144991389e-9	36.8287	0.236001	6.14583	up
Ghems6/WT6	Ghir_A13G014620	73	27	46	24	11	13	0.00446409	-2.08162	4.34489e-05	16.7144	0.236249	2.35027	up
Ghems6/WT6	Ghir_A12G006480	126	413	207	102	48	91	0.000714844	-2.07459	4.53414e-06	21.0246	0.237402	3.14579	up
Ghems6/WT6	Ghir_A10G021860	42	61	45	33	12	7	0.00299364	-2.07274	2.57541e-05	17.708	0.237708	2.5238	up
Ghems6/WT6	Ghir_A03G002300	1976	1863	730	801	327	362	2.09963486674579e-9	-2.06988	1.60730273222133e-12	49.9128	0.238179	8.67786	up
Ghems6/WT6	Ghir_D04G019820	80	49	46	24	12	20	0.00016812	-2.06908	8.1430816595385e-7	24.3237	0.238312	3.77438	up
Ghems6/WT6	Ghir_A06G013670	156	49	50	33	15	31	0.00618098	-2.06627	6.47783e-05	15.9576	0.238777	2.20894	up
Ghems6/WT6	Ghir_D01G020560	51	48	43	16	14	15	0.000434526	-2.06574	2.42349e-06	22.2262	0.238864	3.36198	up
Ghems6/WT6	Ghir_A12G017490	894	132	510	227	164	108	0.00923709	-2.06261	0.000107414	15.0017	0.239382	2.03446	up
Ghems6/WT6	Ghir_A12G012200	373	210	413	143	71	121	1.65286e-05	-2.05595	5.15153152477259e-8	29.6589	0.240489	4.78176	up
Ghems6/WT6	Ghir_D07G009390	169	150	103	61	35	42	1.25796696059443e-10	-2.03939	7.33708971822142e-14	55.9757	0.243267	9.90033	up
Ghems6/WT6	Ghir_D08G024030	313	298	134	137	47	68	9.87645395350881e-8	-2.02979	1.18809069704107e-10	41.4845	0.244891	7.0054	up
Ghems6/WT6	Ghir_A01G003460	212	121	103	120	20	25	0.00230394	-2.02824	1.86449e-05	18.3229	0.245154	2.63753	up
Ghems6/WT6	Ghir_A05G026420	602	261	1016	375	147	185	0.00319507	-2.02594	2.81858e-05	17.5364	0.245545	2.49552	up
Ghems6/WT6	Ghir_A02G017150	198	109	116	84	19	46	6.65536e-05	-2.02288	2.66732834708711e-7	26.4767	0.246067	4.17683	up
Ghems6/WT6	Ghir_A11G005230	34	51	38	26	12	6	0.00715596	-2.01907	7.77353e-05	15.6126	0.246718	2.14533	up
Ghems6/WT6	Ghir_D01G012450	399	327	447	153	65	178	6.25271e-05	-2.01679	2.47152921542498e-7	26.624	0.247108	4.20393	up
Ghems6/WT6	Ghir_D05G012470	239	318	96	94	67	50	2.97837e-05	-2.00974	1.01513713898894e-7	28.3449	0.248319	4.52602	up
Ghems6/WT6	Ghir_D11G016500	1914	721	925	605	237	377	1.47478e-06	-2.00534	3.01058628888282e-9	35.177	0.249076	5.83127	up
Ghems6/WT6	Ghir_A02G005240	841	575	381	406	96	152	9.27532924503161e-7	-2.00117	1.74162720438534e-9	36.2432	0.249798	6.03267	up
Ghems6/WT6	Ghir_D01G002420	103	85	95	42	25	30	1.16003e-06	-2.00099	2.24119931464112e-9	35.7518	0.249828	5.93553	up
Ghems6/WT6	Ghir_D11G031910	42	45	41	29	12	6	0.00551003	-1.99683	5.60125e-05	16.2329	0.25055	2.25885	up
Ghems6/WT6	Ghir_A05G024790	484	166	345	97	54	173	0.00939928	-1.98255	0.000109985	14.9571	0.253042	2.02691	up
Ghems6/WT6	Ghir_D01G004870	370	497	231	153	43	172	0.000788789	-1.98246	5.07505e-06	20.8088	0.253059	3.10304	up
Ghems6/WT6	Ghir_D11G021050	372	220	233	92	87	90	2.7728083504877e-7	-1.97899	4.09363850158577e-10	39.0677	0.253667	6.55708	up
Ghems6/WT6	Ghir_D10G005580	592	152	405	204	120	87	0.00131281	-1.97179	9.40369e-06	19.6289	0.254936	2.8818	up
Ghems6/WT6	Ghir_D02G014980	269	345	245	143	33	129	0.000323893	-1.97058	1.7179e-06	22.8872	0.25515	3.4896	up
Ghems6/WT6	Ghir_A11G032020	319	282	294	178	86	64	4.78310931062552e-10	-1.97024	3.22564557537855e-13	53.0658	0.255211	9.32029	up
Ghems6/WT6	Ghir_D11G007620	391	379	451	168	59	201	0.000373794	-1.96614	2.02345e-06	22.5726	0.255937	3.42737	up
Ghems6/WT6	Ghir_D03G017010	156	110	131	68	16	59	0.000826666	-1.96324	5.42745e-06	20.6802	0.256451	3.08267	up
Ghems6/WT6	Ghir_A10G017380	108	57	44	34	16	22	0.000435293	-1.96015	2.44364e-06	22.2103	0.257002	3.36122	up
Ghems6/WT6	Ghir_A13G000890	836	511	408	439	104	130	6.95422e-06	-1.95836	1.8632471924167e-8	31.6321	0.257321	5.15775	up
Ghems6/WT6	Ghir_A12G020640	2132	1074	1799	723	342	692	7.1112e-06	-1.95819	1.9206679775529e-8	31.5732	0.25735	5.14806	up
Ghems6/WT6	Ghir_A09G017010	579	343	338	241	81	134	5.38559821631754e-9	-1.95774	4.51540176707567e-12	47.8868	0.257432	8.26877	up
Ghems6/WT6	Ghir_D10G001970	76	66	42	41	9	18	0.000876287	-1.9521	5.82967e-06	20.5433	0.258439	3.05735	up
Ghems6/WT6	Ghir_A06G012790	92	36	80	39	14	24	0.00648874	-1.95143	6.94229e-05	15.8265	0.258559	2.18784	up
Ghems6/WT6	Ghir_D05G028020	119	82	64	48	23	24	3.29098e-06	-1.9354	7.73782793216046e-9	33.3399	0.261449	5.48268	up
Ghems6/WT6	Ghir_A01G000530	3312	1626	1303	849	408	854	7.51729e-06	-1.93237	2.08261675902095e-8	31.416	0.261999	5.12394	up
Ghems6/WT6	Ghir_D01G000510	324	192	210	121	42	99	6.61922e-06	-1.92703	1.76142686366862e-8	31.7412	0.26297	5.17919	up
Ghems6/WT6	Ghir_D10G026820	312	106	194	78	48	86	0.00126132	-1.92278	8.91993e-06	19.7298	0.263745	2.89917	up
Ghems6/WT6	Ghir_D07G002970	38	57	43	22	13	15	0.00183368	-1.92257	1.40371e-05	18.8641	0.263784	2.73668	up
Ghems6/WT6	Ghir_D01G013730	737	401	247	133	127	184	0.00018527	-1.9199	9.08368090462854e-7	24.1132	0.264273	3.7322	up
Ghems6/WT6	Ghir_A13G005840	139	62	136	42	33	45	0.00312289	-1.91218	2.72645e-05	17.5996	0.265692	2.50544	up
Ghems6/WT6	Ghir_D06G015190	229	224	67	96	33	57	0.000570295	-1.9099	3.45098e-06	21.5479	0.266111	3.2439	up
Ghems6/WT6	Ghir_A03G001300	583	155	588	237	128	140	0.00488899	-1.90915	4.85647e-05	16.5033	0.26625	2.31078	up
Ghems6/WT6	Ghir_D12G025790	66	59	33	27	13	17	0.00052406	-1.90245	3.12344e-06	21.7392	0.267488	3.28062	up
Ghems6/WT6	Ghir_D10G018850	43	33	33	21	7	13	0.00650021	-1.89726	6.96641e-05	15.8199	0.268453	2.18707	up
Ghems6/WT6	Ghir_D10G002610	429	331	302	206	87	108	1.39488382427522e-14	-1.8899	4.06782852244666e-18	75.2882	0.269826	13.8555	up
Ghems6/WT6	Ghir_D13G016880	169	101	178	109	46	27	0.0011233	-1.88922	7.82101e-06	19.9811	0.269953	2.94951	up
Ghems6/WT6	Ghir_D09G010050	44	33	25	16	11	10	0.0077534	-1.88334	8.59032e-05	15.4237	0.271055	2.11051	up
Ghems6/WT6	Ghir_A05G020740	157	149	83	117	20	25	0.00407535	-1.88163	3.8254e-05	16.9561	0.271378	2.38983	up
Ghems6/WT6	Ghir_D12G006490	272	471	250	155	51	158	0.000488136	-1.88065	2.85595e-06	21.911	0.271562	3.31146	up
Ghems6/WT6	Ghir_A10G023690	1626	860	2021	663	292	748	0.00187071	-1.88003	1.43887e-05	18.8169	0.271678	2.72799	up
Ghems6/WT6	Ghir_D12G006550	498	279	272	223	47	136	0.000187242	-1.87995	9.21758001333189e-7	24.085	0.271694	3.7276	up
Ghems6/WT6	Ghir_D06G003070	502	538	319	169	102	204	1.43114e-06	-1.8798	2.89540657793772e-9	35.253	0.271721	5.84432	up
Ghems6/WT6	Ghir_A07G006210	600	391	573	255	189	141	1.81197141171201e-7	-1.87762	2.5760278887002e-10	39.9722	0.272132	6.74185	up
Ghems6/WT6	Ghir_D13G004360	826	542	522	267	119	294	7.67934e-06	-1.87688	2.14150815278122e-8	31.3618	0.272271	5.11468	up
Ghems6/WT6	Ghir_D09G003660	373	405	246	187	73	123	6.8878488315213e-11	-1.87678	3.64071112939247e-14	57.3537	0.27229	10.1619	up
Ghems6/WT6	Ghir_A09G010300	212	123	93	78	19	62	0.0014056	-1.87518	1.01473e-05	19.4835	0.272593	2.85214	up
Ghems6/WT6	Ghir_D04G017410	79	99	50	56	14	20	0.00086272	-1.8738	5.69224e-06	20.589	0.272854	3.06413	up
Ghems6/WT6	Ghir_D04G002380	92	84	159	56	44	30	0.00340664	-1.87036	3.03627e-05	17.395	0.273505	2.46767	up
Ghems6/WT6	Ghir_D05G007980	240	102	173	104	42	55	0.000116455	-1.86291	5.3064377073423e-7	25.1491	0.274921	3.93384	up
Ghems6/WT6	Ghir_A11G008790	44	49	63	31	12	19	0.00473307	-1.85758	4.66708e-05	16.5788	0.275939	2.32486	up
Ghems6/WT6	Ghir_D07G021450	1097	527	417	440	133	216	1.28259e-05	-1.85517	3.81048728031697e-8	30.2436	0.276399	4.89191	up
Ghems6/WT6	Ghir_A12G027250	166	60	79	52	20	42	0.00397149	-1.85141	3.68187e-05	17.0287	0.277122	2.40105	up
Ghems6/WT6	Ghir_D08G023680	3298	3246	2154	1543	458	1313	6.11432e-06	-1.84325	1.59363593644373e-8	31.9357	0.278693	5.21365	up
Ghems6/WT6	Ghir_D06G016440	192	89	114	58	33	55	0.000242624	-1.84295	1.26033e-06	23.4828	0.278751	3.61507	up
Ghems6/WT6	Ghir_A03G020390	68	44	87	36	17	26	0.00662883	-1.84283	7.12842e-05	15.7765	0.278775	2.17856	up
Ghems6/WT6	Ghir_D02G002890	163	82	85	36	54	25	0.00625609	-1.84075	6.60217e-05	15.9216	0.279177	2.2037	up
Ghems6/WT6	Ghir_A10G005680	176	109	81	84	22	39	0.000150668	-1.83777	7.19491239900232e-7	24.5622	0.279755	3.82198	up
Ghems6/WT6	Ghir_D03G008810	617	259	338	248	111	116	3.99876e-06	-1.83631	9.62063929646328e-9	32.9164	0.280037	5.39807	up
Ghems6/WT6	Ghir_D10G016490	30253	10588	15101	10385	4462	6612	1.31225e-05	-1.83515	3.92251018588471e-8	30.1874	0.280262	4.88198	up
Ghems6/WT6	Ghir_D08G008470	321	127	302	104	85	94	0.00157445	-1.83179	1.16796e-05	19.2149	0.280916	2.80287	up
Ghems6/WT6	Ghir_A05G000600	203	63	90	61	38	35	0.00303802	-1.82629	2.6302e-05	17.668	0.281988	2.51741	up
Ghems6/WT6	Ghir_A13G004220	796	618	472	287	110	309	3.24869e-05	-1.82168	1.11911341819674e-7	28.1562	0.282891	4.48829	up
Ghems6/WT6	Ghir_D05G028850	173	93	46	54	38	23	0.0046659	-1.82113	4.57465e-05	16.6167	0.282999	2.33106	up
Ghems6/WT6	Ghir_A06G003840	382	162	225	227	32	77	0.00923709	-1.8181	0.000107093	15.0074	0.283594	2.03446	up
Ghems6/WT6	Ghir_A04G009190	180	114	102	67	17	68	0.00467258	-1.81529	4.59891e-05	16.6067	0.284147	2.33044	up
Ghems6/WT6	Ghir_D12G025540	209	147	197	93	52	72	2.30238e-06	-1.80909	5.0357404838723e-9	34.1756	0.28537	5.63782	up
Ghems6/WT6	Ghir_A06G000120	70	102	68	30	36	23	0.00174323	-1.80668	1.31223e-05	18.9927	0.285847	2.75865	up
Ghems6/WT6	Ghir_A10G003600	255	164	218	114	47	92	1.65657e-05	-1.80332	5.19330771644571e-8	29.6433	0.286515	4.78079	up
Ghems6/WT6	Ghir_D08G017520	723	711	323	404	115	192	2.7474e-06	-1.79913	6.05915446456525e-9	33.8156	0.287348	5.56108	up
Ghems6/WT6	Ghir_D05G001780	204	94	107	68	42	46	6.8337e-05	-1.79347	2.79806172750488e-7	26.3843	0.288477	4.16534	up
Ghems6/WT6	Ghir_D10G004010	95	57	74	48	26	18	0.000642605	-1.79271	3.98224e-06	21.2734	0.288629	3.19206	up
Ghems6/WT6	Ghir_A06G019520	84	139	121	77	22	46	0.00118809	-1.7877	8.29381e-06	19.8689	0.289634	2.92515	up
Ghems6/WT6	Ghir_D11G026070	85	44	66	27	21	27	0.0046659	-1.78634	4.57532e-05	16.6164	0.289907	2.33106	up
Ghems6/WT6	Ghir_A07G001780	474	694	223	360	87	136	0.000626435	-1.78488	3.84778e-06	21.3392	0.290201	3.20312	up
Ghems6/WT6	Ghir_A09G005260	259	224	198	156	87	39	4.04433e-05	-1.78241	1.47428327199839e-7	27.6228	0.290698	4.39315	up
Ghems6/WT6	Ghir_D11G004320	353	197	127	148	52	72	4.92014e-05	-1.77792	1.85631741791646e-7	27.1772	0.291604	4.30802	up
Ghems6/WT6	Ghir_D10G018790	396	232	289	309	51	69	0.00553131	-1.76888	5.63566e-05	16.2213	0.293437	2.25717	up
Ghems6/WT6	Ghir_A11G008650	106	137	69	95	27	16	0.00938191	-1.76728	0.00010944	14.9664	0.293763	2.02771	up
Ghems6/WT6	Ghir_A13G003910	317	694	348	306	60	209	0.00632704	-1.76113	6.72317e-05	15.8872	0.295016	2.1988	up
Ghems6/WT6	Ghir_D12G005880	364	211	120	122	75	72	3.8043e-05	-1.75607	1.3521162403211e-7	27.7902	0.296053	4.41973	up
Ghems6/WT6	Ghir_A11G007690	825	819	791	313	119	514	0.0083425	-1.75496	9.3818e-05	15.2572	0.296282	2.0787	up
Ghems6/WT6	Ghir_A05G015490	100	89	53	51	16	32	0.000360497	-1.75207	1.93833e-06	22.6552	0.296876	3.4431	up
Ghems6/WT6	Ghir_D11G019170	173	77	93	57	36	43	0.000440725	-1.74466	2.49823e-06	22.1678	0.298405	3.35583	up
Ghems6/WT6	Ghir_A08G007410	122	97	79	36	23	55	0.00371969	-1.74357	3.39664e-05	17.1819	0.298629	2.42949	up
Ghems6/WT6	Ghir_A08G012400	97	63	66	35	24	31	0.000382915	-1.73948	2.09377e-06	22.507	0.299478	3.4169	up
Ghems6/WT6	Ghir_A11G001020	528	824	257	358	143	164	6.74133e-05	-1.73772	2.74003010891887e-7	26.4248	0.299843	4.17125	up
Ghems6/WT6	Ghir_A11G030630	66	66	44	37	15	21	0.0004426	-1.73617	2.52499e-06	22.1474	0.300166	3.35399	up
Ghems6/WT6	Ghir_D07G006170	1661	930	1711	600	367	762	0.000992475	-1.73394	6.71117e-06	20.2738	0.300629	3.00328	up
Ghems6/WT6	Ghir_A02G007680	622	498	281	245	87	227	0.000112158	-1.72971	5.08079876147159e-7	25.2329	0.301513	3.95017	up
Ghems6/WT6	Ghir_A08G003440	123	80	54	48	18	38	0.00133682	-1.72786	9.60008e-06	19.5894	0.3019	2.87393	up
Ghems6/WT6	Ghir_A10G002840	265	337	261	148	68	139	7.32363e-06	-1.72171	2.0022674783823e-8	31.4924	0.303188	5.13527	up
Ghems6/WT6	Ghir_A11G004420	181	156	89	84	39	52	1.30114e-06	-1.71717	2.56125190812931e-9	35.4918	0.304144	5.88568	up
Ghems6/WT6	Ghir_A09G011500	271	209	192	186	45	73	3.31438e-05	-1.70736	1.14778507356671e-7	28.1072	0.306219	4.4796	up
Ghems6/WT6	Ghir_D13G002790	231	137	86	65	34	78	0.00362899	-1.70552	3.27413e-05	17.2517	0.306611	2.44021	up
Ghems6/WT6	Ghir_D02G006060	202	148	111	118	36	48	1.43993e-05	-1.70399	4.38289478410916e-8	29.9722	0.306936	4.84166	up
Ghems6/WT6	Ghir_A09G012020	162	116	74	51	27	61	0.00195551	-1.70299	1.51479e-05	18.7188	0.307148	2.70874	up
Ghems6/WT6	Ghir_A03G002160	304	337	216	135	64	148	4.81192e-05	-1.70242	1.80671769485061e-7	27.2296	0.30727	4.31768	up
Ghems6/WT6	Ghir_A12G005600	1453	510	803	504	287	362	0.000149314	-1.68602	7.1030683328832e-7	24.587	0.310784	3.8259	up
Ghems6/WT6	Ghir_A13G021790	82	104	69	78	17	24	0.00447733	-1.68331	4.36594e-05	16.7053	0.311367	2.34898	up
Ghems6/WT6	Ghir_A02G011130	496	198	292	237	53	150	0.00622484	-1.68032	6.55784e-05	15.9343	0.312014	2.20587	up
Ghems6/WT6	Ghir_A12G025520	272	309	133	148	52	102	6.8337e-05	-1.67997	2.80248160187222e-7	26.3812	0.312088	4.16534	up
Ghems6/WT6	Ghir_A11G027430	265	161	174	144	41	82	8.01031e-05	-1.67788	3.43721115282275e-7	25.987	0.312542	4.09635	up
Ghems6/WT6	Ghir_A13G008770	178	64	141	96	38	41	0.00910108	-1.66961	0.000104505	15.0535	0.314337	2.04091	up
Ghems6/WT6	Ghir_D13G025190	92	93	110	66	20	47	0.00264977	-1.66931	2.2023e-05	18.0058	0.314403	2.57679	up
Ghems6/WT6	Ghir_A09G020730	159	88	111	72	39	44	7.52177e-05	-1.66561	3.12578744745406e-7	26.1704	0.31521	4.12368	up
Ghems6/WT6	Ghir_A05G026720	1417	1019	1195	848	373	417	9.5445677575688e-11	-1.66025	5.39290258789087e-14	56.5811	0.316385	10.0202	up
Ghems6/WT6	Ghir_A05G022910	221	170	163	127	36	85	9.25103e-05	-1.65613	4.04674633691792e-7	25.6719	0.317288	4.03381	up
Ghems6/WT6	Ghir_D11G002600	803	253	359	356	97	187	0.00540349	-1.64857	5.46602e-05	16.2792	0.318956	2.26733	up
Ghems6/WT6	Ghir_D12G002020	70	69	34	34	14	26	0.00587942	-1.64773	6.07816e-05	16.0781	0.319142	2.23067	up
Ghems6/WT6	Ghir_D11G001540	246	100	158	108	43	73	0.00182777	-1.64339	1.38586e-05	18.8885	0.320103	2.73808	up
Ghems6/WT6	Ghir_D01G008970	99	104	54	33	33	38	0.00286006	-1.6411	2.41357e-05	17.8315	0.320612	2.54363	up
Ghems6/WT6	Ghir_D04G014740	871	798	969	457	212	486	0.000187242	-1.64052	9.24860899515997e-7	24.0785	0.320741	3.7276	up
Ghems6/WT6	Ghir_A07G015250	488	316	301	245	104	142	7.4676978057747e-9	-1.64032	6.53329982096392e-12	47.1627	0.320786	8.12681	up
Ghems6/WT6	Ghir_D06G003820	132	58	81	52	26	40	0.00400177	-1.63806	3.72716e-05	17.0055	0.321289	2.39775	up
Ghems6/WT6	Ghir_A04G010500	91	72	85	38	32	36	0.00125596	-1.638	8.85914e-06	19.7429	0.321302	2.90102	up
Ghems6/WT6	Ghir_D10G018880	1577	958	971	834	384	367	9.56580055073695e-10	-1.6355	6.79971241189722e-13	51.6013	0.321858	9.01928	up
Ghems6/WT6	Ghir_A10G011260	16291	5534	8009	6857	2576	4012	0.000435293	-1.62351	2.44255e-06	22.2111	0.324546	3.36122	up
Ghems6/WT6	Ghir_D02G015210	62	93	43	40	19	28	0.00402567	-1.62089	3.75675e-05	16.9905	0.325134	2.39516	up
Ghems6/WT6	Ghir_A02G002860	1899	1185	921	1142	197	570	0.00311132	-1.61166	2.70809e-05	17.6125	0.327221	2.50705	up
Ghems6/WT6	Ghir_A12G017540	74	135	72	71	20	40	0.00632545	-1.61058	6.7063e-05	15.892	0.327467	2.19891	up
Ghems6/WT6	Ghir_D05G023770	1515	557	1220	509	376	547	0.00408664	-1.60327	3.84344e-05	16.9472	0.329131	2.38863	up
Ghems6/WT6	Ghir_A03G019760	1199	1018	780	819	229	383	4.31049625757075e-7	-1.59834	6.5995021532114e-10	38.1356	0.330258	6.36547	up
Ghems6/WT6	Ghir_D13G020530	226	214	130	100	50	99	8.03959e-05	-1.58937	3.47285700574265e-7	25.9671	0.332317	4.09477	up
Ghems6/WT6	Ghir_A07G024360	325	206	153	172	53	93	8.42554e-05	-1.58615	3.67028697016344e-7	25.8604	0.333059	4.0744	up
Ghems6/WT6	Ghir_D09G006380	330	271	403	255	110	124	5.31535e-05	-1.58398	2.05386564629908e-7	26.9817	0.333561	4.27447	up
Ghems6/WT6	Ghir_D07G021550	609	612	317	410	131	185	1.81868e-06	-1.58206	3.8632691383261e-9	34.6914	0.334005	5.74024	up
Ghems6/WT6	Ghir_A02G012880	338	391	142	229	50	130	0.00745135	-1.57593	8.15506e-05	15.522	0.335427	2.12777	up
Ghems6/WT6	Ghir_D02G001650	2036	1024	906	658	457	605	2.91479e-05	-1.56272	9.8284293815663e-8	28.4075	0.338513	4.53539	up
Ghems6/WT6	Ghir_D01G021150	257	156	276	180	91	70	0.00131281	-1.55673	9.40109e-06	19.6294	0.339921	2.8818	up
Ghems6/WT6	Ghir_D01G019780	623	339	783	388	151	315	0.00991365	-1.55351	0.000116908	14.8419	0.34068	2.00377	up
Ghems6/WT6	Ghir_D01G004860	407	325	183	183	58	174	0.00397149	-1.5484	3.68447e-05	17.0274	0.341889	2.40105	up
Ghems6/WT6	Ghir_A08G016690	617	627	298	402	105	232	0.000408543	-1.54475	2.24879e-06	22.3698	0.342756	3.38876	up
Ghems6/WT6	Ghir_D02G024830	149	96	62	85	27	36	0.00283542	-1.54154	2.37551e-05	17.8617	0.343518	2.54738	up
Ghems6/WT6	Ghir_D01G001050	374	200	245	170	75	141	0.000346581	-1.52722	1.85719e-06	22.7374	0.346945	3.46019	up
Ghems6/WT6	Ghir_A12G009840	863	466	564	359	255	261	3.9471e-06	-1.52359	9.42440857938448e-9	32.9565	0.347819	5.40372	up
Ghems6/WT6	Ghir_D05G020600	136	72	113	71	36	48	0.0029691	-1.52291	2.54889e-05	17.7277	0.347983	2.52737	up
Ghems6/WT6	Ghir_D02G003220	644	422	466	377	113	262	0.000238931	-1.52193	1.23244e-06	23.5259	0.348219	3.62173	up
Ghems6/WT6	Ghir_D08G017050	64	60	48	34	20	27	0.00323731	-1.51631	2.86175e-05	17.5075	0.349579	2.48982	up
Ghems6/WT6	Ghir_D10G026690	127	107	56	48	32	50	0.00418257	-1.51604	3.95654e-05	16.8921	0.349644	2.37856	up
Ghems6/WT6	Ghir_D03G002800	104	114	137	83	33	61	0.00334424	-1.51044	2.96236e-05	17.4418	0.351005	2.4757	up
Ghems6/WT6	Ghir_A08G021480	136	90	58	54	26	51	0.00697966	-1.50442	7.55658e-05	15.6661	0.352473	2.15617	up
Ghems6/WT6	Ghir_D07G024410	152	125	94	107	23	58	0.00488899	-1.50061	4.8564e-05	16.5034	0.353403	2.31078	up
Ghems6/WT6	Ghir_A05G040670	283	173	178	125	68	108	8.01031e-05	-1.49187	3.38155756655893e-7	26.0185	0.355551	4.09635	up
Ghems6/WT6	Ghir_A09G009680	189	317	169	172	53	112	0.00183147	-1.49095	1.392e-05	18.8801	0.355778	2.7372	up
Ghems6/WT6	Ghir_D08G002600	480	741	262	350	146	219	0.000439026	-1.48853	2.4726e-06	22.1876	0.356374	3.35751	up
Ghems6/WT6	Ghir_D04G019640	102	95	88	59	39	40	0.000130711	-1.48752	6.07516965547216e-7	24.8882	0.356626	3.88369	up
Ghems6/WT6	Ghir_A08G008400	458	238	501	253	138	207	0.00523004	-1.48088	5.26197e-05	16.3513	0.358271	2.2815	up
Ghems6/WT6	Ghir_D10G019110	727	350	239	293	201	126	0.00288847	-1.47926	2.45334e-05	17.8004	0.358673	2.53933	up
Ghems6/WT6	Ghir_D09G011040	312	256	175	141	82	128	1.07082e-05	-1.47454	3.0837342871862e-8	30.6541	0.359847	4.97028	up
Ghems6/WT6	Ghir_A13G002510	292	226	144	139	54	125	0.00120258	-1.46873	8.41686e-06	19.8408	0.3613	2.91989	up
Ghems6/WT6	Ghir_A07G014820	264	260	248	219	90	94	1.2172e-06	-1.46165	2.37383830832838e-9	35.6398	0.363079	5.91464	up
Ghems6/WT6	Ghir_A12G004870	431	255	170	222	99	104	0.000122416	-1.46033	5.62265868639078e-7	25.0375	0.36341	3.91216	up
Ghems6/WT6	Ghir_D02G021180	269	283	216	230	80	93	2.8863e-06	-1.45949	6.52331033352263e-9	33.672	0.363621	5.53966	up
Ghems6/WT6	Ghir_A10G004560	654	693	301	420	146	255	0.000138165	-1.45655	6.47195512426007e-7	24.7663	0.364363	3.8596	up
Ghems6/WT6	Ghir_D02G008190	9767	7504	9142	5595	2162	5554	0.00149911	-1.44556	1.09568e-05	19.3369	0.36715	2.82417	up
Ghems6/WT6	Ghir_D09G007070	70	124	79	59	30	48	0.00923709	-1.44126	0.000107376	15.0024	0.368245	2.03446	up
Ghems6/WT6	Ghir_A07G021370	1205	865	559	757	193	416	0.000709949	-1.44053	4.49015e-06	21.0433	0.368432	3.14877	up
Ghems6/WT6	Ghir_A01G005480	448	233	134	187	89	120	0.00382665	-1.43903	3.50129e-05	17.1242	0.368815	2.41718	up
Ghems6/WT6	Ghir_A01G019680	568	561	376	493	136	185	4.26253e-05	-1.43835	1.58490090141621e-7	27.4829	0.368988	4.37033	up
Ghems6/WT6	Ghir_D03G016690	661	581	328	231	257	230	0.000423597	-1.4379	2.35482e-06	22.2814	0.369104	3.37305	up
Ghems6/WT6	Ghir_D02G020030	644	666	386	511	148	248	3.89142e-05	-1.41431	1.4043579861755e-7	27.7168	0.375189	4.40989	up
Ghems6/WT6	Ghir_D13G006470	680	488	439	435	228	178	1.56702945983915e-7	-1.41398	2.19923937679056e-10	40.2811	0.375275	6.80492	up
Ghems6/WT6	Ghir_D04G011730	378	423	359	332	156	135	4.98827398198114e-7	-1.41054	8.36455310930948e-10	37.6732	0.376172	6.30205	up
Ghems6/WT6	Ghir_A03G017900	1116	536	1069	575	378	449	0.00303595	-1.41034	2.62288e-05	17.6733	0.376222	2.5177	up
Ghems6/WT6	Ghir_D06G000120	529	533	460	303	186	277	1.79886e-06	-1.40722	3.77051154521695e-9	34.7388	0.377038	5.745	up
Ghems6/WT6	Ghir_D05G036330	125	97	49	73	27	40	0.00910108	-1.40149	0.000104244	15.0582	0.378538	2.04091	up
Ghems6/WT6	Ghir_A05G016020	166	112	121	125	53	40	0.00183368	-1.40044	1.40241e-05	18.8658	0.378814	2.73668	up
Ghems6/WT6	Ghir_A02G002890	142	71	74	76	36	38	0.00587942	-1.39759	6.08678e-05	16.0755	0.379562	2.23067	up
Ghems6/WT6	Ghir_A11G021610	126	179	101	124	33	64	0.00566445	-1.39601	5.82934e-05	16.1573	0.379977	2.24684	up
Ghems6/WT6	Ghir_D08G011830	777	513	416	472	118	325	0.0054527	-1.38004	5.52575e-05	16.2586	0.384208	2.26339	up
Ghems6/WT6	Ghir_D05G037230	2282	2358	1392	1811	729	739	2.66426144972878e-8	-1.37917	2.86505833471244e-11	44.267	0.384439	7.57442	up
Ghems6/WT6	Ghir_A12G002590	192	161	144	137	41	91	0.00149031	-1.37883	1.08381e-05	19.3577	0.384531	2.82672	up
Ghems6/WT6	Ghir_A04G007690	223	156	146	125	46	106	0.00316216	-1.36876	2.76831e-05	17.5706	0.387223	2.50002	up
Ghems6/WT6	Ghir_A05G008760	270	233	309	186	107	143	0.000476956	-1.36639	2.72968e-06	21.9978	0.387861	3.32152	up
Ghems6/WT6	Ghir_D06G001200	221	122	124	116	48	83	0.00227144	-1.36601	1.82991e-05	18.3586	0.387962	2.6437	up
Ghems6/WT6	Ghir_D03G007360	285	154	293	190	94	119	0.00671933	-1.36579	7.26248e-05	15.7412	0.388023	2.17267	up
Ghems6/WT6	Ghir_D09G005620	203	185	134	147	68	68	3.00922e-06	-1.35921	6.91081585186577e-9	33.5597	0.389796	5.52155	up
Ghems6/WT6	Ghir_D05G025210	400	281	218	252	141	91	0.00012459	-1.35913	5.76794587562858e-7	24.9883	0.389817	3.90452	up
Ghems6/WT6	Ghir_A11G001540	458	271	267	241	91	197	0.0019741	-1.35463	1.53639e-05	18.6918	0.391034	2.70463	up
Ghems6/WT6	Ghir_D10G012300	5559	3696	3823	2973	2049	1857	2.93195171855673e-8	-1.35037	3.2598023299364e-11	44.0143	0.392191	7.53284	up
Ghems6/WT6	Ghir_D09G015320	2887	2110	2941	2296	733	1519	0.00188873	-1.33465	1.45962e-05	18.7896	0.396489	2.72383	up
Ghems6/WT6	Ghir_A08G019580	461	228	184	196	136	121	0.00219771	-1.33092	1.75449e-05	18.4388	0.397515	2.65803	up
Ghems6/WT6	Ghir_D02G022040	416	394	276	296	79	225	0.00664956	-1.32986	7.16284e-05	15.7673	0.397808	2.17721	up
Ghems6/WT6	Ghir_D05G031810	428	280	213	207	107	172	0.000239888	-1.32439	1.24174e-06	23.5114	0.399318	3.61999	up
Ghems6/WT6	Ghir_D03G011890	401	161	200	196	102	117	0.00598613	-1.31496	6.22999e-05	16.0314	0.401936	2.22285	up
Ghems6/WT6	Ghir_D13G011610	185	138	152	150	63	61	0.000477259	-1.31383	2.75214e-06	21.982	0.402252	3.32125	up
Ghems6/WT6	Ghir_D12G023240	559	462	210	328	144	194	0.000610392	-1.30991	3.71587e-06	21.4061	0.403345	3.21439	up
Ghems6/WT6	Ghir_D03G001900	862	923	531	506	195	533	0.00815035	-1.30945	9.136e-05	15.3074	0.403475	2.08882	up
Ghems6/WT6	Ghir_A03G018670	871	828	454	753	185	324	0.0021905	-1.30261	1.74473e-05	18.4494	0.405391	2.65946	up
Ghems6/WT6	Ghir_A03G005790	589	473	491	354	156	343	0.00183368	-1.30247	1.39729e-05	18.8728	0.405431	2.73668	up
Ghems6/WT6	Ghir_D05G030690	176	150	162	104	65	97	0.00152684	-1.30204	1.12151e-05	19.2924	0.405554	2.81621	up
Ghems6/WT6	Ghir_D07G022710	96	78	52	60	31	34	0.00466105	-1.29524	4.55358e-05	16.6255	0.407468	2.33152	up
Ghems6/WT6	Ghir_D11G022250	227	154	152	164	59	86	0.000494464	-1.28449	2.911e-06	21.8743	0.410516	3.30586	up
Ghems6/WT6	Ghir_D02G005990	294	230	179	181	109	101	1.65909e-06	-1.28272	3.44729900774076e-9	34.9132	0.411019	5.78013	up
Ghems6/WT6	Ghir_A01G017520	215	164	196	158	71	103	0.00052406	-1.27778	3.10919e-06	21.748	0.412429	3.28062	up
Ghems6/WT6	Ghir_D10G001750	930	430	614	606	260	289	0.00157445	-1.27682	1.16456e-05	19.2205	0.412705	2.80287	up
Ghems6/WT6	Ghir_A04G013310	812	391	596	488	253	290	0.00122738	-1.27644	8.63519e-06	19.7918	0.412812	2.91102	up
Ghems6/WT6	Ghir_A02G001820	268	142	145	182	66	78	0.00429148	-1.27194	4.10649e-05	16.8215	0.414102	2.36739	up
Ghems6/WT6	Ghir_A01G008840	104	136	100	80	45	66	0.00362899	-1.26804	3.26813e-05	17.2551	0.415223	2.44021	up
Ghems6/WT6	Ghir_A04G004970	265	354	385	327	146	142	0.00311132	-1.25806	2.71068e-05	17.6106	0.418106	2.50705	up
Ghems6/WT6	Ghir_D13G025870	619	405	513	542	201	203	0.000811326	-1.25511	5.26442e-06	20.7386	0.41896	3.0908	up
Ghems6/WT6	Ghir_D04G015160	1590	1166	1198	1216	415	724	7.73677e-05	-1.25349	3.22923717141038e-7	26.1075	0.419433	4.11144	up
Ghems6/WT6	Ghir_A05G017170	1548	1480	639	1148	518	454	0.000614234	-1.25178	3.75045e-06	21.3883	0.419929	3.21167	up
Ghems6/WT6	Ghir_A01G000750	933	582	520	500	281	360	9.09201e-06	-1.25162	2.58517142984982e-8	30.9963	0.419977	5.04134	up
Ghems6/WT6	Ghir_D09G021510	2093	2218	971	1878	506	795	0.00418901	-1.24935	3.97026e-05	16.8856	0.420638	2.37789	up
Ghems6/WT6	Ghir_D02G002740	154	132	125	110	51	79	0.000775778	-1.23605	4.9772e-06	20.846	0.424533	3.11026	up
Ghems6/WT6	Ghir_A02G010780	168	150	73	107	51	65	0.00434634	-1.23496	4.18276e-05	16.7866	0.424854	2.36188	up
Ghems6/WT6	Ghir_D10G018870	4840	3172	3625	3388	1708	1818	5.60338385849417e-7	-1.23201	9.80451745949951e-10	37.3634	0.425724	6.25155	up
Ghems6/WT6	Ghir_A01G019560	1204	897	1123	729	446	681	0.000826442	-1.22599	5.37756e-06	20.6979	0.427503	3.08279	up
Ghems6/WT6	Ghir_D04G015520	8026	5728	5822	5990	3157	2638	4.49050736433276e-7	-1.21918	6.95695117047817e-10	38.0327	0.429525	6.3477	up
Ghems6/WT6	Ghir_D13G004220	3098	1688	1855	2033	688	1287	0.00221167	-1.21343	1.77153e-05	18.4204	0.431241	2.65528	up
Ghems6/WT6	Ghir_A05G032000	1385	698	608	863	345	407	0.001588	-1.20994	1.18091e-05	19.1939	0.432287	2.79915	up
Ghems6/WT6	Ghir_D07G024050	4368	2306	1885	1770	1113	1860	0.00778721	-1.20115	8.64379e-05	15.412	0.434929	2.10862	up
Ghems6/WT6	Ghir_A04G010910	1740	1895	1598	1502	526	1152	0.00157445	-1.19984	1.16529e-05	19.2193	0.435324	2.80287	up
Ghems6/WT6	Ghir_D05G014500	420	343	250	225	124	229	0.00243851	-1.19685	1.98672e-05	18.202	0.436228	2.61287	up
Ghems6/WT6	Ghir_A05G005290	205	190	133	162	54	105	0.00299686	-1.19201	2.58364e-05	17.7019	0.437692	2.52333	up
Ghems6/WT6	Ghir_A08G002860	3276	2563	1252	2490	892	974	0.00244318	-1.19035	1.99498e-05	18.1941	0.438198	2.61205	up
Ghems6/WT6	Ghir_A12G014890	312	247	334	273	104	185	0.0091436	-1.18075	0.000105327	15.0387	0.441122	2.03888	up
Ghems6/WT6	Ghir_A11G019810	350	291	365	272	157	186	0.000632496	-1.18048	3.89654e-06	21.3151	0.441206	3.19894	up
Ghems6/WT6	Ghir_D12G004840	606	578	358	351	327	204	0.00161501	-1.1778	1.20745e-05	19.1515	0.442026	2.79182	up
Ghems6/WT6	Ghir_D11G001560	512	299	301	342	131	211	0.00161501	-1.17321	1.20982e-05	19.1477	0.443432	2.79182	up
Ghems6/WT6	Ghir_D11G019880	203	191	181	155	84	111	0.000214811	-1.16984	1.09236e-06	23.7581	0.44447	3.66794	up
Ghems6/WT6	Ghir_D05G034240	659	454	558	591	252	240	0.000647787	-1.15846	4.02616e-06	21.2524	0.44799	3.18857	up
Ghems6/WT6	Ghir_A07G023990	3424	2100	1227	1514	978	1356	0.00648213	-1.15671	6.92341e-05	15.8317	0.448535	2.18828	up
Ghems6/WT6	Ghir_A08G007720	431	264	266	280	132	185	0.000610313	-1.13741	3.70426e-06	21.4121	0.454575	3.21445	up
Ghems6/WT6	Ghir_D11G025020	1179	1578	1689	1412	563	934	0.00805172	-1.13594	8.99608e-05	15.3365	0.455039	2.09411	up
Ghems6/WT6	Ghir_D08G015300	397	286	291	257	128	219	0.00234258	-1.12304	1.90003e-05	18.287	0.459125	2.6303	up
Ghems6/WT6	Ghir_A04G002370	2031	1968	1118	1768	827	699	5.45752e-05	-1.11342	2.11875098157181e-7	26.9216	0.462198	4.263	up
Ghems6/WT6	Ghir_D11G027550	227	240	213	197	112	126	0.000132832	-1.10365	6.19792153611642e-7	24.8497	0.465337	3.8767	up
Ghems6/WT6	Ghir_A08G014430	450	389	294	377	145	215	6.2721e-05	-1.09969	2.49214969788189e-7	26.608	0.466615	4.20259	up
Ghems6/WT6	Ghir_A04G007990	334	344	342	330	163	181	0.000148557	-1.09202	7.01291049581608e-7	24.6116	0.469103	3.82811	up
Ghems6/WT6	Ghir_A09G016920	1088	923	950	839	524	550	5.26135e-06	-1.07818	1.31377845089586e-8	32.3108	0.473626	5.2789	up
Ghems6/WT6	Ghir_D13G020540	502	403	356	309	184	299	0.00279689	-1.07231	2.33478e-05	17.8946	0.475556	2.55332	up
Ghems6/WT6	Ghir_D03G015240	3075	2015	2089	2408	965	1418	0.000213237	-1.06935	1.07658e-06	23.7861	0.476532	3.67114	up
Ghems6/WT6	Ghir_D02G005510	148	130	137	122	64	87	0.00720465	-1.06572	7.83957e-05	15.5966	0.477734	2.14239	up
Ghems6/WT6	Ghir_D05G015510	1491	1016	691	1049	529	523	0.000237208	-1.04885	1.21922e-06	23.5466	0.483355	3.62487	up
Ghems6/WT6	Ghir_D12G026680	663	392	306	395	235	248	0.00251451	-1.04069	2.07155e-05	18.1224	0.486096	2.59955	up
Ghems6/WT6	Ghir_D05G016970	1229	1415	537	993	538	542	0.00873316	-1.03118	9.92146e-05	15.1516	0.489311	2.05883	up
Ghems6/WT6	Ghir_A06G003070	501	325	244	321	157	224	0.00344961	-1.02936	3.09343e-05	17.3595	0.489927	2.46223	up
Ghems6/WT6	Ghir_A02G016540	229	159	160	176	76	119	0.00838529	-1.02628	9.4452e-05	15.2445	0.490974	2.07648	up
Ghems6/WT6	Ghir_D05G005220	1208	884	507	671	475	499	0.0038457	-1.02387	3.53974e-05	17.1035	0.491795	2.41502	up
Ghems6/WT6	Ghir_A08G007460	2142	1357	1655	1628	711	1182	0.00556569	-1.01894	5.69097e-05	16.2028	0.493478	2.25448	up
Ghems6/WT6	Ghir_A01G010190	180	280	136	1077	550	512	1.53952e-05	1.378	4.71411019901769e-8	29.8309	2.59908	4.81261	down
Ghems6/WT6	Ghir_A01G018310	3716	5132	4518	19243	26224	10037	0.00206729	1.67999	1.62776e-05	18.5817	3.20426	2.6846	down
Ghems6/WT6	Ghir_A03G004690	133	131	82	444	304	215	0.0028471	1.05007	2.39226e-05	17.8484	2.07064	2.5456	down
Ghems6/WT6	Ghir_A05G001580	14	17	10	108	77	59	4.14979e-05	2.14966	1.52785564790879e-7	27.5538	4.43723	4.38197	down
Ghems6/WT6	Ghir_A05G032580	162	211	72	668	481	311	0.00607552	1.32168	6.34516e-05	15.9967	2.49957	2.21642	down
Ghems6/WT6	Ghir_A05G032900	3	5	6	144	78	9	0.00566445	3.43699	5.83233e-05	16.1563	10.8302	2.24684	down
Ghems6/WT6	Ghir_A06G002640	52	84	41	313	206	158	0.000222068	1.50146	1.13331e-06	23.6872	2.8313	3.65351	down
Ghems6/WT6	Ghir_A06G004380	100	92	108	357	265	298	0.00288327	1.1927	2.44367e-05	17.8079	2.28579	2.54011	down
Ghems6/WT6	Ghir_A06G016330	77	120	71	435	333	209	0.000540965	1.43736	3.26364e-06	21.655	2.70825	3.26683	down
Ghems6/WT6	Ghir_A07G002650	28	51	17	183	115	84	0.00742157	1.56265	8.10266e-05	15.5342	2.95395	2.1295	down
Ghems6/WT6	Ghir_A07G004300	14	7	5	54	65	36	0.00917273	2.24957	0.000105997	15.0268	4.75542	2.0375	down
Ghems6/WT6	Ghir_A07G015480	505	413	278	1922	964	753	6.25271e-05	1.13043	2.47304679093627e-7	26.6228	2.18924	4.20393	down
Ghems6/WT6	Ghir_A07G020000	244	204	164	793	562	433	3.50385e-05	1.1234	1.23255673499279e-7	27.9693	2.17859	4.45546	down
Ghems6/WT6	Ghir_A08G010860	517	463	255	2619	1519	1687	3.7729439104389e-16	1.8306	8.25213285797262e-20	82.9888	3.55686	15.4233	down
Ghems6/WT6	Ghir_A09G018830	208	255	125	1554	774	923	1.12713271457258e-16	2.02714	2.05437476455406e-20	85.7379	4.07597	15.948	down
Ghems6/WT6	Ghir_A10G000640	13	33	13	126	140	64	0.00437916	2.11709	4.2303e-05	16.7652	4.33817	2.35861	down
Ghems6/WT6	Ghir_A10G018640	81	89	52	382	211	209	7.37017372368128e-7	1.4078	1.3433288478413e-9	36.7494	2.65333	6.13252	down
Ghems6/WT6	Ghir_A10G021530	77	48	32	230	151	113	0.00964712	1.23944	0.000113237	14.9021	2.36107	2.0156	down
Ghems6/WT6	Ghir_A10G022740	278	301	115	1718	462	1007	0.0001644	1.72719	7.91063285586607e-7	24.3795	3.31082	3.7841	down
Ghems6/WT6	Ghir_A11G000970	61290	75282	51301	238751	169885	129091	2.04348e-05	1.08715	6.59246934133105e-8	29.1809	2.12453	4.68963	down
Ghems6/WT6	Ghir_A11G025660	178	207	88	668	514	287	0.00891831	1.23819	0.000101594	15.1069	2.35902	2.04972	down
Ghems6/WT6	Ghir_A11G026120	16	22	11	139	100	99	1.52464994028712e-7	2.38546	2.08418382432395e-10	40.3861	5.22509	6.81683	down
Ghems6/WT6	Ghir_A12G000370	26	34	14	192	103	87	2.04348e-05	1.91458	6.59150455695936e-8	29.1812	3.77004	4.68963	down
Ghems6/WT6	Ghir_A12G010190	3773	4689	1710	16152	13133	9808	2.48819e-05	1.58612	8.25391658258419e-8	28.7456	3.0024	4.60412	down
Ghems6/WT6	Ghir_D02G019130	38	33	28	120	119	100	0.00805172	1.40822	8.98691e-05	15.3384	2.65409	2.09411	down
Ghems6/WT6	Ghir_D02G019730	27	25	18	199	140	58	0.000418148	2.04508	2.31139e-06	22.3171	4.12696	3.37867	down
Ghems6/WT6	Ghir_D03G004680	3469	6058	3081	16962	9915	8589	0.00364991	1.04014	3.3099e-05	17.231	2.05642	2.43772	down
Ghems6/WT6	Ghir_D03G017520	46	46	23	195	96	91	0.00467258	1.27365	4.59374e-05	16.6088	2.41773	2.33044	down
Ghems6/WT6	Ghir_D04G009500	45	52	32	191	108	123	0.000878589	1.27438	5.861e-06	20.5331	2.41894	3.05621	down
Ghems6/WT6	Ghir_D05G009910	0	2	4	54	18	46	0.00129705	3.7751	9.19626e-06	19.6715	13.6905	2.88704	down
Ghems6/WT6	Ghir_D05G020730	234	201	135	736	684	332	0.00745135	1.23593	8.17591e-05	15.5172	2.35532	2.12777	down
Ghems6/WT6	Ghir_D05G024280	3	4	7	46	45	36	0.00205875	2.76313	1.61728e-05	18.594	6.78868	2.6864	down
Ghems6/WT6	Ghir_D05G025500	316	404	180	1317	614	671	0.000884139	1.07699	5.91413e-06	20.5158	2.10963	3.05348	down
Ghems6/WT6	Ghir_D05G026720	434	601	428	2575	893	1207	0.000479091	1.14064	2.78556e-06	21.9589	2.2048	3.31958	down
Ghems6/WT6	Ghir_D06G002490	77	103	66	345	208	182	0.000998264	1.12759	6.76851e-06	20.2576	2.18494	3.00075	down
Ghems6/WT6	Ghir_D07G015720	1074	1460	662	5874	2902	2103	0.000294793	1.28724	1.55281e-06	23.0815	2.44061	3.53048	down
Ghems6/WT6	Ghir_D07G022250	33	51	42	246	120	97	0.00589316	1.35735	6.11174e-05	16.0677	2.56214	2.22965	down
Ghems6/WT6	Ghir_D08G007050	127	170	62	682	282	271	0.00316925	1.30169	2.78425e-05	17.5597	2.46517	2.49904	down
Ghems6/WT6	Ghir_D08G010810	1796	2103	1091	5602	3694	4208	0.000112158	1.04846	5.08859882135095e-7	25.2299	2.06832	3.95017	down
Ghems6/WT6	Ghir_D08G023300	15	37	22	138	362	73	0.00591671	2.67795	6.14696e-05	16.0568	6.39944	2.22792	down
Ghems6/WT6	Ghir_D08G023310	12	15	21	108	209	69	0.0015043	2.65758	1.10221e-05	19.3256	6.30975	2.82267	down
Ghems6/WT6	Ghir_D09G022200	44	93	21	319	201	156	0.00662883	1.69149	7.12763e-05	15.7767	3.2299	2.17856	down
Ghems6/WT6	Ghir_D09G023070	297	324	130	1240	748	463	0.00337691	1.27494	3.00361e-05	17.4155	2.41988	2.47148	down
Ghems6/WT6	Ghir_D10G001390	9	10	10	103	87	25	0.00474155	2.42525	4.68408e-05	16.5719	5.37121	2.32408	down
Ghems6/WT6	Ghir_D10G006350	100	103	59	314	215	221	0.000826512	1.11868	5.40454e-06	20.6883	2.17147	3.08275	down
Ghems6/WT6	Ghir_D10G015440	29	52	30	235	107	98	0.00221167	1.48217	1.77369e-05	18.4181	2.79369	2.65528	down
Ghems6/WT6	Ghir_D10G025190	426	372	156	2326	620	1215	0.000243304	1.64296	1.26829e-06	23.4707	3.12305	3.61385	down
Ghems6/WT6	Ghir_D11G001020	55129	75267	39378	227048	176938	131304	3.69279e-05	1.26044	1.30575177833474e-7	27.8577	2.39569	4.43265	down
Ghems6/WT6	Ghir_D11G005740	50	116	48	332	263	203	0.0049637	1.50026	4.95175e-05	16.4665	2.82894	2.30419	down
Ghems6/WT6	Ghir_D11G009430	77	82	58	281	193	145	0.00403707	1.0771	3.77475e-05	16.9814	2.10979	2.39393	down
Ghems6/WT6	Ghir_D11G015660	141	183	145	643	312	374	0.000706958	1.02087	4.45835e-06	21.0569	2.02914	3.15061	down
Ghems6/WT6	Ghir_D11G021150	172	182	129	865	355	302	0.000826512	1.12915	5.40814e-06	20.687	2.1873	3.08275	down
Ghems6/WT6	Ghir_D11G029730	447	534	158	1863	1349	745	0.00872794	1.41145	9.8948e-05	15.1567	2.66003	2.05909	down
Ghems6/WT6	Ghir_D12G000350	54	85	47	286	197	140	0.0029399	1.30655	2.5131e-05	17.7546	2.4735	2.53167	down
Ghems6/WT6	Ghir_D12G004950	53	61	32	214	174	108	0.0043385	1.36475	4.1673e-05	16.7936	2.57532	2.36266	down
Ghems6/WT6	Ghir_D12G016070	20	31	23	166	116	66	0.00134361	1.76776	9.67329e-06	19.5749	3.40525	2.87173	down
Ghems6/WT6	Ghir_D13G007220	113	180	61	704	359	234	0.00668916	1.40332	7.21768e-05	15.7529	2.6451	2.17463	down
Ghems7/WT7	Ghir_A01G000060	330	365	465	349	282	351	0.000355204	-1.13368	8.85479e-06	19.7438	0.455752	3.44952	up
Ghems7/WT7	Ghir_A01G000120	114	31	86	47	46	42	0.00643457	-1.57849	0.000293534	13.1112	0.334831	2.19148	up
Ghems7/WT7	Ghir_A01G000170	38	25	41	26	23	18	0.00772626	-1.48486	0.000368479	12.6856	0.357284	2.11203	up
Ghems7/WT7	Ghir_A01G000960	58	45	142	35	50	61	0.00644714	-1.51193	0.000294459	13.1053	0.350641	2.19063	up
Ghems7/WT7	Ghir_A01G001090	88	32	123	19	19	32	3.09006e-06	-2.55696	3.50722024156409e-8	30.4045	0.169934	5.51003	up
Ghems7/WT7	Ghir_A01G001370	191	84	271	136	152	156	0.00573911	-1.07264	0.000253875	13.3833	0.475448	2.24116	up
Ghems7/WT7	Ghir_A01G001850	76	39	94	25	25	30	7.67834565819301e-8	-2.19713	5.18146574846231e-10	38.6077	0.218071	7.11473	up
Ghems7/WT7	Ghir_A01G003870	131	37	216	25	1	10	7.368e-05	-4.13464	1.3576e-06	23.3398	0.0569312	4.13265	up
Ghems7/WT7	Ghir_A01G004220	810	201	694	151	316	377	0.00355189	-1.78873	0.000142262	14.472	0.289428	2.44954	up
Ghems7/WT7	Ghir_A01G004820	153	96	116	50	7	36	0.000188701	-2.8718	4.1874e-06	21.1771	0.136617	3.72423	up
Ghems7/WT7	Ghir_A01G005680	1095	1005	1388	657	785	798	1.41785435790818e-10	-1.51778	4.84842335637414e-13	52.2654	0.349222	9.84837	up
Ghems7/WT7	Ghir_A01G006090	13	5	45	4	0	0	0.00772104	-4.63767	0.00036809	12.6876	0.040172	2.11232	up
Ghems7/WT7	Ghir_A01G007100	3067	2774	3004	2020	1349	1543	2.93635172142979e-8	-1.7644	1.76785699696835e-10	40.7077	0.294348	7.53219	up
Ghems7/WT7	Ghir_A01G007160	136	72	189	88	93	79	1.96101e-05	-1.40898	2.94265009562172e-7	26.287	0.376578	4.70752	up
Ghems7/WT7	Ghir_A01G007220	169	171	133	59	91	98	0.000186707	-1.88253	4.12958e-06	21.2037	0.271208	3.72884	up
Ghems7/WT7	Ghir_A01G009570	165	33	201	15	9	21	3.37114591551133e-8	-3.87673	2.07255141955478e-10	40.397	0.068075	7.47222	up
Ghems7/WT7	Ghir_A01G010130	48	37	56	42	35	30	0.00895665	-1.25752	0.000445242	12.3321	0.418263	2.04785	up
Ghems7/WT7	Ghir_A01G010220	110	70	116	74	104	85	0.00750887	-1.0191	0.00035538	12.7533	0.493422	2.12443	up
Ghems7/WT7	Ghir_A01G011020	91	37	99	52	44	46	0.000725414	-1.4803	2.05572e-05	18.137	0.358414	3.13941	up
Ghems7/WT7	Ghir_A01G011090	60	43	62	21	12	22	4.33542237024462e-7	-2.45403	3.70629799922691e-9	34.7722	0.182501	6.36297	up
Ghems7/WT7	Ghir_A01G011410	656	241	645	257	396	404	0.00134791	-1.33981	4.33221e-05	16.72	0.395073	2.87034	up
Ghems7/WT7	Ghir_A01G011500	26	23	9	3	1	4	0.00117909	-3.85933	3.65988e-05	17.0401	0.068901	2.92845	up
Ghems7/WT7	Ghir_A01G011510	4060	2089	1879	588	113	679	5.7961e-06	-3.46662	7.25329123446985e-8	28.9959	0.0904571	5.23686	up
Ghems7/WT7	Ghir_A01G011520	1883	2352	910	284	43	347	0.00481157	-3.98372	0.000204967	13.785	0.0632095	2.31771	up
Ghems7/WT7	Ghir_A01G013120	1141	786	647	197	45	382	0.000321	-2.99076	7.78075e-06	19.991	0.125803	3.49349	up
Ghems7/WT7	Ghir_A01G013470	1001	710	719	845	687	597	0.00537331	-1.10534	0.000235054	13.5278	0.464794	2.26976	up
Ghems7/WT7	Ghir_A01G014760	470	197	639	124	131	226	1.22747739751991e-7	-2.21282	9.04231412556958e-10	37.5212	0.215712	6.91099	up
Ghems7/WT7	Ghir_A01G016550	749	344	1160	78	21	173	7.63061539997107e-7	-3.8197	7.00136353390682e-9	33.5344	0.07082	6.11744	up
Ghems7/WT7	Ghir_A01G017510	106	39	82	50	34	42	0.000906362	-1.67899	2.69874e-05	17.619	0.312301	3.0427	up
Ghems7/WT7	Ghir_A01G017520	265	139	205	91	58	107	1.54491081700216e-7	-2.11834	1.15493169229126e-9	37.044	0.230311	6.8111	up
Ghems7/WT7	Ghir_A01G017880	81	79	416	46	21	31	8.63188e-06	-3.23881	1.16341466738247e-7	28.081	0.10593	5.06389	up
Ghems7/WT7	Ghir_A01G018010	169	275	309	42	9	4	2.74757734605444e-7	-4.70119	2.20893664184958e-9	35.7801	0.0384415	6.56105	up
Ghems7/WT7	Ghir_A01G018470	203	146	164	105	120	163	0.00158512	-1.30243	5.27912e-05	16.3451	0.405442	2.79994	up
Ghems7/WT7	Ghir_A01G019410	65	28	73	23	19	33	0.000178734	-1.95263	3.91321e-06	21.3069	0.258345	3.74779	up
Ghems7/WT7	Ghir_A01G019560	1985	722	1712	1507	606	550	0.00972882	-1.54488	0.000496631	12.1283	0.342724	2.01194	up
Ghems7/WT7	Ghir_A01G019570	3125	1138	1854	1234	1258	947	6.97597e-05	-1.68098	1.27394e-06	23.4622	0.311871	4.1564	up
Ghems7/WT7	Ghir_A01G019670	755	523	1533	663	614	937	0.00277198	-1.1179	0.000105276	15.0396	0.460765	2.55721	up
Ghems7/WT7	Ghir_A01G019680	411	143	722	38	61	251	0.0042613	-2.58856	0.000177031	14.0604	0.166251	2.37046	up
Ghems7/WT7	Ghir_A01G019700	170	80	472	17	64	125	0.00720617	-2.49513	0.000338564	12.844	0.177375	2.1423	up
Ghems7/WT7	Ghir_A01G019710	1187	729	1521	677	293	754	2.3354e-05	-1.82293	3.61069187177318e-7	25.892	0.282647	4.63164	up
Ghems7/WT7	Ghir_A01G020720	221	53	447	122	59	108	0.0065064	-1.99822	0.000297566	13.0857	0.25031	2.18666	up
Ghems7/WT7	Ghir_A01G021580	8208	10783	17812	11011	7348	8262	0.000336463	-1.32552	8.27419e-06	19.8734	0.399006	3.47306	up
Ghems7/WT7	Ghir_A01G021740	135	58	117	51	79	54	0.000505671	-1.57969	1.33367e-05	18.9617	0.334554	3.29613	up
Ghems7/WT7	Ghir_A01G022810	2215	5020	1980	2272	1558	909	0.00892559	-2.03488	0.000443536	12.3392	0.244029	2.04936	up
Ghems7/WT7	Ghir_A02G000630	772	739	1026	574	441	643	4.99395423607431e-8	-1.49539	3.20649322517049e-10	39.5446	0.354686	7.30156	up
Ghems7/WT7	Ghir_A02G000730	183	146	321	155	215	198	0.00236051	-1.00691	8.62189e-05	15.4168	0.49761	2.62699	up
Ghems7/WT7	Ghir_A02G000750	164	35	245	27	21	9	9.36692486420659e-7	-3.66454	8.82547033296776e-9	33.0842	0.0788614	6.0284	up
Ghems7/WT7	Ghir_A02G002850	295	191	568	88	77	268	0.00157427	-2.05963	5.23133e-05	16.3624	0.239878	2.80292	up
Ghems7/WT7	Ghir_A02G002890	46	47	68	24	23	37	0.000246152	-1.80759	5.70406e-06	20.585	0.285667	3.6088	up
Ghems7/WT7	Ghir_A02G003460	498	289	459	394	363	339	7.88452e-05	-1.04162	1.46854e-06	23.1887	0.485781	4.10322	up
Ghems7/WT7	Ghir_A02G003830	1058	579	2529	822	858	876	0.0010651	-1.42405	3.26052e-05	17.2596	0.372665	2.97261	up
Ghems7/WT7	Ghir_A02G003990	4199	2634	4541	981	3872	1602	0.00913039	-1.65388	0.000457699	12.2806	0.317785	2.03951	up
Ghems7/WT7	Ghir_A02G004000	4935	4001	3491	557	1405	898	7.40900031408373e-10	-3.04997	3.0230574294919e-12	48.6736	0.120744	9.13024	up
Ghems7/WT7	Ghir_A02G004950	48	24	96	33	14	24	0.00258755	-1.99301	9.58718e-05	15.2163	0.251214	2.58711	up
Ghems7/WT7	Ghir_A02G005240	335	271	443	33	57	260	0.00601939	-2.44516	0.00026912	13.2739	0.183625	2.22045	up
Ghems7/WT7	Ghir_A02G005720	349	129	298	212	99	131	0.000920705	-1.63042	2.74982e-05	17.5834	0.322994	3.03588	up
Ghems7/WT7	Ghir_A02G006900	55	34	58	3	9	10	2.22850412351737e-9	-3.58647	1.03768244683409e-11	46.256	0.083246	8.65199	up
Ghems7/WT7	Ghir_A02G007200	1810	880	3112	1382	1572	1849	0.00752697	-1.02507	0.000356487	12.7475	0.491386	2.12338	up
Ghems7/WT7	Ghir_A02G007230	69	26	121	35	18	14	0.000367395	-2.42422	9.22197e-06	19.6662	0.186311	3.43487	up
Ghems7/WT7	Ghir_A02G007310	235	77	182	101	74	120	0.00131746	-1.56125	4.19601e-05	16.7806	0.338857	2.88026	up
Ghems7/WT7	Ghir_A02G007680	519	207	372	87	53	137	1.12895489809701e-8	-2.83345	6.16039996778901e-11	42.7689	0.140296	7.94732	up
Ghems7/WT7	Ghir_A02G007750	2628	1216	4264	1220	1084	1832	7.80633e-06	-1.72826	1.03226825994733e-7	28.3125	0.301815	5.10755	up
Ghems7/WT7	Ghir_A02G008140	233	220	298	256	214	183	0.000675716	-1.0815	1.88528e-05	18.3018	0.472537	3.17024	up
Ghems7/WT7	Ghir_A02G008520	219	86	193	105	125	103	0.000347393	-1.39812	8.58087e-06	19.8039	0.379423	3.45918	up
Ghems7/WT7	Ghir_A02G009260	615	348	544	464	267	293	9.26398e-05	-1.41898	1.78951e-06	22.8087	0.373977	4.0332	up
Ghems7/WT7	Ghir_A02G010780	141	50	116	69	63	73	0.00221595	-1.40119	7.96044e-05	15.5677	0.378616	2.65444	up
Ghems7/WT7	Ghir_A02G011280	75	99	143	59	24	32	1.77719e-05	-2.3411	2.62159414922214e-7	26.5101	0.19736	4.75027	up
Ghems7/WT7	Ghir_A02G012190	703	255	571	466	397	297	0.00493715	-1.21576	0.000210856	13.7318	0.430546	2.30652	up
Ghems7/WT7	Ghir_A02G012250	819	532	1316	279	171	231	8.12085844353512e-22	-2.76981	2.06795478572323e-25	108.52	0.146623	21.0904	up
Ghems7/WT7	Ghir_A02G012280	399	91	128	83	23	61	0.000859798	-2.75483	2.51631e-05	17.7522	0.148154	3.0656	up
Ghems7/WT7	Ghir_A02G013330	932	320	1485	525	587	723	0.0065788	-1.30577	0.000302334	13.0559	0.404506	2.18185	up
Ghems7/WT7	Ghir_A02G014250	45	9	51	5	9	5	0.000265272	-3.20509	6.24362e-06	20.412	0.108435	3.57631	up
Ghems7/WT7	Ghir_A02G014390	215	95	96	59	104	85	0.00953072	-1.60665	0.000482447	12.1823	0.328361	2.02087	up
Ghems7/WT7	Ghir_A02G015490	10790	10484	6913	3503	1082	2876	1.4622e-06	-2.9004	1.4867180778891e-8	32.0706	0.133934	5.83499	up
Ghems7/WT7	Ghir_A02G015690	68	59	146	27	35	47	3.92802e-06	-2.12228	4.53688776260806e-8	29.9052	0.229684	5.40583	up
Ghems7/WT7	Ghir_A02G016540	201	99	284	114	117	133	4.99206e-06	-1.46957	6.01102518226752e-8	29.3598	0.36109	5.30172	up
Ghems7/WT7	Ghir_A02G017330	1441	639	1320	780	703	1133	0.000854893	-1.20547	2.49849e-05	17.7657	0.433627	3.06809	up
Ghems7/WT7	Ghir_A02G017500	80	108	141	63	74	84	0.000847553	-1.46076	2.46968e-05	17.7878	0.363301	3.07183	up
Ghems7/WT7	Ghir_A02G017970	289	197	493	106	72	124	3.01215394886878e-14	-2.49633	4.32827971116871e-17	70.6213	0.177227	13.5211	up
Ghems7/WT7	Ghir_A02G018380	120	75	122	98	94	91	0.00185601	-1.0159	6.43449e-05	15.9703	0.49452	2.73142	up
Ghems7/WT7	Ghir_A02G018680	225	191	268	123	61	71	3.08542095046344e-9	-2.30191	1.45914628964403e-11	45.5882	0.202794	8.51069	up
Ghems7/WT7	Ghir_A03G000050	982	254	719	182	88	472	0.0060808	-2.20204	0.000273192	13.2458	0.21733	2.21604	up
Ghems7/WT7	Ghir_A03G001330	546	171	514	321	266	208	0.00178258	-1.41742	6.12479e-05	16.0637	0.37438	2.74895	up
Ghems7/WT7	Ghir_A03G001620	242	158	237	124	116	165	5.98409600277369e-7	-1.51818	5.34430342566459e-9	34.0598	0.349126	6.223	up
Ghems7/WT7	Ghir_A03G002160	194	78	322	23	16	121	0.00697897	-2.63901	0.000325096	12.92	0.160538	2.15621	up
Ghems7/WT7	Ghir_A03G002300	1456	598	731	137	197	394	1.41943e-06	-2.81914	1.43548398874153e-8	32.1387	0.141695	5.84789	up
Ghems7/WT7	Ghir_A03G002980	48	38	63	37	39	27	0.00323347	-1.38099	0.000126097	14.6992	0.383956	2.49033	up
Ghems7/WT7	Ghir_A03G003730	341	146	357	225	246	249	0.00161615	-1.03638	5.41392e-05	16.2974	0.487549	2.79152	up
Ghems7/WT7	Ghir_A03G004220	4175	2324	4283	2710	3325	3276	6.13622e-06	-1.04887	7.87982781073325e-8	28.8354	0.483346	5.2121	up
Ghems7/WT7	Ghir_A03G005560	198	147	360	153	137	172	1.61474e-06	-1.41114	1.68587701365603e-8	31.8264	0.376014	5.7919	up
Ghems7/WT7	Ghir_A03G005790	721	243	727	249	336	433	0.000591934	-1.51697	1.60963e-05	18.603	0.349418	3.22773	up
Ghems7/WT7	Ghir_A03G006840	1318	985	3890	1497	836	1300	0.00310636	-1.4978	0.000120406	14.7863	0.354093	2.50775	up
Ghems7/WT7	Ghir_A03G009140	243	196	339	239	228	186	1.69983e-05	-1.09805	2.50129390976335e-7	26.6009	0.467147	4.76959	up
Ghems7/WT7	Ghir_A03G009480	29	11	45	9	8	9	0.000808839	-2.46984	2.33186e-05	17.897	0.180511	3.09214	up
Ghems7/WT7	Ghir_A03G009770	27	41	19	10	2	11	0.00601501	-2.94638	0.000268814	13.2761	0.129733	2.22076	up
Ghems7/WT7	Ghir_A03G009780	72	35	39	5	1	22	0.00550367	-3.28439	0.000241958	13.4735	0.102636	2.25935	up
Ghems7/WT7	Ghir_A03G010320	1079	1084	1993	960	1175	1394	0.000487134	-1.07399	1.27769e-05	19.0436	0.475002	3.31235	up
Ghems7/WT7	Ghir_A03G013760	221	167	353	121	80	82	2.88528563009618e-13	-2.20981	5.30055383316443e-16	65.6813	0.216163	12.5398	up
Ghems7/WT7	Ghir_A03G014520	208	76	188	20	99	64	0.00360201	-2.16555	0.000144779	14.4389	0.222897	2.44346	up
Ghems7/WT7	Ghir_A03G014950	98	57	49	31	11	29	0.000509692	-2.44858	1.34705e-05	18.9427	0.183191	3.29269	up
Ghems7/WT7	Ghir_A03G014960	336	363	148	61	22	91	2.81505e-05	-3.31516	4.43420112787861e-7	25.4955	0.10047	4.55051	up
Ghems7/WT7	Ghir_A03G014970	386	405	179	81	17	72	1.17813e-05	-3.53716	1.6414681715078e-7	27.4151	0.0861409	4.92881	up
Ghems7/WT7	Ghir_A03G014980	89	92	32	15	4	13	3.72409e-05	-3.76871	6.13027391440877e-7	24.8708	0.0733679	4.42898	up
Ghems7/WT7	Ghir_A03G015520	527	473	589	456	363	397	2.45648e-06	-1.27932	2.68086692636487e-8	30.9258	0.41199	5.60969	up
Ghems7/WT7	Ghir_A03G016680	447	200	682	249	284	448	0.00905013	-1.20097	0.000451535	12.3059	0.434984	2.04335	up
Ghems7/WT7	Ghir_A03G016980	707	281	743	432	201	283	8.61487e-05	-1.71874	1.63435e-06	22.9831	0.303814	4.06475	up
Ghems7/WT7	Ghir_A03G017340	30	16	35	2	8	9	0.000321	-2.91034	7.78026e-06	19.9911	0.133015	3.49349	up
Ghems7/WT7	Ghir_A03G017780	14	15	25	2	6	4	0.000981392	-3.01594	2.97014e-05	17.4368	0.123626	3.00816	up
Ghems7/WT7	Ghir_A03G017940	345	41	297	36	16	3	3.94377e-05	-4.36596	6.54210777163643e-7	24.7455	0.0484969	4.40409	up
Ghems7/WT7	Ghir_A03G018190	207	65	139	73	107	78	0.00546717	-1.49443	0.000239856	13.4899	0.35492	2.26224	up
Ghems7/WT7	Ghir_A03G018670	823	206	940	149	279	432	0.0025093	-1.93838	9.25161e-05	15.2836	0.260909	2.60045	up
Ghems7/WT7	Ghir_A03G019760	517	264	939	225	270	359	6.25339e-06	-1.76235	8.04166258434991e-8	28.796	0.294767	5.20388	up
Ghems7/WT7	Ghir_A03G022570	992	916	608	693	656	654	0.00836656	-1.29987	0.000407995	12.4952	0.406162	2.07745	up
Ghems7/WT7	Ghir_A03G022610	264	156	192	102	129	104	2.03754e-06	-1.75294	2.17918899129748e-8	31.328	0.296696	5.69089	up
Ghems7/WT7	Ghir_A04G000320	290	347	250	108	63	109	9.93233094256404e-8	-2.63851	7.0276778650686e-10	38.0129	0.160594	7.00295	up
Ghems7/WT7	Ghir_A04G000840	39	20	33	0	6	7	0.000153933	-3.6718	3.28428e-06	21.6429	0.0784656	3.81267	up
Ghems7/WT7	Ghir_A04G002790	412	199	316	241	175	219	6.32749e-05	-1.40368	1.1371e-06	23.6808	0.377965	4.19877	up
Ghems7/WT7	Ghir_A04G002850	847	859	915	636	148	406	0.000917042	-2.06585	2.73722e-05	17.5921	0.238845	3.03761	up
Ghems7/WT7	Ghir_A04G003200	386	392	728	277	289	312	1.04976759393563e-9	-1.61482	4.5253541373412e-12	47.8825	0.326505	8.97891	up
Ghems7/WT7	Ghir_A04G004000	453	364	253	85	15	194	0.00404848	-2.83419	0.000166496	14.1758	0.140224	2.39271	up
Ghems7/WT7	Ghir_A04G004010	375	186	158	49	5	99	0.00343762	-3.16318	0.000136684	14.5473	0.111632	2.46374	up
Ghems7/WT7	Ghir_A04G004030	2715	4213	2608	645	77	494	0.00202	-3.9867	7.13163e-05	15.7756	0.0630789	2.69465	up
Ghems7/WT7	Ghir_A04G004040	2515	2476	1642	462	122	871	6.39179e-05	-3.17358	1.15563e-06	23.6497	0.11083	4.19438	up
Ghems7/WT7	Ghir_A04G004050	367	476	264	94	24	155	0.000232507	-3.03614	5.3498e-06	20.7078	0.121907	3.63356	up
Ghems7/WT7	Ghir_A04G004070	33	57	24	4	3	14	0.00108956	-3.48631	3.35322e-05	17.2063	0.0892313	2.96275	up
Ghems7/WT7	Ghir_A04G004290	482	356	717	454	466	444	1.21968371939886e-7	-1.01513	8.9405314656361e-10	37.5433	0.494785	6.91375	up
Ghems7/WT7	Ghir_A04G004390	45	23	71	15	9	34	0.00911629	-2.0434	0.00045666	12.2848	0.242592	2.04018	up
Ghems7/WT7	Ghir_A04G004970	182	222	267	214	153	108	0.00268611	-1.40064	0.000100598	15.1254	0.378761	2.57088	up
Ghems7/WT7	Ghir_A04G005820	16973	45124	10352	1944	244	2569	0.00151557	-5.07411	5.00237e-05	16.4472	0.0296852	2.81942	up
Ghems7/WT7	Ghir_A04G005830	23	20	25	3	1	11	0.00449824	-3.07448	0.000189184	13.9356	0.118711	2.34696	up
Ghems7/WT7	Ghir_A04G005840	128	55	54	8	3	39	0.00582495	-3.15534	0.000258943	13.3462	0.11224	2.23471	up
Ghems7/WT7	Ghir_A04G006500	64	54	108	49	51	38	9.92141e-05	-1.53799	1.94718e-06	22.6465	0.344364	4.00343	up
Ghems7/WT7	Ghir_A04G006690	248	167	105	52	6	84	0.00683482	-2.84245	0.00031673	12.9688	0.139424	2.16527	up
Ghems7/WT7	Ghir_A04G007690	124	87	213	98	101	144	0.00355799	-1.10896	0.000142571	14.4679	0.463629	2.4488	up
Ghems7/WT7	Ghir_A04G008250	1831	975	4127	1123	777	1225	1.30534e-05	-1.87699	1.84482296725997e-7	27.1892	0.272251	4.88428	up
Ghems7/WT7	Ghir_A04G009260	538	254	535	323	346	281	5.32514e-06	-1.30425	6.53800878550352e-8	29.197	0.404931	5.27367	up
Ghems7/WT7	Ghir_A04G009370	2313	1983	1753	1195	1558	2172	0.00784013	-1.23412	0.00037527	12.6515	0.425102	2.10568	up
Ghems7/WT7	Ghir_A04G010500	57	61	63	28	20	51	0.00474228	-1.78963	0.000201153	13.8203	0.289245	2.32401	up
Ghems7/WT7	Ghir_A04G010910	1207	954	1587	1093	474	593	4.39707e-05	-1.65226	7.41294487101632e-7	24.5047	0.318141	4.35684	up
Ghems7/WT7	Ghir_A04G011140	579	734	693	699	331	351	0.00487281	-1.4826	0.000207753	13.7596	0.357843	2.31222	up
Ghems7/WT7	Ghir_A04G011170	3931	2684	5012	2721	3046	3094	4.45776995705223e-15	-1.22777	5.35146453427639e-18	74.7467	0.426978	14.3509	up
Ghems7/WT7	Ghir_A04G012310	410	229	274	153	81	118	9.18821412159025e-8	-2.26759	6.41761108569002e-10	38.1901	0.207676	7.03677	up
Ghems7/WT7	Ghir_A04G013310	895	326	735	416	292	222	9.57503e-06	-1.88981	1.3044672746437e-7	27.8596	0.269842	5.01886	up
Ghems7/WT7	Ghir_A04G013320	244	181	307	233	204	168	2.77779e-05	-1.12324	4.36539871949601e-7	25.5257	0.459063	4.5563	up
Ghems7/WT7	Ghir_A04G013680	42	32	85	22	43	24	0.00781508	-1.62342	0.000373852	12.6585	0.324566	2.10707	up
Ghems7/WT7	Ghir_A04G014190	55	48	118	51	44	56	0.00271708	-1.35107	0.000102154	15.0965	0.392	2.5659	up
Ghems7/WT7	Ghir_A04G014510	856	399	380	180	30	279	0.00340045	-2.65934	0.00013434	14.5799	0.158291	2.46846	up
Ghems7/WT7	Ghir_A04G015810	367	141	1008	318	186	208	0.00740171	-1.76219	0.000349097	12.7867	0.294799	2.13067	up
Ghems7/WT7	Ghir_A05G001410	268	134	324	204	170	221	0.000263682	-1.09621	6.18222e-06	20.4309	0.467743	3.57892	up
Ghems7/WT7	Ghir_A05G001690	81	9	73	15	11	11	0.00156756	-2.87128	5.20352e-05	16.3725	0.136665	2.80478	up
Ghems7/WT7	Ghir_A05G001890	76	26	52	2	11	16	0.000203917	-3.23915	4.58811e-06	21.002	0.105905	3.69055	up
Ghems7/WT7	Ghir_A05G002000	34	17	42	18	19	18	0.00840376	-1.56911	0.000410268	12.4848	0.337017	2.07553	up
Ghems7/WT7	Ghir_A05G002220	224	49	272	52	66	38	3.43646e-05	-2.53159	5.55053489212504e-7	25.0624	0.172949	4.46389	up
Ghems7/WT7	Ghir_A05G002420	568	547	488	539	482	339	0.00891637	-1.17456	0.000442287	12.3445	0.44302	2.04981	up
Ghems7/WT7	Ghir_A05G003220	24	13	28	10	3	9	0.00452763	-2.39035	0.000190978	13.9178	0.190736	2.34413	up
Ghems7/WT7	Ghir_A05G003540	173	130	139	121	102	115	0.00071669	-1.29157	2.02187e-05	18.1686	0.408506	3.14467	up
Ghems7/WT7	Ghir_A05G004770	170	107	311	137	156	142	0.000387311	-1.21403	9.81345e-06	19.5474	0.431064	3.41194	up
Ghems7/WT7	Ghir_A05G006540	89	36	99	34	24	26	1.43351e-06	-2.21504	1.45233727865583e-8	32.116	0.21538	5.8436	up
Ghems7/WT7	Ghir_A05G006590	351	415	529	189	195	241	8.56774057735278e-10	-1.94504	3.56872311145146e-12	48.3482	0.259708	9.06713	up
Ghems7/WT7	Ghir_A05G007340	326	297	362	283	70	107	0.00215456	-2.0027	7.6733e-05	15.6371	0.249532	2.66664	up
Ghems7/WT7	Ghir_A05G007390	204	110	287	185	197	128	0.00711485	-1.03121	0.000332979	12.8751	0.489301	2.14783	up
Ghems7/WT7	Ghir_A05G009660	104	44	69	19	43	30	0.000474291	-2.09002	1.23451e-05	19.1092	0.234878	3.32396	up
Ghems7/WT7	Ghir_A05G009900	125	76	96	69	74	45	0.000852431	-1.53928	2.48854e-05	17.7733	0.344057	3.06934	up
Ghems7/WT7	Ghir_A05G010290	3733	900	1845	1255	724	1081	0.00075041	-1.915	2.13748e-05	18.0627	0.265172	3.1247	up
Ghems7/WT7	Ghir_A05G010360	303	158	439	175	161	154	4.00004654081131e-9	-1.66583	1.94934872854001e-11	45.021	0.315164	8.39793	up
Ghems7/WT7	Ghir_A05G010690	70	37	90	42	57	50	0.00596328	-1.21168	0.000266224	13.2942	0.431764	2.22451	up
Ghems7/WT7	Ghir_A05G011510	223	262	425	189	188	134	1.52623e-06	-1.68808	1.57299061295309e-8	31.961	0.31034	5.81638	up
Ghems7/WT7	Ghir_A05G012730	4507	958	2678	900	771	1293	4.21845e-05	-2.26231	7.06681078145595e-7	24.5968	0.208437	4.37485	up
Ghems7/WT7	Ghir_A05G012900	269	238	359	293	145	289	0.00949448	-1.12351	0.000480095	12.1914	0.458976	2.02253	up
Ghems7/WT7	Ghir_A05G013090	200	19	273	6	19	21	3.16185e-05	-4.09067	5.0724828432871e-7	25.2361	0.058693	4.50006	up
Ghems7/WT7	Ghir_A05G014530	313	111	201	31	9	41	8.47672232688745e-9	-3.79584	4.4267827388826e-11	43.4155	0.0720011	8.07177	up
Ghems7/WT7	Ghir_A05G014550	1274	985	1070	966	846	996	0.000208372	-1.155	4.69973e-06	20.9559	0.449066	3.68116	up
Ghems7/WT7	Ghir_A05G014960	124	105	112	110	82	95	0.00553219	-1.1551	0.000243615	13.4607	0.449034	2.2571	up
Ghems7/WT7	Ghir_A05G015470	163	60	248	82	96	104	0.00158437	-1.48749	5.27374e-05	16.3471	0.356633	2.80014	up
Ghems7/WT7	Ghir_A05G015860	207	218	308	257	179	152	0.002071	-1.19511	7.3305e-05	15.7236	0.436753	2.68382	up
Ghems7/WT7	Ghir_A05G016270	138	55	183	78	44	97	0.0036897	-1.55603	0.000148922	14.3858	0.340086	2.43301	up
Ghems7/WT7	Ghir_A05G016370	13	16	25	7	5	7	0.00493782	-2.36476	0.000211002	13.7305	0.19415	2.30646	up
Ghems7/WT7	Ghir_A05G017810	3470	4305	6691	3699	1047	985	0.000908897	-2.20754	2.70794e-05	17.6126	0.216503	3.04149	up
Ghems7/WT7	Ghir_A05G018380	89	48	103	30	12	10	1.54605307929329e-7	-3.02997	1.15859774576892e-9	37.0378	0.12243	6.81078	up
Ghems7/WT7	Ghir_A05G019130	58	59	72	29	23	21	5.54472565192023e-7	-2.26164	4.90148180514611e-9	34.2281	0.208535	6.25612	up
Ghems7/WT7	Ghir_A05G019800	111	77	117	80	62	75	4.75053e-05	-1.35243	8.12233405477567e-7	24.3286	0.391632	4.32326	up
Ghems7/WT7	Ghir_A05G020050	358	337	341	270	230	200	3.0728e-05	-1.48557	4.89209098193744e-7	25.3059	0.357106	4.51247	up
Ghems7/WT7	Ghir_A05G021420	1018	491	1254	542	515	637	7.68158923673583e-9	-1.50466	3.95410846883524e-11	43.6364	0.352412	8.11455	up
Ghems7/WT7	Ghir_A05G022770	269	227	310	205	159	210	7.63061539997107e-7	-1.36863	7.00909596017569e-9	33.5323	0.38726	6.11744	up
Ghems7/WT7	Ghir_A05G022910	164	62	213	28	46	75	3.15694e-05	-2.32704	5.05312826179611e-7	25.2434	0.199293	4.50073	up
Ghems7/WT7	Ghir_A05G022960	751	426	1266	615	553	505	6.12489e-06	-1.32061	7.83185828739684e-8	28.8472	0.400366	5.2129	up
Ghems7/WT7	Ghir_A05G023680	338	338	536	338	263	339	7.99692e-06	-1.22771	1.06037968393192e-7	28.2605	0.426995	5.09708	up
Ghems7/WT7	Ghir_A05G023870	265	115	376	152	213	194	0.0026393	-1.20437	9.83173e-05	15.1687	0.43396	2.57851	up
Ghems7/WT7	Ghir_A05G024250	103	72	76	47	56	43	0.000224785	-1.68178	5.13533e-06	20.7861	0.311699	3.64823	up
Ghems7/WT7	Ghir_A05G024790	267	341	286	64	80	127	4.26893145160224e-8	-2.67782	2.68662061598162e-10	39.8901	0.156278	7.36968	up
Ghems7/WT7	Ghir_A05G025280	3688	1268	5366	1490	233	299	0.000288841	-3.0994	6.89293e-06	20.2227	0.116678	3.53934	up
Ghems7/WT7	Ghir_A05G025570	946	714	1655	708	902	927	6.0119e-06	-1.18993	7.65456886625246e-8	28.8916	0.438323	5.22099	up
Ghems7/WT7	Ghir_A05G026720	825	502	1533	472	484	608	1.09961655571759e-7	-1.64	7.90040633541504e-10	37.7846	0.320857	6.95876	up
Ghems7/WT7	Ghir_A05G026830	300	238	285	179	13	27	0.00991782	-2.81806	0.000509258	12.0815	0.141801	2.00358	up
Ghems7/WT7	Ghir_A05G028420	65	51	133	54	50	45	0.000243761	-1.53469	5.63091e-06	20.6097	0.345153	3.61304	up
Ghems7/WT7	Ghir_A05G028500	174	160	325	214	148	209	0.00312882	-1.03308	0.000121333	14.7719	0.488667	2.50462	up
Ghems7/WT7	Ghir_A05G029070	22	15	10	2	1	3	0.000686347	-3.91211	1.92129e-05	18.2658	0.0664261	3.16346	up
Ghems7/WT7	Ghir_A05G029380	603	157	797	240	243	356	0.00269865	-1.62328	0.00010122	15.1138	0.324598	2.56885	up
Ghems7/WT7	Ghir_A05G031100	29	12	59	7	12	15	0.00465507	-2.28695	0.000196777	13.8616	0.204908	2.33207	up
Ghems7/WT7	Ghir_A05G032000	459	261	1153	121	259	372	0.00103277	-2.03276	3.14274e-05	17.3295	0.244387	2.986	up
Ghems7/WT7	Ghir_A05G032060	46	55	74	38	35	36	0.000717682	-1.56022	2.02598e-05	18.1647	0.339099	3.14407	up
Ghems7/WT7	Ghir_A05G032400	581	258	466	301	262	329	2.29122e-05	-1.39155	3.52989002377073e-7	25.9357	0.381155	4.63993	up
Ghems7/WT7	Ghir_A05G032480	39	33	13	6	2	12	0.00682558	-3.09318	0.000315964	12.9733	0.117182	2.16586	up
Ghems7/WT7	Ghir_A05G033050	249	187	109	41	7	79	0.00171034	-3.08304	5.76805e-05	16.1773	0.118008	2.76692	up
Ghems7/WT7	Ghir_A05G033060	64	187	36	9	1	8	1.97983e-05	-5.15028	2.98533309813109e-7	26.2592	0.0281587	4.70337	up
Ghems7/WT7	Ghir_A05G033340	93	278	68	6	5	29	6.97218e-05	-4.59539	1.27198e-06	23.4651	0.0413666	4.15663	up
Ghems7/WT7	Ghir_A05G033350	279	788	233	36	13	88	0.00449739	-4.37069	0.000189048	13.9369	0.0483384	2.34704	up
Ghems7/WT7	Ghir_A05G033920	2170	1527	3637	1930	1889	1866	1.91298921750115e-8	-1.16891	1.10997773724556e-10	41.6175	0.444756	7.71829	up
Ghems7/WT7	Ghir_A05G035690	28	11	22	6	7	7	0.00264085	-2.44259	9.84709e-05	15.1658	0.183953	2.57826	up
Ghems7/WT7	Ghir_A05G035960	70	43	145	39	32	16	4.97641e-05	-2.3272	8.5990521259629e-7	24.2188	0.19927	4.30308	up
Ghems7/WT7	Ghir_A05G037950	616	584	578	430	602	428	0.00219623	-1.20597	7.86166e-05	15.5913	0.433477	2.65832	up
Ghems7/WT7	Ghir_A05G038920	26	84	50	22	13	9	0.00154774	-2.88921	5.11803e-05	16.4039	0.134977	2.8103	up
Ghems7/WT7	Ghir_A05G039180	17	10	36	4	4	5	0.000474219	-3.04012	1.23346e-05	19.1108	0.121572	3.32402	up
Ghems7/WT7	Ghir_A05G039590	24	17	78	6	10	12	0.000502629	-2.80575	1.32473e-05	18.9746	0.143016	3.29875	up
Ghems7/WT7	Ghir_A05G040230	53	39	31	16	18	20	0.00100633	-2.1165	3.04947e-05	17.3867	0.230605	2.99726	up
Ghems7/WT7	Ghir_A05G040420	496	138	418	26	13	90	3.87907e-06	-3.82325	4.47324472216567e-8	29.9326	0.070646	5.41127	up
Ghems7/WT7	Ghir_A05G040610	13	9	21	1	6	1	0.00953207	-3.2275	0.000482689	12.1814	0.106764	2.02081	up
Ghems7/WT7	Ghir_A05G040620	57	17	45	13	15	12	0.000293278	-2.38108	7.02015e-06	20.1877	0.191965	3.53272	up
Ghems7/WT7	Ghir_A05G040670	118	82	182	100	99	115	0.000304775	-1.09987	7.32861e-06	20.1055	0.466559	3.51602	up
Ghems7/WT7	Ghir_A05G040680	52	35	192	8	19	13	3.67809e-06	-3.48656	4.22146066853748e-8	30.045	0.0892154	5.43438	up
Ghems7/WT7	Ghir_A05G041180	253	101	183	169	66	108	0.009671	-1.49286	0.000492157	12.1452	0.355307	2.01453	up
Ghems7/WT7	Ghir_A05G041410	307	173	364	98	133	238	0.000232694	-1.6708	5.35834e-06	20.7047	0.31408	3.63321	up
Ghems7/WT7	Ghir_A05G042650	616	225	448	317	339	391	0.00686345	-1.13112	0.000318731	12.957	0.456562	2.16346	up
Ghems7/WT7	Ghir_A05G043040	51	161	56	2	1	9	1.31417e-06	-5.58641	1.31947314297723e-8	32.3024	0.0208124	5.88135	up
Ghems7/WT7	Ghir_A05G043160	71	231	68	15	5	28	0.000117418	-4.07308	2.37279e-06	22.2668	0.059413	3.93027	up
Ghems7/WT7	Ghir_A05G043200	113	389	107	18	8	58	0.000385038	-3.99695	9.74186e-06	19.5614	0.0626325	3.4145	up
Ghems7/WT7	Ghir_A05G043210	160	369	121	16	2	24	1.49135e-06	-5.05387	1.52720619575357e-8	32.0184	0.0301046	5.82642	up
Ghems7/WT7	Ghir_A06G001170	68	51	102	19	15	48	0.000300156	-2.26199	7.20116e-06	20.139	0.208484	3.52265	up
Ghems7/WT7	Ghir_A06G001340	30	31	35	10	5	11	3.15034e-05	-2.78537	5.03109985989325e-7	25.2519	0.145051	4.50164	up
Ghems7/WT7	Ghir_A06G001670	110	52	160	59	40	73	0.000214094	-1.68742	4.85533e-06	20.8935	0.310482	3.6694	up
Ghems7/WT7	Ghir_A06G002290	197	122	218	168	113	127	6.39179e-05	-1.24052	1.15481e-06	23.6511	0.423219	4.19438	up
Ghems7/WT7	Ghir_A06G002410	36	33	95	25	32	15	0.0022846	-1.96005	8.25414e-05	15.4992	0.257019	2.64119	up
Ghems7/WT7	Ghir_A06G002800	210	96	123	77	83	85	0.000191645	-1.68501	4.27016e-06	21.1396	0.311	3.7175	up
Ghems7/WT7	Ghir_A06G003400	84	55	169	67	80	58	0.00236051	-1.35914	8.62575e-05	15.4159	0.389815	2.62699	up
Ghems7/WT7	Ghir_A06G003460	239	219	405	143	112	112	2.72212685990314e-14	-2.07143	3.76298958406342e-17	70.8974	0.237924	13.5651	up
Ghems7/WT7	Ghir_A06G003840	216	73	278	23	53	91	0.000163526	-2.51992	3.51099e-06	21.5148	0.174353	3.78641	up
Ghems7/WT7	Ghir_A06G005200	205	70	274	116	133	122	0.00410634	-1.32077	0.000169382	14.1435	0.400322	2.38655	up
Ghems7/WT7	Ghir_A06G008520	37	16	76	5	13	9	9.82814e-05	-2.98262	1.92709e-06	22.6664	0.126515	4.00753	up
Ghems7/WT7	Ghir_A06G009150	24	16	39	11	11	6	0.000977481	-2.30206	2.95317e-05	17.4477	0.202773	3.00989	up
Ghems7/WT7	Ghir_A06G012080	114	18	74	13	9	29	0.00179584	-2.79658	6.18668e-05	16.0446	0.143928	2.74573	up
Ghems7/WT7	Ghir_A06G012890	730	370	441	105	18	236	0.00134167	-3.00092	4.30971e-05	16.7299	0.12492	2.87235	up
Ghems7/WT7	Ghir_A06G013240	74	41	123	56	30	49	0.00119985	-1.60222	3.73847e-05	16.9998	0.32937	2.92087	up
Ghems7/WT7	Ghir_A06G013380	45	32	52	34	27	23	0.00307269	-1.471	0.000118821	14.8113	0.360732	2.51248	up
Ghems7/WT7	Ghir_A06G013390	32	20	41	17	15	17	0.00187746	-1.75319	6.53276e-05	15.9416	0.296644	2.72643	up
Ghems7/WT7	Ghir_A06G013400	78	32	53	17	30	19	0.000314488	-2.15165	7.59078e-06	20.0383	0.225054	3.5024	up
Ghems7/WT7	Ghir_A06G013930	211	123	294	151	168	212	0.000877088	-1.04967	2.58446e-05	17.7013	0.48308	3.05696	up
Ghems7/WT7	Ghir_A06G014550	3744	3167	1680	746	197	1222	0.000222428	-2.98619	5.07339e-06	20.8094	0.126203	3.65281	up
Ghems7/WT7	Ghir_A06G015150	89	59	232	14	41	70	0.00300114	-2.33577	0.000115454	14.8655	0.19809	2.52271	up
Ghems7/WT7	Ghir_A06G015810	1575	2005	690	272	57	337	2.18416e-05	-3.74163	3.3152677536983e-7	26.0568	0.0747578	4.66072	up
Ghems7/WT7	Ghir_A06G016040	82	37	122	23	36	27	2.65241e-06	-2.25811	2.91881492615712e-8	30.7608	0.209045	5.57636	up
Ghems7/WT7	Ghir_A06G016420	26892	20555	50503	13909	8114	21289	5.55177e-06	-1.97805	6.84656099382136e-8	29.1077	0.253832	5.25557	up
Ghems7/WT7	Ghir_A06G018090	92	48	72	40	55	52	0.00305398	-1.38793	0.000117986	14.8246	0.382112	2.51513	up
Ghems7/WT7	Ghir_A06G019070	817	251	1104	340	336	540	0.00151557	-1.57879	5.00245e-05	16.4472	0.334762	2.81942	up
Ghems7/WT7	Ghir_A06G020980	43	13	48	4	13	8	0.000565989	-2.82433	1.52261e-05	18.709	0.141186	3.24719	up
Ghems7/WT7	Ghir_A06G021630	186	81	177	134	90	103	0.00138631	-1.2644	4.48336e-05	16.6549	0.416273	2.85814	up
Ghems7/WT7	Ghir_A06G021920	168	148	374	201	132	171	0.00149736	-1.24779	4.92149e-05	16.4781	0.421094	2.82467	up
Ghems7/WT7	Ghir_A07G000500	250	70	223	15	18	50	2.20556770550679e-7	-3.49645	1.73306640616053e-9	36.2528	0.0886059	6.65648	up
Ghems7/WT7	Ghir_A07G000750	37	21	40	10	19	13	0.000899568	-2.05537	2.66379e-05	17.6438	0.240587	3.04597	up
Ghems7/WT7	Ghir_A07G001260	85	20	120	27	20	30	0.00072752	-2.2733	2.06301e-05	18.1302	0.206857	3.13816	up
Ghems7/WT7	Ghir_A07G001370	251	226	629	290	184	201	0.000371117	-1.49037	9.34238e-06	19.6414	0.35592	3.43049	up
Ghems7/WT7	Ghir_A07G001770	134	129	205	130	151	140	0.00109967	-1.00807	3.39433e-05	17.1832	0.49721	2.95874	up
Ghems7/WT7	Ghir_A07G001780	473	120	595	55	85	186	0.000136526	-2.6013	2.84832e-06	21.9161	0.16479	3.86479	up
Ghems7/WT7	Ghir_A07G002090	126	106	248	118	83	162	0.00762908	-1.21086	0.000363039	12.7134	0.43201	2.11753	up
Ghems7/WT7	Ghir_A07G002990	24	26	32	0	2	10	0.00295806	-3.67156	0.000113473	14.8982	0.0784783	2.52899	up
Ghems7/WT7	Ghir_A07G003470	1311	1266	1399	789	1156	1075	0.000127702	-1.30669	2.63636e-06	22.0645	0.404248	3.8938	up
Ghems7/WT7	Ghir_A07G003970	558	427	807	618	468	513	7.3496e-06	-1.00036	9.66524426044264e-8	28.4399	0.499877	5.13374	up
Ghems7/WT7	Ghir_A07G004950	43	43	44	33	26	31	0.0090294	-1.4382	0.000450008	12.3122	0.369028	2.04434	up
Ghems7/WT7	Ghir_A07G005350	1342	305	1736	142	148	713	0.00602042	-2.48131	0.000269385	13.2721	0.179082	2.22037	up
Ghems7/WT7	Ghir_A07G006210	286	313	549	131	146	142	2.63876843707666e-15	-2.29829	2.92780520684048e-18	75.9375	0.203303	14.5786	up
Ghems7/WT7	Ghir_A07G007290	386	108	124	25	33	85	0.000225752	-2.99287	5.16974e-06	20.7733	0.125619	3.64637	up
Ghems7/WT7	Ghir_A07G007460	47	10	68	8	19	8	0.00571827	-2.54677	0.000252664	13.3923	0.171138	2.24274	up
Ghems7/WT7	Ghir_A07G008250	196	91	142	72	90	84	3.19128e-05	-1.65842	5.13131391009734e-7	25.2138	0.316785	4.49603	up
Ghems7/WT7	Ghir_A07G008310	53	35	95	27	24	32	2.19429e-05	-1.93483	3.34464542817585e-7	26.0397	0.261552	4.6587	up
Ghems7/WT7	Ghir_A07G008980	2915	1877	3829	1783	1739	2256	1.86878323924928e-12	-1.40269	4.35090862934098e-15	61.5343	0.378224	11.7284	up
Ghems7/WT7	Ghir_A07G010020	78	13	101	5	7	15	7.9081e-05	-3.5423	1.47725e-06	23.1774	0.0858344	4.10193	up
Ghems7/WT7	Ghir_A07G011450	2313	989	3208	2099	941	1251	0.00369731	-1.37298	0.000149431	14.3794	0.386093	2.43211	up
Ghems7/WT7	Ghir_A07G013910	132	97	95	47	9	58	0.00270911	-2.43357	0.000101805	15.1029	0.185107	2.56717	up
Ghems7/WT7	Ghir_A07G014330	70	65	71	37	47	45	0.000425891	-1.57493	1.09614e-05	19.3361	0.335659	3.3707	up
Ghems7/WT7	Ghir_A07G014700	38	29	78	29	12	13	0.000718705	-2.21669	2.03017e-05	18.1608	0.215134	3.14345	up
Ghems7/WT7	Ghir_A07G014810	244	152	219	95	71	158	4.39707e-05	-1.79744	7.41402556116604e-7	24.5044	0.287685	4.35684	up
Ghems7/WT7	Ghir_A07G015250	295	137	355	90	79	149	9.60925440136005e-8	-2.1079	6.76412647481964e-10	38.0875	0.231984	7.01731	up
Ghems7/WT7	Ghir_A07G015860	119	95	147	85	105	99	0.000143579	-1.17826	3.02421e-06	21.8011	0.441885	3.84291	up
Ghems7/WT7	Ghir_A07G015930	209	146	394	225	201	198	0.00105256	-1.05133	3.2068e-05	17.2911	0.482523	2.97775	up
Ghems7/WT7	Ghir_A07G015980	33	19	31	16	6	2	0.00755033	-2.64549	0.000358029	12.7394	0.159819	2.12203	up
Ghems7/WT7	Ghir_A07G016180	123	102	110	97	103	87	0.00576745	-1.12481	0.000255758	13.3694	0.458564	2.23902	up
Ghems7/WT7	Ghir_A07G016890	109	62	146	64	57	73	5.0704e-06	-1.52151	6.14088161521578e-8	29.3184	0.348322	5.29496	up
Ghems7/WT7	Ghir_A07G020080	913	2209	713	223	75	269	4.5864e-06	-3.86426	5.45572724350332e-8	29.5477	0.0686662	5.33853	up
Ghems7/WT7	Ghir_A07G020100	92	231	74	11	4	26	1.92842e-05	-4.38064	2.88326734304159e-7	26.3264	0.0480062	4.7148	up
Ghems7/WT7	Ghir_A07G020170	195	40	214	71	67	42	0.00144109	-2.05541	4.69721e-05	16.5666	0.24058	2.84131	up
Ghems7/WT7	Ghir_A07G020370	9612	4806	10292	5032	5781	8435	0.000352237	-1.18067	8.76459e-06	19.7634	0.441146	3.45317	up
Ghems7/WT7	Ghir_A07G021080	461	260	593	207	186	303	1.45398786331306e-8	-1.73027	8.19848371397736e-11	42.2099	0.301395	7.83744	up
Ghems7/WT7	Ghir_A07G021270	206	167	317	259	155	159	0.00292445	-1.10404	0.00011184	14.9255	0.46521	2.53396	up
Ghems7/WT7	Ghir_A07G021370	963	286	801	157	190	552	0.0043395	-1.98821	0.000181069	14.018	0.252051	2.36256	up
Ghems7/WT7	Ghir_A07G021890	85	56	151	25	35	53	5.62446e-06	-2.1596	6.95665612032024e-8	29.0768	0.223819	5.24992	up
Ghems7/WT7	Ghir_A07G022180	358	228	214	73	100	127	3.65904359849944e-7	-2.33256	3.07300609170478e-9	35.137	0.198532	6.43663	up
Ghems7/WT7	Ghir_A07G023600	2741	1066	2215	1250	1287	1852	0.000864606	-1.28268	2.53824e-05	17.7357	0.41103	3.06318	up
Ghems7/WT7	Ghir_A07G024000	756	925	347	154	220	258	3.01193e-05	-2.72211	4.77718839533293e-7	25.3517	0.151553	4.52116	up
Ghems7/WT7	Ghir_A07G024010	360	427	170	50	62	101	2.28313e-06	-3.20141	2.47091458223928e-8	31.0841	0.108712	5.64147	up
Ghems7/WT7	Ghir_A07G025130	95	184	63	7	1	35	0.0021899	-4.07964	7.835e-05	15.5977	0.0591432	2.65958	up
Ghems7/WT7	Ghir_A08G000680	235	69	494	39	41	134	0.00157427	-2.58587	5.23154e-05	16.3623	0.166562	2.80292	up
Ghems7/WT7	Ghir_A08G001150	666	1014	1938	1028	997	833	0.00994787	-1.17093	0.000511633	12.0728	0.444136	2.00227	up
Ghems7/WT7	Ghir_A08G001810	10	7	63	2	3	5	0.00452094	-3.63722	0.000190531	13.9222	0.0803686	2.34477	up
Ghems7/WT7	Ghir_A08G002840	110	37	120	47	11	33	0.00124197	-2.33817	3.90586e-05	16.9166	0.197762	2.90589	up
Ghems7/WT7	Ghir_A08G005990	35	18	45	0	2	2	2.76443161411233e-10	-5.41899	1.01067837032373e-12	50.8233	0.0233733	9.55839	up
Ghems7/WT7	Ghir_A08G007400	44	23	23	5	2	13	0.00178552	-3.07787	6.14464e-05	16.0575	0.118432	2.74824	up
Ghems7/WT7	Ghir_A08G007410	95	28	128	21	30	41	0.00036421	-2.19324	9.1089e-06	19.6897	0.21866	3.43865	up
Ghems7/WT7	Ghir_A08G008080	1708	1153	1606	1481	1139	1139	2.19429e-05	-1.12514	3.34457188025437e-7	26.0398	0.458458	4.6587	up
Ghems7/WT7	Ghir_A08G008210	4918	3736	2653	2892	1683	1615	0.000366709	-1.82725	9.19807e-06	19.6711	0.281801	3.43568	up
Ghems7/WT7	Ghir_A08G008290	133	79	204	75	85	69	3.14158399863517e-7	-1.6588	2.55427270433614e-9	35.4971	0.316703	6.50285	up
Ghems7/WT7	Ghir_A08G008420	44	89	117	6	46	6	0.00878754	-2.98757	0.000433824	12.3806	0.126081	2.05613	up
Ghems7/WT7	Ghir_A08G008430	1968	494	2054	614	500	838	7.368e-05	-1.96661	1.35744e-06	23.34	0.255853	4.13265	up
Ghems7/WT7	Ghir_A08G008650	48	28	75	36	17	14	0.00218858	-1.96842	7.82631e-05	15.5998	0.255532	2.65984	up
Ghems7/WT7	Ghir_A08G009000	152	88	273	84	17	33	0.000110642	-2.71196	2.21574e-06	22.3983	0.152622	3.95608	up
Ghems7/WT7	Ghir_A08G009020	722	1045	443	198	38	214	8.77004e-05	-3.34723	1.67495e-06	22.9359	0.0982613	4.057	up
Ghems7/WT7	Ghir_A08G009030	36	59	20	13	3	13	0.00439851	-3.05146	0.000184011	13.9877	0.12062	2.35669	up
Ghems7/WT7	Ghir_A08G009920	39519	81447	17837	4396	456	5798	0.00153301	-4.83586	5.06654e-05	16.423	0.0350155	2.81445	up
Ghems7/WT7	Ghir_A08G010400	125	83	191	117	123	108	0.00108122	-1.00928	3.31773e-05	17.2265	0.496793	2.96608	up
Ghems7/WT7	Ghir_A08G010700	139	137	220	184	132	127	0.00507545	-1.02029	0.000218424	13.6656	0.493017	2.29453	up
Ghems7/WT7	Ghir_A08G010800	439	321	420	230	257	328	2.22228e-06	-1.4169	2.39698463147295e-8	31.143	0.374516	5.6532	up
Ghems7/WT7	Ghir_A08G010920	9	11	8	1	0	0	0.00119036	-5.65572	3.70612e-05	17.0163	0.0198362	2.92432	up
Ghems7/WT7	Ghir_A08G011570	2036	2508	4291	2186	2259	2082	3.71439e-05	-1.28616	6.08948683023394e-7	24.8837	0.410041	4.43011	up
Ghems7/WT7	Ghir_A08G012040	401	220	168	65	8	80	0.000335125	-3.30967	8.23158e-06	19.8833	0.100854	3.47479	up
Ghems7/WT7	Ghir_A08G013150	435	212	380	290	277	282	0.000151316	-1.11705	3.22018e-06	21.6807	0.461035	3.82012	up
Ghems7/WT7	Ghir_A08G014430	315	269	374	289	223	342	0.00088548	-1.04426	2.61241e-05	17.6809	0.484895	3.05282	up
Ghems7/WT7	Ghir_A08G015050	264	205	247	187	77	111	8.88789e-05	-1.83204	1.70392e-06	22.9029	0.280867	4.0512	up
Ghems7/WT7	Ghir_A08G016020	257	150	314	34	64	162	0.000620873	-2.29598	1.70526e-05	18.493	0.20363	3.207	up
Ghems7/WT7	Ghir_A08G016570	227	246	145	45	9	46	2.70887e-06	-3.62611	3.00065914633986e-8	30.7071	0.0809903	5.56721	up
Ghems7/WT7	Ghir_A08G016580	125	178	72	16	3	57	0.00520657	-3.3561	0.000226265	13.5993	0.0976593	2.28345	up
Ghems7/WT7	Ghir_A08G016690	378	185	521	48	180	249	0.00593277	-1.96608	0.000264491	13.3065	0.255948	2.22674	up
Ghems7/WT7	Ghir_A08G018510	136	89	165	121	52	75	0.00121568	-1.49498	3.80107e-05	16.9682	0.354786	2.91518	up
Ghems7/WT7	Ghir_A08G018540	658	145	396	170	111	167	7.04382e-05	-2.22762	1.28889e-06	23.4397	0.21351	4.15219	up
Ghems7/WT7	Ghir_A08G019400	74	172	38	16	4	20	0.000250728	-3.95753	5.82851e-06	20.5437	0.0643672	3.6008	up
Ghems7/WT7	Ghir_A08G019580	283	221	219	157	143	234	0.00197629	-1.35644	6.93777e-05	15.8277	0.390544	2.70415	up
Ghems7/WT7	Ghir_A08G020380	408	83	334	138	180	128	0.00605167	-1.65232	0.000271333	13.2586	0.318128	2.21812	up
Ghems7/WT7	Ghir_A08G021030	703	449	1279	589	787	670	0.00175396	-1.02443	5.98499e-05	16.1074	0.491605	2.75598	up
Ghems7/WT7	Ghir_A08G021200	83	54	182	58	44	50	4.71843e-05	-1.83148	8.04169998764128e-7	24.3478	0.280975	4.3262	up
Ghems7/WT7	Ghir_A08G023100	23	25	49	0	10	8	0.00333016	-3.2518	0.000131079	14.6262	0.104981	2.47754	up
Ghems7/WT7	Ghir_A08G023240	137	49	167	21	40	88	0.00708767	-2.01565	0.000331449	12.8837	0.247303	2.1495	up
Ghems7/WT7	Ghir_A08G024260	1382	627	651	366	525	592	0.000493566	-1.74079	1.29635e-05	19.0159	0.299206	3.30666	up
Ghems7/WT7	Ghir_A08G024730	137	91	156	55	85	134	0.00811726	-1.33508	0.000392294	12.5685	0.39637	2.09059	up
Ghems7/WT7	Ghir_A08G025550	21	17	30	3	3	7	4.86978e-05	-3.23147	8.39708257718657e-7	24.2645	0.106471	4.31249	up
Ghems7/WT7	Ghir_A08G025840	81	34	119	47	12	33	0.0028589	-2.11723	0.000109046	14.9733	0.230488	2.5438	up
Ghems7/WT7	Ghir_A09G000860	82	129	244	100	75	120	0.00621898	-1.46037	0.000282228	13.1848	0.363399	2.20628	up
Ghems7/WT7	Ghir_A09G001460	131	135	231	102	123	153	0.000643641	-1.24256	1.77833e-05	18.4131	0.422622	3.19136	up
Ghems7/WT7	Ghir_A09G002640	804	481	749	572	508	670	4.74591e-05	-1.07796	8.0971789819966e-7	24.3346	0.473697	4.32368	up
Ghems7/WT7	Ghir_A09G002910	129	133	216	69	73	35	1.50687617297961e-7	-2.28647	1.12375719546299e-9	37.0974	0.204977	6.82192	up
Ghems7/WT7	Ghir_A09G003410	15	74	15	1	1	9	0.00575047	-4.4134	0.000254586	13.3781	0.0469284	2.2403	up
Ghems7/WT7	Ghir_A09G003440	278	1102	380	36	20	119	0.00501122	-4.45402	0.000214931	13.6958	0.0456255	2.30006	up
Ghems7/WT7	Ghir_A09G004210	995	663	1185	784	803	763	8.41522384340021e-12	-1.11662	2.26536638077637e-14	58.287	0.461172	11.0749	up
Ghems7/WT7	Ghir_A09G004890	304	156	317	254	222	210	0.000401794	-1.00801	1.02243e-05	19.4691	0.497232	3.396	up
Ghems7/WT7	Ghir_A09G005260	98	60	258	54	59	81	0.000720904	-1.82651	2.03865e-05	18.1528	0.281947	3.14212	up
Ghems7/WT7	Ghir_A09G005420	113	55	47	14	2	31	0.00369688	-3.12012	0.000149279	14.3813	0.115014	2.43216	up
Ghems7/WT7	Ghir_A09G005440	600	569	359	113	35	216	9.25466e-05	-3.05635	1.78434e-06	22.8143	0.120211	4.03364	up
Ghems7/WT7	Ghir_A09G005480	191	232	134	59	23	83	9.40159e-05	-2.75922	1.81951e-06	22.7768	0.147704	4.0268	up
Ghems7/WT7	Ghir_A09G006030	60	17	79	26	25	29	0.00769206	-1.71519	0.000366568	12.6953	0.304563	2.11396	up
Ghems7/WT7	Ghir_A09G007410	153	108	206	149	107	146	0.000486347	-1.05241	1.27297e-05	19.0506	0.482163	3.31305	up
Ghems7/WT7	Ghir_A09G008280	425	388	604	313	412	398	5.70995e-06	-1.19572	7.1039438444058e-8	29.0362	0.436567	5.24337	up
Ghems7/WT7	Ghir_A09G009700	4550	2568	4003	1157	2242	2410	5.85678e-06	-1.79423	7.3931527023099e-8	28.9589	0.288326	5.23234	up
Ghems7/WT7	Ghir_A09G010120	4826	2015	5835	2931	2827	3465	5.93668e-05	-1.24245	1.05499e-06	23.8251	0.422653	4.22646	up
Ghems7/WT7	Ghir_A09G010990	12	50	7	3	0	1	0.00233742	-5.29341	8.49887e-05	15.4439	0.0254992	2.63126	up
Ghems7/WT7	Ghir_A09G011010	364	332	183	97	14	156	0.0061672	-2.718	0.000278644	13.2088	0.151985	2.20991	up
Ghems7/WT7	Ghir_A09G011080	24573	42806	12997	3862	715	5246	0.00163561	-4.12683	5.48893e-05	16.2713	0.0572399	2.78632	up
Ghems7/WT7	Ghir_A09G011500	239	100	161	43	69	94	2.64439e-05	-2.13274	4.14132825797273e-7	25.6273	0.228025	4.57767	up
Ghems7/WT7	Ghir_A09G011710	2196	2005	1873	1752	1716	1508	0.000598766	-1.21949	1.63038e-05	18.5786	0.429435	3.22274	up
Ghems7/WT7	Ghir_A09G012020	96	36	122	22	38	56	0.0016746	-1.90294	5.63196e-05	16.2226	0.267397	2.77609	up
Ghems7/WT7	Ghir_A09G012890	157	37	202	0	4	0	1.65030988446161e-14	-7.35102	2.16127017500156e-17	71.9915	0.00612522	13.7824	up
Ghems7/WT7	Ghir_A09G013220	84	68	137	45	65	68	6.36223e-05	-1.52457	1.14682e-06	23.6644	0.347584	4.19639	up
Ghems7/WT7	Ghir_A09G014390	746	342	489	402	276	432	0.000921851	-1.37681	2.75492e-05	17.5798	0.385071	3.03534	up
Ghems7/WT7	Ghir_A09G015130	41	36	49	2	10	13	1.84258e-05	-3.20896	2.73481828891328e-7	26.4285	0.108145	4.73457	up
Ghems7/WT7	Ghir_A09G015330	71	33	286	48	29	31	0.00187534	-2.49771	6.51855e-05	15.9457	0.177057	2.72692	up
Ghems7/WT7	Ghir_A09G016000	130	31	145	9	11	51	0.00323032	-2.85854	0.000125857	14.7028	0.137878	2.49075	up
Ghems7/WT7	Ghir_A09G016280	541	135	598	167	127	241	0.000225752	-2.00324	5.16686e-06	20.7744	0.24944	3.64637	up
Ghems7/WT7	Ghir_A09G016600	171	53	137	45	57	72	0.00026368	-1.85974	6.17738e-06	20.4324	0.275525	3.57892	up
Ghems7/WT7	Ghir_A09G016920	767	512	817	505	561	658	8.26666306932506e-7	-1.13898	7.66851861718466e-9	33.3574	0.454079	6.08267	up
Ghems7/WT7	Ghir_A09G017010	153	190	197	54	77	69	8.74999352985732e-9	-2.35253	4.59956369844077e-11	43.3405	0.195803	8.05799	up
Ghems7/WT7	Ghir_A09G017530	114	50	172	97	78	63	0.00807835	-1.26561	0.00039012	12.5789	0.415923	2.09268	up
Ghems7/WT7	Ghir_A09G017610	69	37	32	18	12	19	0.000433568	-2.41025	1.11669e-05	19.3006	0.188123	3.36294	up
Ghems7/WT7	Ghir_A09G018490	220	62	167	69	68	105	0.0016147	-1.69662	5.40114e-05	16.3018	0.308508	2.79191	up
Ghems7/WT7	Ghir_A09G019470	136	121	223	134	113	83	9.55206e-05	-1.37769	1.86079e-06	22.7337	0.384834	4.0199	up
Ghems7/WT7	Ghir_A09G019870	118	74	130	85	78	76	3.18073e-05	-1.27425	5.10856357707995e-7	25.2224	0.41344	4.49747	up
Ghems7/WT7	Ghir_A09G021890	149	162	173	155	87	99	0.00190748	-1.42238	6.6511e-05	15.9076	0.373097	2.71954	up
Ghems7/WT7	Ghir_A09G022630	625	167	875	157	129	111	1.81527714276204e-8	-2.79494	1.04064097185009e-10	41.7436	0.144091	7.74106	up
Ghems7/WT7	Ghir_A09G023660	19	5	41	3	6	2	0.00521276	-3.24962	0.000226798	13.5949	0.10514	2.28293	up
Ghems7/WT7	Ghir_A09G023850	101	77	162	82	80	79	1.57413e-05	-1.31874	2.29342683704061e-7	26.7685	0.400886	4.80296	up
Ghems7/WT7	Ghir_A09G024720	23	21	27	12	13	14	0.00977056	-1.74085	0.000499742	12.1166	0.299193	2.01008	up
Ghems7/WT7	Ghir_A09G025040	452	66	582	54	80	103	4.92558e-05	-2.91107	8.50226456903837e-7	24.2406	0.132947	4.30754	up
Ghems7/WT7	Ghir_A09G025410	187	93	251	140	93	148	0.000789015	-1.27564	2.26466e-05	17.9527	0.413041	3.10291	up
Ghems7/WT7	Ghir_A09G026500	169	438	171	11	3	48	0.0091228	-4.7424	0.000457152	12.2828	0.0373591	2.03987	up
Ghems7/WT7	Ghir_A09G026510	62	245	71	14	3	30	0.000473007	-4.14728	1.22945e-05	19.117	0.0564345	3.32513	up
Ghems7/WT7	Ghir_A10G000240	21	22	60	3	3	15	0.00227137	-3.07865	8.19672e-05	15.5124	0.118368	2.64371	up
Ghems7/WT7	Ghir_A10G000560	18	25	17	5	2	8	0.00330801	-2.9714	0.000129786	14.6449	0.127503	2.48043	up
Ghems7/WT7	Ghir_A10G001760	161	164	235	124	87	118	3.88597710184372e-7	-1.64157	3.30793641759042e-9	34.9936	0.320507	6.4105	up
Ghems7/WT7	Ghir_A10G001840	94	84	316	63	86	71	0.000486347	-1.89743	1.27292e-05	19.0507	0.268421	3.31305	up
Ghems7/WT7	Ghir_A10G002210	533	260	427	286	334	420	0.00328193	-1.08279	0.000128524	14.6633	0.472116	2.48387	up
Ghems7/WT7	Ghir_A10G002460	578	307	989	392	584	497	0.00376348	-1.10938	0.000152653	14.3392	0.463494	2.42441	up
Ghems7/WT7	Ghir_A10G002840	419	96	252	156	41	57	0.0019758	-2.40813	6.93245e-05	15.8292	0.1884	2.70426	up
Ghems7/WT7	Ghir_A10G002920	54	20	42	8	9	20	0.000705475	-2.47874	1.98125e-05	18.2072	0.179401	3.15152	up
Ghems7/WT7	Ghir_A10G003220	33	41	34	25	15	17	0.00659446	-1.86323	0.000303466	13.0489	0.27486	2.18082	up
Ghems7/WT7	Ghir_A10G006320	50	125	30	20	5	23	0.00396021	-3.22075	0.000161785	14.2298	0.107265	2.40228	up
Ghems7/WT7	Ghir_A10G006330	178	407	103	26	11	69	0.000250728	-3.82102	5.83177e-06	20.5426	0.0707552	3.6008	up
Ghems7/WT7	Ghir_A10G007930	65	43	72	24	19	43	0.000269062	-1.91854	6.34751e-06	20.3804	0.264521	3.57015	up
Ghems7/WT7	Ghir_A10G009930	71	41	100	55	50	55	0.00181936	-1.21615	6.28097e-05	16.016	0.430431	2.74008	up
Ghems7/WT7	Ghir_A10G010190	69	51	90	23	38	21	1.10628e-06	-2.19649	1.07251839975502e-8	32.7052	0.218168	5.95613	up
Ghems7/WT7	Ghir_A10G010360	20	9	31	7	1	1	0.00282688	-3.5102	0.00010767	14.9972	0.0877658	2.54869	up
Ghems7/WT7	Ghir_A10G013090	85	80	103	74	54	70	0.000668546	-1.32012	1.8593e-05	18.3282	0.400502	3.17487	up
Ghems7/WT7	Ghir_A10G013200	28	18	39	3	4	2	4.5777841115439e-8	-4.05856	2.89764791519749e-10	39.7424	0.060014	7.33934	up
Ghems7/WT7	Ghir_A10G014420	67	42	85	7	7	29	6.27895e-05	-3.00489	1.12495e-06	23.7015	0.124577	4.20211	up
Ghems7/WT7	Ghir_A10G014460	226	141	263	165	186	164	5.12105e-06	-1.1272	6.25018374908833e-8	29.2842	0.457804	5.29064	up
Ghems7/WT7	Ghir_A10G014470	3934	1059	3685	831	545	788	2.65290600499856e-10	-2.77852	9.55428333132735e-13	50.9336	0.145741	9.57628	up
Ghems7/WT7	Ghir_A10G014900	29	11	39	8	4	9	0.000700975	-2.68933	1.96607e-05	18.2219	0.155035	3.1543	up
Ghems7/WT7	Ghir_A10G015270	281	107	191	92	144	48	0.00268737	-1.86374	0.000100699	15.1236	0.274763	2.57067	up
Ghems7/WT7	Ghir_A10G016610	2075	987	4909	950	1592	1997	0.0076416	-1.51712	0.000363886	12.7091	0.349384	2.11682	up
Ghems7/WT7	Ghir_A10G017050	3569	2010	4735	2711	2465	3296	4.6246e-06	-1.09082	5.51809663467374e-8	29.5257	0.469496	5.33493	up
Ghems7/WT7	Ghir_A10G017350	19	16	13	1	4	5	0.00305316	-3.19088	0.000117858	14.8266	0.109509	2.51525	up
Ghems7/WT7	Ghir_A10G017380	56	30	65	20	12	19	1.28916e-06	-2.39057	1.28498446214079e-8	32.3539	0.190708	5.88969	up
Ghems7/WT7	Ghir_A10G017390	1757	1703	2957	1173	1350	2137	0.000241697	-1.31018	5.57884e-06	20.6275	0.403271	3.61673	up
Ghems7/WT7	Ghir_A10G017400	1446	963	2058	209	502	935	0.00014496	-2.25847	3.06384e-06	21.7762	0.208994	3.83875	up
Ghems7/WT7	Ghir_A10G017410	332	315	575	338	266	354	1.60529e-05	-1.19197	2.34757447768302e-7	26.7234	0.437706	4.79445	up
Ghems7/WT7	Ghir_A10G017940	87	38	87	30	43	64	0.00981061	-1.44699	0.000502683	12.1057	0.366785	2.0083	up
Ghems7/WT7	Ghir_A10G018660	14	23	26	2	3	5	0.000117763	-3.56071	2.38191e-06	22.2594	0.084746	3.92899	up
Ghems7/WT7	Ghir_A10G019180	35	17	48	7	7	13	5.05648e-05	-2.68469	8.76501116916482e-7	24.1819	0.155535	4.29615	up
Ghems7/WT7	Ghir_A10G020480	82	30	80	50	32	46	0.00990727	-1.39173	0.000508536	12.0841	0.381108	2.00405	up
Ghems7/WT7	Ghir_A10G021690	16	5	29	2	4	0	0.00607924	-3.77362	0.000272909	13.2477	0.0731183	2.21615	up
Ghems7/WT7	Ghir_A10G021880	593	60	168	20	4	20	1.21205e-06	-5.04639	1.18828272289177e-8	32.5059	0.0302612	5.91648	up
Ghems7/WT7	Ghir_A10G022640	49	19	55	9	17	13	8.4974e-05	-2.44959	1.60588e-06	23.0168	0.183062	4.07071	up
Ghems7/WT7	Ghir_A10G023560	78	16	57	13	3	10	0.000139593	-3.32824	2.92501e-06	21.8651	0.0995636	3.85514	up
Ghems7/WT7	Ghir_A10G023690	1048	463	2549	579	345	675	0.000178734	-2.04404	3.91175e-06	21.3076	0.242484	3.74779	up
Ghems7/WT7	Ghir_A10G023950	2347	1565	1445	1361	1198	1156	0.000185935	-1.45148	4.09896e-06	21.218	0.365647	3.73064	up
Ghems7/WT7	Ghir_A10G024250	243	76	326	85	136	153	0.00517485	-1.53063	0.000224208	13.6165	0.346127	2.2861	up
Ghems7/WT7	Ghir_A11G000870	59	66	123	61	47	57	0.000925017	-1.42421	2.76607e-05	17.5722	0.372623	3.03385	up
Ghems7/WT7	Ghir_A11G001020	561	181	503	43	94	182	2.26575e-05	-2.75973	3.47829102928142e-7	25.9641	0.147651	4.64479	up
Ghems7/WT7	Ghir_A11G001540	371	196	648	111	89	106	1.98665890981255e-16	-2.75335	1.80506710237108e-19	81.4417	0.148306	15.7019	up
Ghems7/WT7	Ghir_A11G002250	372	198	471	262	253	265	3.66797824351678e-7	-1.22517	3.08900637845733e-9	35.1269	0.427746	6.43557	up
Ghems7/WT7	Ghir_A11G002470	135	129	201	144	139	94	0.0017203	-1.16155	5.82318e-05	16.1593	0.447031	2.7644	up
Ghems7/WT7	Ghir_A11G002560	293	210	105	55	9	78	0.00124197	-3.08902	3.90475e-05	16.9171	0.11752	2.90589	up
Ghems7/WT7	Ghir_A11G002790	39	23	85	17	32	20	0.00529721	-1.84074	0.000231243	13.5585	0.27918	2.27595	up
Ghems7/WT7	Ghir_A11G003040	189	83	260	132	106	174	0.00905492	-1.1484	0.000451939	12.3042	0.451126	2.04312	up
Ghems7/WT7	Ghir_A11G003090	3297	775	1793	1293	766	997	0.00173856	-1.76192	5.90807e-05	16.1319	0.294855	2.75981	up
Ghems7/WT7	Ghir_A11G003510	1008	2695	707	186	27	171	0.0033568	-4.65543	0.000132372	14.6077	0.0396803	2.47407	up
Ghems7/WT7	Ghir_A11G004420	167	59	120	20	41	80	0.00328261	-2.12545	0.00012861	14.662	0.229179	2.48378	up
Ghems7/WT7	Ghir_A11G005130	906	696	1072	763	624	799	4.68311102208447e-8	-1.15481	2.98135410114876e-10	39.6868	0.449125	7.32947	up
Ghems7/WT7	Ghir_A11G005140	197	189	221	162	157	109	0.000154289	-1.40248	3.29468e-06	21.6368	0.378278	3.81167	up
Ghems7/WT7	Ghir_A11G006610	437	278	384	369	198	186	0.00105289	-1.42298	3.20971e-05	17.2894	0.372941	2.97762	up
Ghems7/WT7	Ghir_A11G007120	189	250	217	62	6	7	9.65089e-05	-4.09142	1.88355e-06	22.7103	0.0586624	4.01543	up
Ghems7/WT7	Ghir_A11G007590	297	157	447	256	244	263	0.000645882	-1.02559	1.78922e-05	18.4014	0.49121	3.18985	up
Ghems7/WT7	Ghir_A11G007690	637	323	1429	433	183	205	4.01149e-05	-2.26544	6.67633211920639e-7	24.7064	0.207987	4.39669	up
Ghems7/WT7	Ghir_A11G008650	107	49	126	7	15	61	0.0080317	-2.56757	0.000387283	12.5926	0.168688	2.09519	up
Ghems7/WT7	Ghir_A11G009000	561	327	766	449	432	474	3.47961947673792e-7	-1.09648	2.88607530538123e-9	35.2593	0.467656	6.45847	up
Ghems7/WT7	Ghir_A11G009690	1851	941	1753	969	1111	1575	0.00056985	-1.15245	1.53714e-05	18.6909	0.449862	3.24424	up
Ghems7/WT7	Ghir_A11G010570	175	43	161	15	17	43	7.36553e-06	-3.11065	9.69959462450599e-8	28.433	0.115771	5.1328	up
Ghems7/WT7	Ghir_A11G010900	369	303	782	406	219	420	0.00353317	-1.26916	0.000141347	14.4841	0.414901	2.45184	up
Ghems7/WT7	Ghir_A11G011280	32	7	79	8	5	3	0.000800251	-3.54198	2.30419e-05	17.9197	0.0858532	3.09677	up
Ghems7/WT7	Ghir_A11G011610	395	184	376	136	93	126	9.9585480509253e-13	-2.25711	2.13741618467239e-15	62.9341	0.209191	12.0018	up
Ghems7/WT7	Ghir_A11G011730	74	48	129	45	72	42	0.00308772	-1.44621	0.000119549	14.7998	0.366983	2.51036	up
Ghems7/WT7	Ghir_A11G013200	265	263	209	185	41	48	0.00273756	-2.3883	0.000103571	15.0705	0.191007	2.56264	up
Ghems7/WT7	Ghir_A11G013330	113	110	86	15	44	77	0.00849159	-2.13632	0.000415848	12.4596	0.22746	2.07101	up
Ghems7/WT7	Ghir_A11G013810	117	32	49	25	23	10	0.000865476	-2.62529	2.54389e-05	17.7314	0.162073	3.06275	up
Ghems7/WT7	Ghir_A11G013850	135	112	129	91	118	97	0.00201136	-1.19108	7.08649e-05	15.7876	0.437974	2.69651	up
Ghems7/WT7	Ghir_A11G015130	73	55	133	53	70	79	0.00670051	-1.17325	0.000309169	13.014	0.443421	2.17389	up
Ghems7/WT7	Ghir_A11G015490	454	502	307	127	20	244	0.00644095	-2.69142	0.000294046	13.1079	0.154811	2.19105	up
Ghems7/WT7	Ghir_A11G016510	855	273	1121	280	329	577	0.00149167	-1.6719	4.90005e-05	16.4864	0.313841	2.82633	up
Ghems7/WT7	Ghir_A11G019160	70	38	115	39	40	21	0.000178734	-1.93469	3.91616e-06	21.3055	0.261577	3.74779	up
Ghems7/WT7	Ghir_A11G019270	431	385	169	56	23	108	2.25953e-05	-3.4106	3.46052173753814e-7	25.974	0.0940386	4.64598	up
Ghems7/WT7	Ghir_A11G019710	892	838	2226	637	554	676	1.94188860110255e-8	-1.8657	1.1421262775625e-10	41.5616	0.274391	7.71178	up
Ghems7/WT7	Ghir_A11G019810	308	175	357	189	158	175	1.40745357448381e-10	-1.51433	4.78725705606739e-13	52.2903	0.35006	9.85157	up
Ghems7/WT7	Ghir_A11G020040	108	35	296	27	38	57	0.000927085	-2.50904	2.77394e-05	17.5668	0.175673	3.03288	up
Ghems7/WT7	Ghir_A11G021540	35	19	52	6	6	20	0.00192778	-2.52368	6.74292e-05	15.8817	0.173899	2.71494	up
Ghems7/WT7	Ghir_A11G021680	164	169	297	69	129	93	8.08101828290653e-7	-1.95488	7.46690910494474e-9	33.4092	0.257942	6.09253	up
Ghems7/WT7	Ghir_A11G021870	1063	865	500	152	56	245	1.59325e-06	-3.40808	1.66034860424148e-8	31.856	0.0942033	5.79772	up
Ghems7/WT7	Ghir_A11G022760	33	28	37	14	15	16	0.000355204	-1.99696	8.86339e-06	19.742	0.250528	3.44952	up
Ghems7/WT7	Ghir_A11G022780	337	371	309	350	223	212	0.00694054	-1.32574	0.000322801	12.9332	0.398944	2.15861	up
Ghems7/WT7	Ghir_A11G023320	72	46	133	15	25	27	1.72823756841338e-8	-2.68627	9.83305022166494e-11	41.8544	0.155365	7.7624	up
Ghems7/WT7	Ghir_A11G025510	656	325	891	419	260	425	5.22582e-06	-1.55339	6.39706424845004e-8	29.2392	0.340709	5.28185	up
Ghems7/WT7	Ghir_A11G026140	1166	825	1417	1086	239	537	0.00640525	-1.72805	0.000291963	13.1213	0.301859	2.19346	up
Ghems7/WT7	Ghir_A11G026910	314	209	274	203	159	200	5.54426e-06	-1.38554	6.82720883046087e-8	29.1131	0.382747	5.25616	up
Ghems7/WT7	Ghir_A11G027380	34	13	38	1	5	11	0.00198594	-3.11336	6.97885e-05	15.8166	0.115554	2.70203	up
Ghems7/WT7	Ghir_A11G027430	136	75	192	34	54	81	1.14792e-05	-2.05176	1.59519906426019e-7	27.4704	0.24119	4.94009	up
Ghems7/WT7	Ghir_A11G027540	2124	395	1676	695	485	970	0.00635281	-1.73145	0.000288986	13.1405	0.30115	2.19703	up
Ghems7/WT7	Ghir_A11G028920	514	134	397	21	118	126	0.000710777	-2.7665	2.00117e-05	18.1882	0.14696	3.14827	up
Ghems7/WT7	Ghir_A11G029230	46	18	36	8	18	10	0.00159802	-2.30239	5.32931e-05	16.3272	0.202726	2.79642	up
Ghems7/WT7	Ghir_A11G030630	38	39	54	12	19	24	0.000151603	-2.12482	3.22906e-06	21.6754	0.229279	3.81929	up
Ghems7/WT7	Ghir_A11G031060	3268	2490	6029	2398	1858	1541	3.41639046020204e-10	-1.82194	1.26767735072432e-12	50.3786	0.28284	9.46643	up
Ghems7/WT7	Ghir_A11G032020	136	157	228	16	42	91	0.000191391	-2.68224	4.26102e-06	21.1437	0.155799	3.71808	up
Ghems7/WT7	Ghir_A11G032170	10	17	5	1	1	2	0.00869701	-4.05362	0.000428855	12.4021	0.0602199	2.06063	up
Ghems7/WT7	Ghir_A11G032510	103	51	100	52	68	65	0.00138566	-1.28964	4.47872e-05	16.6569	0.409054	2.85834	up
Ghems7/WT7	Ghir_A11G033070	156	349	199	16	76	87	0.000613705	-3.00027	1.67894e-05	18.5227	0.124977	3.21204	up
Ghems7/WT7	Ghir_A11G033520	241	201	398	287	195	201	0.000334858	-1.12797	8.21174e-06	19.8879	0.45756	3.47514	up
Ghems7/WT7	Ghir_A11G034730	115	91	293	110	127	101	0.0039935	-1.32001	0.000163654	14.2082	0.400532	2.39865	up
Ghems7/WT7	Ghir_A11G035320	589	303	621	263	320	190	3.84051921375111e-8	-1.79136	2.39604585528144e-10	40.1137	0.2889	7.41561	up
Ghems7/WT7	Ghir_A11G035390	141	202	273	140	72	71	5.75412e-05	-2.01177	1.01313e-06	23.903	0.247969	4.24002	up
Ghems7/WT7	Ghir_A11G035860	204	58	232	33	46	51	1.19335339776807e-7	-2.68407	8.66070074774383e-10	37.6053	0.155602	6.92323	up
Ghems7/WT7	Ghir_A12G000340	134	76	129	110	79	116	0.00993771	-1.00311	0.000510822	12.0757	0.498923	2.00271	up
Ghems7/WT7	Ghir_A12G001360	188	67	189	135	87	85	0.00601947	-1.32834	0.000269233	13.2732	0.398225	2.22044	up
Ghems7/WT7	Ghir_A12G001400	64	62	195	62	40	48	0.000548576	-1.85935	1.46478e-05	18.7828	0.2756	3.26076	up
Ghems7/WT7	Ghir_A12G001530	1750	598	2142	486	413	1052	0.000286215	-1.9679	6.80944e-06	20.246	0.255624	3.54331	up
Ghems7/WT7	Ghir_A12G001640	38	19	30	6	19	9	0.00736974	-2.20515	0.000347455	12.7955	0.216863	2.13255	up
Ghems7/WT7	Ghir_A12G001660	473	293	827	330	400	245	2.51459e-05	-1.48531	3.91060268588589e-7	25.738	0.357171	4.59953	up
Ghems7/WT7	Ghir_A12G001990	88	46	57	13	12	27	5.90509e-06	-2.76146	7.47561761061878e-8	28.9374	0.147475	5.22877	up
Ghems7/WT7	Ghir_A12G002410	1228	751	531	208	39	426	0.00252172	-2.85476	9.32035e-05	15.2696	0.13824	2.5983	up
Ghems7/WT7	Ghir_A12G002440	758	406	329	163	23	283	0.00880161	-2.60851	0.000435243	12.3745	0.163968	2.05544	up
Ghems7/WT7	Ghir_A12G002460	68	54	52	35	33	46	0.00410852	-1.52346	0.000169638	14.1407	0.34785	2.38631	up
Ghems7/WT7	Ghir_A12G003060	57	25	43	14	3	13	0.000150918	-2.91205	3.20622e-06	21.689	0.132857	3.82126	up
Ghems7/WT7	Ghir_A12G003290	56	13	76	9	12	7	5.21857e-05	-3.10039	9.06496531009831e-7	24.1171	0.116597	4.28245	up
Ghems7/WT7	Ghir_A12G004830	109	63	123	57	79	92	0.00252995	-1.20372	9.35996e-05	15.2616	0.434154	2.59689	up
Ghems7/WT7	Ghir_A12G004870	160	82	238	47	90	113	0.000588836	-1.72183	1.59728e-05	18.6177	0.303163	3.23001	up
Ghems7/WT7	Ghir_A12G004890	239	104	332	194	115	139	0.00123163	-1.3676	3.86214e-05	16.938	0.387537	2.90952	up
Ghems7/WT7	Ghir_A12G005080	307	154	327	272	173	234	0.00268611	-1.03985	0.00010059	15.1256	0.48638	2.57088	up
Ghems7/WT7	Ghir_A12G005600	814	527	1013	263	371	239	9.01935469458658e-17	-2.26029	7.87458665903008e-20	83.0813	0.20873	16.0448	up
Ghems7/WT7	Ghir_A12G006530	102	48	134	22	27	51	1.00272e-05	-2.29825	1.3751902622026e-7	27.7574	0.20331	4.99882	up
Ghems7/WT7	Ghir_A12G007460	28	50	50	12	15	27	0.00325622	-2.17519	0.000127325	14.681	0.221413	2.48729	up
Ghems7/WT7	Ghir_A12G007850	78	82	156	89	80	102	0.00909216	-1.05516	0.000454624	12.2931	0.481244	2.04133	up
Ghems7/WT7	Ghir_A12G007930	128	102	200	134	98	121	0.000311509	-1.11637	7.50755e-06	20.0594	0.461254	3.50653	up
Ghems7/WT7	Ghir_A12G008180	69	72	42	9	1	19	0.000446155	-3.65265	1.15398e-05	19.2379	0.0795138	3.35051	up
Ghems7/WT7	Ghir_A12G008540	276	138	298	267	137	156	0.00816568	-1.16938	0.000396417	12.549	0.444613	2.08801	up
Ghems7/WT7	Ghir_A12G008600	140	118	56	24	6	34	0.000178734	-3.29569	3.91219e-06	21.3074	0.101836	3.74779	up
Ghems7/WT7	Ghir_A12G009240	26	8	48	11	9	8	0.00896937	-2.27348	0.000446056	12.3287	0.20683	2.04724	up
Ghems7/WT7	Ghir_A12G009560	84	302	78	13	8	28	1.96101e-05	-4.38576	2.94555624792621e-7	26.2851	0.0478361	4.70752	up
Ghems7/WT7	Ghir_A12G010040	848	384	1211	707	656	513	0.00112788	-1.15132	3.49168e-05	17.1294	0.450213	2.94774	up
Ghems7/WT7	Ghir_A12G010700	80	28	110	40	53	44	0.00972882	-1.42963	0.000496722	12.1279	0.371226	2.01194	up
Ghems7/WT7	Ghir_A12G011550	111	41	256	22	2	8	3.05307e-06	-4.37041	3.44856942564569e-8	30.4372	0.0483476	5.51526	up
Ghems7/WT7	Ghir_A12G012200	209	134	395	73	65	58	1.8188777413944e-15	-2.68883	1.88577305939614e-18	76.8063	0.155089	14.7402	up
Ghems7/WT7	Ghir_A12G012970	177	61	122	61	84	65	0.00128583	-1.60736	4.06252e-05	16.842	0.328199	2.89082	up
Ghems7/WT7	Ghir_A12G013140	1477	576	1398	856	1053	1051	0.00387782	-1.02731	0.000157926	14.2753	0.490624	2.41141	up
Ghems7/WT7	Ghir_A12G013280	986	258	421	262	131	239	0.000230884	-2.2518	5.30827e-06	20.7227	0.209963	3.63661	up
Ghems7/WT7	Ghir_A12G013560	1255	1058	2058	731	882	704	7.60136251307957e-15	-1.74384	9.67833271336843e-18	73.5771	0.298575	14.1191	up
Ghems7/WT7	Ghir_A12G013700	433	294	799	309	475	350	0.000714137	-1.20891	2.01207e-05	18.1778	0.432597	3.14622	up
Ghems7/WT7	Ghir_A12G014890	138	198	250	116	150	174	0.00365698	-1.30896	0.000147364	14.4056	0.403611	2.43688	up
Ghems7/WT7	Ghir_A12G015300	13	8	19	4	1	0	0.00413617	-3.81112	0.000170861	14.1271	0.0712423	2.3834	up
Ghems7/WT7	Ghir_A12G015720	4387	1828	6646	1618	3129	2152	0.000191905	-1.64621	4.27944e-06	21.1354	0.319479	3.71691	up
Ghems7/WT7	Ghir_A12G017820	724	900	907	853	575	577	0.00218458	-1.2683	7.80805e-05	15.6042	0.415148	2.66063	up
Ghems7/WT7	Ghir_A12G018050	3270	1963	2553	1644	1431	2246	1.96101e-05	-1.43366	2.94626151525459e-7	26.2846	0.370191	4.70752	up
Ghems7/WT7	Ghir_A12G019430	82	8	130	11	9	12	0.000418341	-3.44833	1.07519e-05	19.373	0.0916116	3.37847	up
Ghems7/WT7	Ghir_A12G019820	213	89	212	148	95	153	0.00520166	-1.19059	0.000225842	13.6028	0.438123	2.28386	up
Ghems7/WT7	Ghir_A12G020050	634	532	805	467	485	495	2.13776314373034e-11	-1.31034	6.14366795280645e-14	56.3248	0.403224	10.67	up
Ghems7/WT7	Ghir_A12G020510	1168	173	719	392	285	246	0.0047948	-1.9336	0.000204079	13.7932	0.261776	2.31923	up
Ghems7/WT7	Ghir_A12G020640	1248	871	2010	477	589	919	5.33007047635903e-8	-1.86389	3.44169489451682e-10	39.4064	0.274734	7.27327	up
Ghems7/WT7	Ghir_A12G021500	42	10	47	6	13	10	0.00251201	-2.52448	9.27529e-05	15.2788	0.173803	2.59998	up
Ghems7/WT7	Ghir_A12G023280	164	92	124	105	76	98	0.00105369	-1.32137	3.21599e-05	17.2857	0.400156	2.97729	up
Ghems7/WT7	Ghir_A12G023930	10	21	21	7	4	4	0.00688478	-2.71905	0.000319957	12.9498	0.151874	2.16211	up
Ghems7/WT7	Ghir_A12G023980	24	9	12	2	0	1	0.000297869	-4.78035	7.13545e-06	20.1566	0.0363892	3.52598	up
Ghems7/WT7	Ghir_A12G024190	690	379	376	78	11	154	0.000192548	-3.49209	4.2973e-06	21.1274	0.0888742	3.71546	up
Ghems7/WT7	Ghir_A12G024200	403	329	291	57	6	111	0.000364566	-3.50171	9.12442e-06	19.6865	0.0882834	3.43822	up
Ghems7/WT7	Ghir_A12G024210	160	195	84	28	11	56	0.000156811	-3.2418	3.35425e-06	21.6024	0.105711	3.80462	up
Ghems7/WT7	Ghir_A12G024530	74	13	96	7	6	27	0.00520932	-2.91078	0.000226554	13.5969	0.132974	2.28322	up
Ghems7/WT7	Ghir_A12G025520	246	49	354	34	45	96	0.000593827	-2.59589	1.61586e-05	18.5957	0.165409	3.22634	up
Ghems7/WT7	Ghir_A12G027040	181	53	515	101	60	37	0.00146694	-2.56749	4.79215e-05	16.5286	0.168697	2.83359	up
Ghems7/WT7	Ghir_A12G027420	252	259	566	247	341	190	0.00333016	-1.27658	0.000130941	14.6282	0.412774	2.47754	up
Ghems7/WT7	Ghir_A12G027560	497	246	402	425	267	339	0.00961162	-1.00682	0.00048742	12.1632	0.497643	2.0172	up
Ghems7/WT7	Ghir_A12G028190	4595	4780	3483	3526	2682	2401	0.00060851	-1.54699	1.66024e-05	18.544	0.342222	3.21573	up
Ghems7/WT7	Ghir_A12G028390	564	244	762	489	310	467	0.00676633	-1.08779	0.000312729	12.9926	0.470482	2.16965	up
Ghems7/WT7	Ghir_A12G028530	18	8	37	4	6	8	0.00645069	-2.54777	0.000294738	13.1035	0.171019	2.19039	up
Ghems7/WT7	Ghir_A12G028680	273	126	343	206	141	137	0.000107123	-1.41053	2.13163e-06	22.4726	0.376172	3.97012	up
Ghems7/WT7	Ghir_A13G001050	3704	875	1860	634	757	1104	9.51007e-05	-2.1949	1.84742e-06	22.7475	0.218408	4.02182	up
Ghems7/WT7	Ghir_A13G002150	380	178	493	189	78	140	9.63299589688298e-7	-2.16167	9.14624733197446e-9	33.0147	0.223498	6.01624	up
Ghems7/WT7	Ghir_A13G002260	55	34	45	5	11	16	5.92016e-06	-2.94178	7.51622211543144e-8	28.9269	0.130148	5.22767	up
Ghems7/WT7	Ghir_A13G002930	17	17	5	3	2	1	0.00865277	-3.7201	0.000426044	12.4144	0.0758821	2.06284	up
Ghems7/WT7	Ghir_A13G003600	504	214	694	108	99	120	4.37396895646524e-18	-2.88166	3.10278273677006e-21	89.4767	0.135685	17.3591	up
Ghems7/WT7	Ghir_A13G003690	394	137	549	275	62	118	0.00616697	-2.00166	0.00027841	13.2103	0.249713	2.20993	up
Ghems7/WT7	Ghir_A13G004220	434	228	550	147	159	326	9.41892e-05	-1.74616	1.82457e-06	22.7714	0.298095	4.026	up
Ghems7/WT7	Ghir_A13G004420	681	425	788	317	395	405	2.63886905953977e-13	-1.59862	4.7998636900938e-16	65.8769	0.330192	12.5786	up
Ghems7/WT7	Ghir_A13G005180	146	64	173	39	56	60	1.44130389261848e-7	-2.1009	1.06961327838106e-9	37.1937	0.233113	6.84124	up
Ghems7/WT7	Ghir_A13G005840	61	62	88	53	58	61	0.00449824	-1.1631	0.000189247	13.9349	0.446551	2.34696	up
Ghems7/WT7	Ghir_A13G006620	57	33	34	27	16	17	0.00290761	-1.94816	0.000111062	14.9387	0.259146	2.53646	up
Ghems7/WT7	Ghir_A13G007920	554	366	1026	547	463	542	0.000160665	-1.10778	3.43962e-06	21.5542	0.464009	3.79408	up
Ghems7/WT7	Ghir_A13G008710	160	94	264	144	120	147	0.000883597	-1.12233	2.60524e-05	17.6861	0.459352	3.05375	up
Ghems7/WT7	Ghir_A13G008770	174	139	198	107	73	102	2.2449552899939e-8	-1.73021	1.3393454383899e-10	41.2503	0.301408	7.64879	up
Ghems7/WT7	Ghir_A13G010650	267	201	258	203	136	252	0.00292445	-1.18542	0.000111918	14.9242	0.439697	2.53396	up
Ghems7/WT7	Ghir_A13G012780	40	4	57	9	6	5	0.00707386	-3.02169	0.000330289	12.8903	0.123135	2.15034	up
Ghems7/WT7	Ghir_A13G013800	154	93	88	90	37	18	0.00980307	-2.1262	0.000502083	12.1079	0.22906	2.00864	up
Ghems7/WT7	Ghir_A13G013970	97	102	220	109	104	111	0.00219711	-1.18591	7.87321e-05	15.5885	0.439546	2.65815	up
Ghems7/WT7	Ghir_A13G013980	1285	648	2250	937	856	1439	0.0088555	-1.12858	0.000438281	12.3615	0.457364	2.05279	up
Ghems7/WT7	Ghir_A13G014390	45	28	103	26	22	36	0.0020189	-1.8218	7.12406e-05	15.7776	0.282867	2.69489	up
Ghems7/WT7	Ghir_A13G016240	173	168	218	164	180	130	0.00128778	-1.12112	4.07101e-05	16.838	0.459737	2.89016	up
Ghems7/WT7	Ghir_A13G016420	29	13	18	3	1	4	0.000111421	-3.77794	2.23539e-06	22.3813	0.0728998	3.95303	up
Ghems7/WT7	Ghir_A13G016620	211	149	212	214	157	149	0.00304966	-1.00852	0.000117653	14.8299	0.497056	2.51575	up
Ghems7/WT7	Ghir_A13G017130	42	45	26	10	0	13	0.00892155	-3.29359	0.000443118	12.341	0.101984	2.04956	up
Ghems7/WT7	Ghir_A13G017150	792	858	385	183	32	200	0.000113085	-3.32164	2.27701e-06	22.3459	0.10002	3.94659	up
Ghems7/WT7	Ghir_A13G017160	20	30	11	5	0	4	0.00509977	-3.80927	0.000219656	13.655	0.0713336	2.29245	up
Ghems7/WT7	Ghir_A13G017170	3232	3794	1677	512	74	701	0.00813563	-3.79351	0.000394218	12.5594	0.0721172	2.08961	up
Ghems7/WT7	Ghir_A13G017180	86	88	29	10	4	21	0.000328356	-3.57417	7.99716e-06	19.9385	0.0839588	3.48366	up
Ghems7/WT7	Ghir_A13G018120	175	367	238	158	132	184	0.00493782	-1.72709	0.000211064	13.7299	0.302062	2.30646	up
Ghems7/WT7	Ghir_A13G018150	470	502	990	578	516	564	0.000478814	-1.07072	1.2489e-05	19.087	0.476081	3.31983	up
Ghems7/WT7	Ghir_A13G018280	154	85	212	119	86	127	0.000319615	-1.24768	7.72614e-06	20.0045	0.421126	3.49537	up
Ghems7/WT7	Ghir_A13G018530	11	5	77	3	5	2	0.00635281	-3.80837	0.000288829	13.1415	0.0713785	2.19703	up
Ghems7/WT7	Ghir_A13G018660	683	577	615	563	491	519	0.000220043	-1.16587	5.01098e-06	20.8331	0.445694	3.65749	up
Ghems7/WT7	Ghir_A13G021630	711	657	1300	735	654	694	7.28383110769403e-7	-1.1849	6.61106574036764e-9	33.646	0.439854	6.13764	up
Ghems7/WT7	Ghir_A13G021640	495	388	287	291	278	161	0.0022846	-1.62977	8.2691e-05	15.4957	0.323141	2.64119	up
Ghems7/WT7	Ghir_A13G023570	14	25	12	2	0	1	0.000163334	-5.11012	3.5027e-06	21.5194	0.0289534	3.78692	up
Ghems7/WT7	Ghir_A13G024870	228	162	348	207	104	91	0.00016726	-1.69613	3.60818e-06	21.4625	0.308614	3.77661	up
Ghems7/WT7	Ghir_D01G000140	101	39	39	6	14	11	6.88331e-06	-3.42126	9.0019689686584e-8	28.5776	0.0933464	5.1622	up
Ghems7/WT7	Ghir_D01G000180	35	24	38	18	19	8	0.00324048	-1.96128	0.000126488	14.6934	0.2568	2.48939	up
Ghems7/WT7	Ghir_D01G001050	291	52	395	35	62	94	0.000347444	-2.65265	8.59349e-06	19.8011	0.159027	3.45912	up
Ghems7/WT7	Ghir_D01G001760	66	15	43	11	13	20	0.00325622	-2.30094	0.000127374	14.6802	0.202931	2.48729	up
Ghems7/WT7	Ghir_D01G001780	69	64	98	66	56	55	0.00091492	-1.24363	2.72755e-05	17.5988	0.422309	3.03862	up
Ghems7/WT7	Ghir_D01G001850	299	115	219	174	150	177	0.00513947	-1.17475	0.00022202	13.6349	0.442962	2.28908	up
Ghems7/WT7	Ghir_D01G001870	79	49	134	48	64	70	0.00212332	-1.31658	7.53502e-05	15.6715	0.401485	2.67298	up
Ghems7/WT7	Ghir_D01G002420	73	37	84	15	23	35	2.23482e-05	-2.22646	3.41454202763833e-7	25.9998	0.213683	4.65076	up
Ghems7/WT7	Ghir_D01G002500	96	35	138	21	44	51	0.00155253	-1.966	5.13993e-05	16.3958	0.255961	2.80896	up
Ghems7/WT7	Ghir_D01G003480	40	26	51	1	3	4	9.29249017900036e-12	-4.70134	2.53532963521782e-14	58.0655	0.0384374	11.0319	up
Ghems7/WT7	Ghir_D01G003930	121	124	257	105	95	160	0.00260472	-1.30204	9.66501e-05	15.201	0.405552	2.58424	up
Ghems7/WT7	Ghir_D01G003950	71	60	148	54	34	45	1.39119e-05	-1.86991	1.99146055264263e-7	27.0414	0.27359	4.85661	up
Ghems7/WT7	Ghir_D01G004860	406	135	358	139	94	257	0.00402752	-1.68029	0.000165341	14.1889	0.312021	2.39496	up
Ghems7/WT7	Ghir_D01G004870	475	216	566	139	24	147	9.27074e-05	-2.82363	1.7925e-06	22.8055	0.141255	4.03289	up
Ghems7/WT7	Ghir_D01G005680	105	55	144	55	85	54	0.000887417	-1.44295	2.61973e-05	17.6755	0.367815	3.05187	up
Ghems7/WT7	Ghir_D01G005940	666	779	1255	622	860	681	0.000547049	-1.17632	1.45872e-05	18.7908	0.44248	3.26197	up
Ghems7/WT7	Ghir_D01G006390	33	11	104	16	5	13	0.00576542	-2.78186	0.000255563	13.3709	0.145404	2.23917	up
Ghems7/WT7	Ghir_D01G006440	80	56	66	38	41	40	0.000144502	-1.65052	3.04891e-06	21.7855	0.318525	3.84012	up
Ghems7/WT7	Ghir_D01G007400	4595	4107	3519	2972	3090	2938	0.000187095	-1.38328	4.14496e-06	21.1966	0.383346	3.72794	up
Ghems7/WT7	Ghir_D01G007470	105	42	176	55	62	71	0.0022846	-1.52682	8.26467e-05	15.4968	0.347042	2.64119	up
Ghems7/WT7	Ghir_D01G007710	53	23	93	18	16	33	0.00126445	-2.08708	3.98345e-05	16.8793	0.235356	2.8981	up
Ghems7/WT7	Ghir_D01G008250	84	78	98	45	26	20	1.03817e-06	-2.40423	9.97037789859987e-9	32.847	0.188909	5.98373	up
Ghems7/WT7	Ghir_D01G008970	58	39	125	14	39	48	0.00773782	-1.898	0.000369735	12.6793	0.268315	2.11138	up
Ghems7/WT7	Ghir_D01G009970	19	21	27	7	6	13	0.00431015	-2.24927	0.000179538	14.034	0.210331	2.36551	up
Ghems7/WT7	Ghir_D01G009980	209	57	230	7	19	16	2.1850469491204e-12	-4.31655	5.2462111623539e-15	61.1659	0.0501867	11.6605	up
Ghems7/WT7	Ghir_D01G009990	16	5	14	1	0	1	0.000739441	-4.93623	2.09951e-05	18.0968	0.0326623	3.1311	up
Ghems7/WT7	Ghir_D01G010810	91	37	57	31	31	49	0.00755931	-1.59635	0.000358592	12.7365	0.330712	2.12152	up
Ghems7/WT7	Ghir_D01G011050	66	44	46	7	1	16	8.77801e-05	-3.61451	1.67807e-06	22.9323	0.081644	4.0566	up
Ghems7/WT7	Ghir_D01G011060	202	171	137	34	6	41	2.39901e-06	-3.60897	2.61378714397152e-8	30.975	0.0819583	5.61997	up
Ghems7/WT7	Ghir_D01G011070	95	61	63	10	1	28	0.00147042	-3.40753	4.81154e-05	16.521	0.0942393	2.83256	up
Ghems7/WT7	Ghir_D01G011100	43	42	29	6	0	15	0.00676808	-3.41498	0.000312933	12.9913	0.0937539	2.16953	up
Ghems7/WT7	Ghir_D01G011780	182	69	122	45	71	90	0.00171072	-1.69992	5.77521e-05	16.175	0.307803	2.76682	up
Ghems7/WT7	Ghir_D01G012090	64	55	95	29	11	26	6.40893671944783e-7	-2.54763	5.73537936259655e-9	33.9224	0.171036	6.19321	up
Ghems7/WT7	Ghir_D01G012650	59	45	72	46	27	34	0.000485836	-1.57442	1.26986e-05	19.0553	0.335777	3.31351	up
Ghems7/WT7	Ghir_D01G012760	151908	205541	82150	15744	1683	24695	0.000560696	-4.43862	1.50633e-05	18.7295	0.0461151	3.25127	up
Ghems7/WT7	Ghir_D01G014940	93	58	51	45	24	45	0.00574513	-1.74813	0.000254245	13.3806	0.297687	2.2407	up
Ghems7/WT7	Ghir_D01G015370	440	200	817	282	397	378	0.00899697	-1.19809	0.000448065	12.3203	0.435853	2.0459	up
Ghems7/WT7	Ghir_D01G016040	222	101	435	80	76	164	0.000410727	-1.97778	1.05039e-05	19.4175	0.253881	3.38645	up
Ghems7/WT7	Ghir_D01G017480	365	250	212	60	10	93	0.000107039	-3.28541	2.12606e-06	22.4776	0.102563	3.97046	up
Ghems7/WT7	Ghir_D01G018110	648	274	807	98	9	88	2.70381e-06	-3.93936	2.99013662917395e-8	30.7139	0.0651832	5.56802	up
Ghems7/WT7	Ghir_D01G019270	113	40	102	65	42	32	0.00272884	-1.68331	0.000103042	15.0801	0.311368	2.56402	up
Ghems7/WT7	Ghir_D01G019400	82	42	351	77	26	24	0.00651108	-2.54856	0.000297972	13.0831	0.170925	2.18635	up
Ghems7/WT7	Ghir_D01G019680	655	308	646	377	428	522	0.00041704	-1.1017	1.07108e-05	19.3803	0.465966	3.37982	up
Ghems7/WT7	Ghir_D01G019780	303	341	393	237	230	232	2.90904e-06	-1.47492	3.25868018337497e-8	30.547	0.359752	5.53625	up
Ghems7/WT7	Ghir_D01G020950	392	153	736	228	267	225	0.000977578	-1.55051	2.95525e-05	17.4464	0.34139	3.00985	up
Ghems7/WT7	Ghir_D01G021040	786	368	376	310	312	270	0.000330823	-1.67852	8.07532e-06	19.92	0.312403	3.4804	up
Ghems7/WT7	Ghir_D01G021130	502	326	928	427	463	540	0.000617666	-1.07486	1.69421e-05	18.5054	0.474716	3.20925	up
Ghems7/WT7	Ghir_D01G021140	1471	944	2334	823	820	1588	0.000766754	-1.35546	2.19379e-05	18.0132	0.39081	3.11534	up
Ghems7/WT7	Ghir_D01G021150	95	103	177	29	35	74	1.60142e-05	-2.29243	2.33699386127922e-7	26.7322	0.204131	4.79549	up
Ghems7/WT7	Ghir_D01G021160	117	127	415	25	37	139	0.00559168	-2.46479	0.000246539	13.4383	0.181144	2.25246	up
Ghems7/WT7	Ghir_D01G021170	213	151	203	164	46	77	0.00203111	-1.86825	7.18193e-05	15.7623	0.273906	2.69227	up
Ghems7/WT7	Ghir_D01G022270	384	150	623	239	251	241	0.000816501	-1.40285	2.35989e-05	17.8743	0.378182	3.08804	up
Ghems7/WT7	Ghir_D01G023120	7533	9389	13499	7730	4911	6481	5.03895e-06	-1.55099	6.07665945673372e-8	29.3388	0.341276	5.29766	up
Ghems7/WT7	Ghir_D02G000240	196	64	197	131	107	81	0.0096586	-1.30458	0.000491029	12.1494	0.404839	2.01509	up
Ghems7/WT7	Ghir_D02G000360	568	291	412	415	340	345	0.00264045	-1.07843	9.84082e-05	15.167	0.473544	2.57832	up
Ghems7/WT7	Ghir_D02G000560	88	83	84	75	43	43	0.00221763	-1.58031	7.97053e-05	15.5653	0.334411	2.65411	up
Ghems7/WT7	Ghir_D02G000620	648	407	575	353	183	253	7.79649843167284e-8	-1.92263	5.30374042970941e-10	38.5622	0.263773	7.1081	up
Ghems7/WT7	Ghir_D02G000660	395	283	531	319	152	382	0.00299606	-1.34455	0.000115204	14.8696	0.393777	2.52345	up
Ghems7/WT7	Ghir_D02G001060	184	162	199	127	133	203	0.00496464	-1.12833	0.000212391	13.7182	0.457446	2.30411	up
Ghems7/WT7	Ghir_D02G002740	115	43	124	51	58	55	0.000283332	-1.57582	6.73054e-06	20.2683	0.335453	3.5477	up
Ghems7/WT7	Ghir_D02G002880	223	88	159	23	16	34	7.75444867555694e-13	-3.53135	1.63613817593329e-15	63.4605	0.0864886	12.1104	up
Ghems7/WT7	Ghir_D02G002890	134	37	186	37	43	24	2.32516e-05	-2.5107	3.59063148337541e-7	25.9027	0.175471	4.63355	up
Ghems7/WT7	Ghir_D02G003590	57	20	109	23	30	33	0.00584338	-1.83329	0.000259975	13.3388	0.280623	2.23334	up
Ghems7/WT7	Ghir_D02G003830	102	80	88	68	70	84	0.00585687	-1.18108	0.000260788	13.3329	0.441022	2.23233	up
Ghems7/WT7	Ghir_D02G004190	1106	655	2582	712	789	1026	0.000356431	-1.51341	8.90137e-06	19.7338	0.350283	3.44802	up
Ghems7/WT7	Ghir_D02G004340	2453	2366	2051	297	1210	519	2.88035e-05	-2.69525	4.54229391297737e-7	25.449	0.1544	4.54055	up
Ghems7/WT7	Ghir_D02G005080	50	68	107	40	24	8	0.00093347	-2.50577	2.79983e-05	17.5491	0.176072	3.0299	up
Ghems7/WT7	Ghir_D02G005410	61	86	102	55	49	70	0.00438884	-1.41872	0.000183447	13.9935	0.374044	2.35765	up
Ghems7/WT7	Ghir_D02G006060	159	76	118	72	44	56	1.23149e-05	-1.89761	1.71812989727928e-7	27.3268	0.268387	4.90957	up
Ghems7/WT7	Ghir_D02G007200	110	173	153	76	56	93	0.000236528	-1.90716	5.45524e-06	20.6704	0.266616	3.62612	up
Ghems7/WT7	Ghir_D02G007330	118	63	124	13	11	47	3.67861e-05	-2.93902	6.00857273310259e-7	24.9095	0.130397	4.43432	up
Ghems7/WT7	Ghir_D02G007510	36	10	53	13	15	13	0.00932753	-2.0114	0.000470126	12.2306	0.248032	2.03023	up
Ghems7/WT7	Ghir_D02G007660	85	49	141	47	24	38	4.13676e-06	-2.12275	4.8306645324078e-8	29.7836	0.229609	5.38334	up
Ghems7/WT7	Ghir_D02G007790	34	7	41	9	6	10	0.00681862	-2.45752	0.000315394	12.9767	0.182059	2.1663	up
Ghems7/WT7	Ghir_D02G008190	8185	3327	10151	2720	2025	3764	1.37572746200407e-8	-2.12806	7.65805552710475e-11	42.3432	0.228766	7.86147	up
Ghems7/WT7	Ghir_D02G008520	100	132	166	99	66	60	0.000147175	-1.7182	3.116e-06	21.7438	0.303927	3.83217	up
Ghems7/WT7	Ghir_D02G009410	30	15	39	8	11	3	0.000533274	-2.73091	1.4152e-05	18.8485	0.150631	3.27305	up
Ghems7/WT7	Ghir_D02G009870	118	96	189	89	111	84	3.47897e-05	-1.33232	5.63815610384996e-7	25.0322	0.39713	4.45855	up
Ghems7/WT7	Ghir_D02G011300	614	445	513	487	375	328	0.000178734	-1.30106	3.91746e-06	21.3048	0.405827	3.74779	up
Ghems7/WT7	Ghir_D02G012120	593	2127	364	67	7	98	0.008014	-5.34848	0.000386283	12.5974	0.0245441	2.09615	up
Ghems7/WT7	Ghir_D02G012430	1583	1265	2674	1374	1594	1730	5.76815e-06	-1.05072	7.20782238659689e-8	29.008	0.482729	5.23896	up
Ghems7/WT7	Ghir_D02G013160	47	67	94	46	40	58	0.00703388	-1.40758	0.000328166	12.9024	0.376944	2.15281	up
Ghems7/WT7	Ghir_D02G013720	236	113	269	117	151	195	0.0013206	-1.22583	4.21251e-05	16.7732	0.427553	2.87923	up
Ghems7/WT7	Ghir_D02G014950	149	62	162	99	36	60	0.00202459	-1.74027	7.15519e-05	15.7694	0.299313	2.69366	up
Ghems7/WT7	Ghir_D02G016460	48	6	57	7	8	9	0.00260989	-2.92146	9.69828e-05	15.1946	0.131994	2.58338	up
Ghems7/WT7	Ghir_D02G017110	174	125	142	135	108	93	0.00133569	-1.28916	4.28078e-05	16.7426	0.409189	2.87429	up
Ghems7/WT7	Ghir_D02G018060	414	501	526	526	240	321	0.00776054	-1.33456	0.000370961	12.6731	0.396513	2.11011	up
Ghems7/WT7	Ghir_D02G018430	2234	2008	2171	1648	1202	1496	1.50496e-06	-1.47685	1.54662770104331e-8	31.9938	0.359272	5.82247	up
Ghems7/WT7	Ghir_D02G018840	386	224	664	18	221	75	0.00333016	-2.77884	0.000131017	14.6271	0.145708	2.47754	up
Ghems7/WT7	Ghir_D02G019270	87	17	59	20	12	3	0.00222584	-3.00614	8.01219e-05	15.5554	0.124469	2.65251	up
Ghems7/WT7	Ghir_D02G019290	94	89	93	89	71	49	0.009671	-1.31172	0.000492363	12.1444	0.402839	2.01453	up
Ghems7/WT7	Ghir_D02G020030	433	150	809	134	176	311	0.00193408	-1.87563	6.76848e-05	15.8745	0.272508	2.71353	up
Ghems7/WT7	Ghir_D02G020520	333	345	576	388	347	379	0.000175421	-1.02331	3.80656e-06	21.3599	0.491987	3.75592	up
Ghems7/WT7	Ghir_D02G021180	216	95	320	122	71	71	4.1355e-06	-2.02523	4.82166254957394e-8	29.7872	0.245666	5.38347	up
Ghems7/WT7	Ghir_D02G022040	395	138	441	113	89	173	1.78316e-06	-2.15728	1.87468910960841e-8	31.6202	0.224179	5.74881	up
Ghems7/WT7	Ghir_D03G000080	110	29	60	22	21	28	0.000356674	-2.31917	8.91394e-06	19.7311	0.200383	3.44773	up
Ghems7/WT7	Ghir_D03G000320	35	28	57	11	21	27	0.00308772	-1.84884	0.000119571	14.7994	0.277616	2.51036	up
Ghems7/WT7	Ghir_D03G000370	28	4	17	3	2	3	0.00607924	-3.40334	0.000272891	13.2479	0.0945134	2.21615	up
Ghems7/WT7	Ghir_D03G000910	99	89	84	72	18	30	0.00391358	-2.11349	0.000159678	14.2545	0.231088	2.40743	up
Ghems7/WT7	Ghir_D03G001230	298	129	310	152	217	217	0.00272936	-1.1383	0.000103205	15.0771	0.454294	2.56394	up
Ghems7/WT7	Ghir_D03G001900	916	331	871	392	209	375	5.64258e-06	-1.92062	6.99960437224167e-8	29.0648	0.264141	5.24852	up
Ghems7/WT7	Ghir_D03G002100	110	60	136	32	67	41	3.02455e-05	-1.93774	4.80269889063517e-7	25.3415	0.261025	4.51934	up
Ghems7/WT7	Ghir_D03G002300	1660	641	1402	871	700	1055	0.000379778	-1.31749	9.59495e-06	19.5904	0.401233	3.42047	up
Ghems7/WT7	Ghir_D03G002800	144	46	196	43	37	67	7.84448e-05	-2.14366	1.45823e-06	23.2023	0.226304	4.10544	up
Ghems7/WT7	Ghir_D03G003080	343	252	959	130	229	203	4.95112e-06	-2.19631	5.95272766619874e-8	29.3787	0.218195	5.3053	up
Ghems7/WT7	Ghir_D03G003530	40	18	38	12	9	16	0.000549858	-2.20485	1.46921e-05	18.7771	0.216907	3.25975	up
Ghems7/WT7	Ghir_D03G004540	35	35	51	11	18	16	2.75102e-05	-2.29111	4.31832178470928e-7	25.5466	0.204318	4.56051	up
Ghems7/WT7	Ghir_D03G004750	377	111	272	78	67	52	4.64082311727989e-9	-2.75875	2.27913391113822e-11	44.7149	0.147752	8.3334	up
Ghems7/WT7	Ghir_D03G004870	69	56	77	47	30	38	6.54213e-05	-1.6867	1.18638e-06	23.5992	0.310637	4.18428	up
Ghems7/WT7	Ghir_D03G006030	195	159	301	126	179	155	4.63892e-06	-1.34206	5.54361360596336e-8	29.5167	0.394456	5.33358	up
Ghems7/WT7	Ghir_D03G006230	126	54	249	95	45	60	0.00174531	-1.83122	5.94279e-05	16.1208	0.281027	2.75813	up
Ghems7/WT7	Ghir_D03G007820	790	265	425	257	206	217	1.66569e-05	-1.97574	2.44499490525038e-7	26.6449	0.254239	4.77841	up
Ghems7/WT7	Ghir_D03G008110	39	16	32	5	0	3	5.85002e-06	-4.2801	7.35338700500001e-8	28.9693	0.0514707	5.23284	up
Ghems7/WT7	Ghir_D03G008170	71	197	36	23	1	14	0.00202174	-4.15938	7.14143e-05	15.773	0.0559632	2.69428	up
Ghems7/WT7	Ghir_D03G008190	508	544	341	120	23	227	0.00138363	-2.90769	4.4676e-05	16.6616	0.133259	2.85898	up
Ghems7/WT7	Ghir_D03G008210	352	329	184	67	4	49	0.000136348	-3.84931	2.84214e-06	21.9203	0.0693813	3.86535	up
Ghems7/WT7	Ghir_D03G008220	71	44	40	9	5	20	5.78707e-05	-3.11035	1.02104e-06	23.888	0.115796	4.23754	up
Ghems7/WT7	Ghir_D03G008260	417	160	215	53	10	120	0.00171034	-2.99491	5.77082e-05	16.1764	0.125442	2.76692	up
Ghems7/WT7	Ghir_D03G008270	30819	61653	18707	3392	324	2437	0.000204215	-5.27995	4.59853e-06	20.9976	0.0257381	3.68991	up
Ghems7/WT7	Ghir_D03G008360	27	66	27	7	2	4	3.52744e-05	-4.27105	5.73599344260697e-7	24.999	0.0517948	4.45254	up
Ghems7/WT7	Ghir_D03G008390	39	22	37	7	0	8	0.00018829	-3.56511	4.17486e-06	21.1828	0.084488	3.72517	up
Ghems7/WT7	Ghir_D03G008420	612	1729	400	49	7	40	0.000254055	-5.9824	5.92416e-06	20.5126	0.0158168	3.59507	up
Ghems7/WT7	Ghir_D03G008430	3	22	15	0	1	0	0.00168088	-6.23237	5.65918e-05	16.2134	0.0133006	2.77446	up
Ghems7/WT7	Ghir_D03G008440	6716	14350	4435	1220	229	1769	0.00360201	-4.09249	0.000144793	14.4387	0.0586189	2.44346	up
Ghems7/WT7	Ghir_D03G008610	153	40	112	34	57	34	0.000599226	-2.08406	1.63273e-05	18.5759	0.23585	3.22241	up
Ghems7/WT7	Ghir_D03G009440	274	131	584	193	147	135	0.000123564	-1.78319	2.53969e-06	22.1362	0.29054	3.90811	up
Ghems7/WT7	Ghir_D03G009650	27	22	51	18	19	18	0.0037903	-1.67326	0.000154155	14.3208	0.313544	2.42133	up
Ghems7/WT7	Ghir_D03G009930	164	172	275	157	176	148	0.000112124	-1.20087	2.25357e-06	22.3658	0.435012	3.9503	up
Ghems7/WT7	Ghir_D03G010070	48	22	74	18	18	26	0.000369748	-1.99176	9.29449e-06	19.6512	0.251432	3.43209	up
Ghems7/WT7	Ghir_D03G011120	606	220	725	417	444	440	0.00932067	-1.02526	0.000469611	12.2326	0.491322	2.03055	up
Ghems7/WT7	Ghir_D03G011950	275	162	432	153	147	167	4.2800856752764e-10	-1.68863	1.6426535659415e-12	49.8701	0.310222	9.36855	up
Ghems7/WT7	Ghir_D03G013300	195	176	344	173	207	202	8.84306e-05	-1.12543	1.69372e-06	22.9145	0.458365	4.0534	up
Ghems7/WT7	Ghir_D03G013570	435	255	377	245	322	385	0.00444849	-1.0296	0.000186345	13.964	0.489845	2.35179	up
Ghems7/WT7	Ghir_D03G014820	84	43	182	14	18	25	9.83227647250631e-9	-3.17337	5.31155391672009e-11	43.0589	0.110846	8.00735	up
Ghems7/WT7	Ghir_D03G015090	16	14	31	0	1	3	8.85643e-06	-4.74507	1.19758410171299e-7	28.025	0.03729	5.05274	up
Ghems7/WT7	Ghir_D03G015240	1356	1065	2289	731	627	1437	0.000245588	-1.57225	5.68652e-06	20.5909	0.336285	3.60979	up
Ghems7/WT7	Ghir_D03G015940	125	96	212	124	124	125	0.00058523	-1.03087	1.58501e-05	18.6324	0.489414	3.23267	up
Ghems7/WT7	Ghir_D03G016690	564	277	577	117	105	89	1.14878115981056e-26	-3.01291	6.26858648810736e-31	133.727	0.123887	25.9398	up
Ghems7/WT7	Ghir_D03G017010	87	101	94	57	24	20	0.000153039	-2.41918	3.26243e-06	21.6557	0.186963	3.8152	up
Ghems7/WT7	Ghir_D03G017740	273	106	302	184	124	79	0.00158117	-1.60478	5.2602e-05	16.3519	0.328785	2.80102	up
Ghems7/WT7	Ghir_D03G017770	50	18	82	6	12	16	6.19621e-05	-2.88152	1.10562e-06	23.7349	0.135699	4.20787	up
Ghems7/WT7	Ghir_D03G019260	149	44	327	40	5	9	7.66783e-05	-3.95331	1.41842e-06	23.2555	0.0645557	4.11533	up
Ghems7/WT7	Ghir_D04G001860	1218	913	1653	965	857	1012	2.82637658002174e-14	-1.25858	3.95851061627694e-17	70.7974	0.417955	13.5488	up
Ghems7/WT7	Ghir_D04G002300	54	20	51	2	15	13	0.00132641	-2.85951	4.2462e-05	16.758	0.137785	2.87732	up
Ghems7/WT7	Ghir_D04G003540	70	63	139	13	21	37	4.77687923484258e-7	-2.75073	4.11844875643963e-9	34.5669	0.148575	6.32086	up
Ghems7/WT7	Ghir_D04G004190	84	230	146	105	28	22	0.00749884	-2.59467	0.000354657	12.7571	0.165549	2.12501	up
Ghems7/WT7	Ghir_D04G005320	331	322	578	202	339	341	0.000343324	-1.32055	8.46165e-06	19.8306	0.400384	3.4643	up
Ghems7/WT7	Ghir_D04G005430	151	47	26	12	28	17	0.00323818	-2.89187	0.00012634	14.6956	0.134729	2.4897	up
Ghems7/WT7	Ghir_D04G005870	73	52	142	60	56	64	0.000766415	-1.35939	2.19143e-05	18.0152	0.389748	3.11554	up
Ghems7/WT7	Ghir_D04G008130	124	30	69	17	4	23	0.000266494	-3.16975	6.27724e-06	20.4017	0.111125	3.57431	up
Ghems7/WT7	Ghir_D04G008140	24	7	12	1	0	1	0.000212138	-5.2772	4.80009e-06	20.9154	0.0257872	3.67338	up
Ghems7/WT7	Ghir_D04G009130	218	37	231	76	64	55	0.00234664	-2.04746	8.54517e-05	15.4337	0.24191	2.62955	up
Ghems7/WT7	Ghir_D04G010480	18	15	12	1	0	5	0.00523925	-3.84846	0.000228237	13.5831	0.0694224	2.28073	up
Ghems7/WT7	Ghir_D04G010560	1049	876	496	160	34	180	1.80576e-06	-3.68511	1.9050175030102e-8	31.589	0.077745	5.74334	up
Ghems7/WT7	Ghir_D04G010570	935	637	392	119	33	145	3.38759900978524e-7	-3.69593	2.78510450075108e-9	35.3286	0.0771639	6.47011	up
Ghems7/WT7	Ghir_D04G010600	32	40	14	4	1	9	0.00207103	-3.66069	7.33439e-05	15.7226	0.0790717	2.68381	up
Ghems7/WT7	Ghir_D04G010610	5860	5408	2821	1321	326	1598	3.80349e-05	-3.12258	6.27481373785086e-7	24.8259	0.114818	4.41982	up
Ghems7/WT7	Ghir_D04G010620	910	752	502	230	60	232	8.63489e-06	-3.02519	1.16539116470884e-7	28.0777	0.122836	5.06374	up
Ghems7/WT7	Ghir_D04G010630	2302	2745	1104	504	142	518	5.11261e-06	-3.44418	6.22127679188902e-8	29.2932	0.0918755	5.29136	up
Ghems7/WT7	Ghir_D04G011680	192	65	182	101	50	58	0.000338925	-1.86922	8.3409e-06	19.8581	0.273722	3.4699	up
Ghems7/WT7	Ghir_D04G011880	2723	1080	3848	2094	1950	1941	0.00234506	-1.11162	8.53089e-05	15.4368	0.462773	2.62985	up
Ghems7/WT7	Ghir_D04G012280	111	93	98	88	54	83	0.00408594	-1.33463	0.000168185	14.1568	0.396495	2.38871	up
Ghems7/WT7	Ghir_D04G012300	914	656	2238	642	274	624	3.5405e-05	-2.05934	5.76366278495018e-7	24.9897	0.239926	4.45094	up
Ghems7/WT7	Ghir_D04G012720	880	602	1404	741	727	827	9.12794642478874e-8	-1.13692	6.35891353031046e-10	38.2081	0.454729	7.03963	up
Ghems7/WT7	Ghir_D04G012740	134	33	266	73	62	54	0.00752697	-1.87805	0.000356511	12.7474	0.272052	2.12338	up
Ghems7/WT7	Ghir_D04G013440	267	142	391	121	173	166	1.57165e-06	-1.58547	1.62945548242078e-8	31.8925	0.333216	5.80364	up
Ghems7/WT7	Ghir_D04G013580	7779	5965	7339	6280	6139	5667	9.71551e-06	-1.11447	1.32671451396701e-7	27.8269	0.46186	5.01253	up
Ghems7/WT7	Ghir_D04G015080	41	23	23	18	8	9	0.00619207	-2.21741	0.000280766	13.1945	0.215027	2.20816	up
Ghems7/WT7	Ghir_D04G015160	836	650	986	634	455	525	1.34232090735803e-10	-1.48156	4.51688617012689e-13	52.4045	0.358101	9.87214	up
Ghems7/WT7	Ghir_D04G015520	3329	2118	4760	1664	2001	3423	0.000446865	-1.33841	1.15662e-05	19.2336	0.395456	3.34982	up
Ghems7/WT7	Ghir_D04G015910	254	222	471	191	119	273	0.000478482	-1.52158	1.24716e-05	19.0897	0.348304	3.32013	up
Ghems7/WT7	Ghir_D04G016730	597	231	203	261	103	171	0.00859627	-1.85873	0.00042248	12.4301	0.275718	2.06569	up
Ghems7/WT7	Ghir_D04G016830	474	280	599	445	344	311	3.40886e-05	-1.11893	5.49356393209063e-7	25.0823	0.460434	4.46739	up
Ghems7/WT7	Ghir_D04G017670	2250	693	1911	271	417	535	7.5990785923286e-10	-2.78369	3.12377998811573e-12	48.6093	0.14522	9.11924	up
Ghems7/WT7	Ghir_D04G017760	433	640	808	620	499	480	0.00619207	-1.13442	0.000280578	13.1958	0.455517	2.20816	up
Ghems7/WT7	Ghir_D04G018520	111	85	164	95	129	81	0.00613181	-1.06827	0.000276153	13.2256	0.47689	2.21241	up
Ghems7/WT7	Ghir_D04G018550	230	83	261	122	76	70	4.20331e-05	-1.88045	7.02385387249274e-7	24.6086	0.271598	4.37641	up
Ghems7/WT7	Ghir_D04G018730	589	259	623	43	70	243	0.000117773	-2.85762	2.38638e-06	22.2558	0.137966	3.92896	up
Ghems7/WT7	Ghir_D04G019640	83	61	139	74	64	67	0.000227961	-1.27884	5.22448e-06	20.7532	0.412128	3.64214	up
Ghems7/WT7	Ghir_D05G001780	160	83	94	80	63	76	0.00163635	-1.5139	5.49437e-05	16.2694	0.350164	2.78612	up
Ghems7/WT7	Ghir_D05G001830	283	193	537	256	337	264	0.0040878	-1.02083	0.000168386	14.1546	0.492833	2.38851	up
Ghems7/WT7	Ghir_D05G002040	34	13	22	4	3	3	2.89631e-05	-3.6362	4.57800026668924e-7	25.4339	0.0804257	4.53816	up
Ghems7/WT7	Ghir_D05G002160	47	31	76	24	41	20	0.00416474	-1.65694	0.000172413	14.1101	0.317112	2.38041	up
Ghems7/WT7	Ghir_D05G002380	29	15	37	9	4	10	0.000289247	-2.62833	6.90788e-06	20.2186	0.161731	3.53873	up
Ghems7/WT7	Ghir_D05G002890	243	76	439	69	116	133	0.00110529	-1.95927	3.41371e-05	17.1723	0.257158	2.95652	up
Ghems7/WT7	Ghir_D05G003360	24	10	21	8	3	7	0.00749884	-2.44375	0.000354769	12.7565	0.183805	2.12501	up
Ghems7/WT7	Ghir_D05G004030	37	21	49	11	19	16	0.000480399	-2.03003	1.25391e-05	19.0794	0.24485	3.3184	up
Ghems7/WT7	Ghir_D05G005250	90	135	155	102	79	77	0.00177566	-1.4682	6.08809e-05	16.075	0.361432	2.75064	up
Ghems7/WT7	Ghir_D05G006460	703	298	1576	303	256	392	1.24497e-05	-2.14352	1.74138598393721e-7	27.3008	0.226327	4.90484	up
Ghems7/WT7	Ghir_D05G006660	377	516	420	247	254	253	3.52398e-05	-1.76116	5.72394572520298e-7	25.0031	0.29501	4.45297	up
Ghems7/WT7	Ghir_D05G007160	3687	1182	4520	1720	1235	2568	0.00223703	-1.52419	8.05652e-05	15.545	0.347675	2.65033	up
Ghems7/WT7	Ghir_D05G007770	37	12	38	6	4	8	7.08163e-05	-3.06544	1.29968e-06	23.4237	0.119457	4.14987	up
Ghems7/WT7	Ghir_D05G007980	282	55	333	27	113	64	0.00308362	-2.43055	0.0001193	14.8037	0.185494	2.51094	up
Ghems7/WT7	Ghir_D05G009400	133	48	82	12	48	51	0.00967443	-2.08797	0.000492714	12.143	0.235212	2.01437	up
Ghems7/WT7	Ghir_D05G010010	1914	299	534	547	234	318	0.00971115	-2.16737	0.00049529	12.1333	0.222616	2.01273	up
Ghems7/WT7	Ghir_D05G010080	653	310	1020	426	415	453	1.38241e-05	-1.38114	1.97386099362781e-7	27.0585	0.383916	4.85936	up
Ghems7/WT7	Ghir_D05G012500	8612	2018	3969	1605	2244	2471	0.000326041	-2.03993	7.93487e-06	19.9535	0.243176	3.48673	up
Ghems7/WT7	Ghir_D05G012700	41	46	81	46	30	26	0.00399345	-1.56369	0.000163434	14.2108	0.338285	2.39865	up
Ghems7/WT7	Ghir_D05G012850	82	33	162	5	4	5	4.9011009527894e-14	-5.03082	7.48831314406326e-17	69.5399	0.0305896	13.3097	up
Ghems7/WT7	Ghir_D05G014310	53	36	70	40	27	44	0.00400459	-1.35346	0.000164327	14.2005	0.391353	2.39744	up
Ghems7/WT7	Ghir_D05G015230	1467	1620	910	827	968	803	0.00220546	-1.61781	7.91073e-05	15.5795	0.325831	2.6565	up
Ghems7/WT7	Ghir_D05G015280	118	46	157	48	55	75	0.000623651	-1.62322	1.71403e-05	18.4833	0.32461	3.20506	up
Ghems7/WT7	Ghir_D05G016100	47	19	54	4	10	15	0.000102506	-2.84232	2.03229e-06	22.5643	0.139437	3.98925	up
Ghems7/WT7	Ghir_D05G016770	90	97	164	116	50	65	0.00608244	-1.45747	0.000273488	13.2438	0.364131	2.21592	up
Ghems7/WT7	Ghir_D05G017800	5664	4453	8373	3396	2181	1253	8.30466499432466e-8	-2.27246	5.69474826814434e-10	38.4233	0.206976	7.08068	up
Ghems7/WT7	Ghir_D05G017830	542	256	775	373	308	417	6.34727e-05	-1.29717	1.14181e-06	23.6729	0.406923	4.19741	up
Ghems7/WT7	Ghir_D05G019820	74	86	113	61	60	61	0.000178753	-1.46655	3.92114e-06	21.303	0.361846	3.74775	up
Ghems7/WT7	Ghir_D05G020070	540	184	402	198	166	139	1.46277e-06	-1.98399	1.48996406066832e-8	32.0663	0.252789	5.83482	up
Ghems7/WT7	Ghir_D05G020210	33	12	28	7	8	2	0.00111426	-2.91757	3.44341e-05	17.1559	0.13235	2.95302	up
Ghems7/WT7	Ghir_D05G020600	104	53	162	31	57	62	0.000133933	-1.86466	2.78936e-06	21.9563	0.274587	3.87311	up
Ghems7/WT7	Ghir_D05G020610	23	16	46	10	16	10	0.0043487	-2.02282	0.000181532	14.0132	0.246077	2.36164	up
Ghems7/WT7	Ghir_D05G020700	101	68	145	105	77	74	0.00200223	-1.11694	7.04704e-05	15.7982	0.461071	2.69849	up
Ghems7/WT7	Ghir_D05G021210	259	84	169	59	47	73	1.24591e-06	-2.34961	1.22859586092874e-8	32.4411	0.196199	5.90451	up
Ghems7/WT7	Ghir_D05G021370	993	614	1485	637	712	777	2.16120393860308e-9	-1.34196	9.9848266653058e-12	46.3315	0.394486	8.6653	up
Ghems7/WT7	Ghir_D05G021550	440	149	269	196	119	123	0.000265202	-1.81358	6.23714e-06	20.414	0.284484	3.57642	up
Ghems7/WT7	Ghir_D05G021790	72	61	102	43	71	64	0.0040661	-1.24816	0.000167295	14.1668	0.420986	2.39082	up
Ghems7/WT7	Ghir_D05G022520	171	92	179	90	101	108	3.37651e-06	-1.39713	3.85076056657498e-8	30.2232	0.379684	5.47153	up
Ghems7/WT7	Ghir_D05G022820	154	36	155	26	22	32	7.41989299107374e-7	-2.86911	6.74805648720737e-9	33.6061	0.136871	6.1296	up
Ghems7/WT7	Ghir_D05G023730	515	252	455	286	347	440	0.00452763	-1.02905	0.000190906	13.9185	0.490034	2.34413	up
Ghems7/WT7	Ghir_D05G024630	215	97	184	25	12	37	2.01600263061059e-12	-3.58532	4.80367318945737e-15	61.3394	0.0833128	11.6955	up
Ghems7/WT7	Ghir_D05G025820	56	43	101	56	39	50	0.00415939	-1.27451	0.000172041	14.1142	0.413367	2.38097	up
Ghems7/WT7	Ghir_D05G026630	87	34	115	65	41	28	0.00923266	-1.58975	0.000463833	12.2557	0.33223	2.03467	up
Ghems7/WT7	Ghir_D05G026730	1421	758	2014	1330	1001	1165	0.000110247	-1.05434	2.1998e-06	22.4121	0.481518	3.95763	up
Ghems7/WT7	Ghir_D05G026820	652	347	638	281	49	73	0.000120792	-2.86898	2.46514e-06	22.1934	0.136883	3.91796	up
Ghems7/WT7	Ghir_D05G028520	55	80	89	46	31	41	0.000325554	-1.83644	7.91117e-06	19.9592	0.280012	3.48738	up
Ghems7/WT7	Ghir_D05G028720	317	145	333	177	181	220	4.04553e-05	-1.27471	6.740335458209e-7	24.688	0.413308	4.39303	up
Ghems7/WT7	Ghir_D05G028970	96	120	195	99	47	99	0.00173856	-1.60756	5.91032e-05	16.1312	0.328154	2.75981	up
Ghems7/WT7	Ghir_D05G029580	260	98	105	94	75	112	0.00931287	-1.61255	0.000469048	12.2349	0.32702	2.03092	up
Ghems7/WT7	Ghir_D05G029950	360	148	361	40	56	117	7.79157651160931e-8	-2.83679	5.28622001315121e-10	38.5686	0.139972	7.10837	up
Ghems7/WT7	Ghir_D05G030200	129	40	91	6	2	19	2.88803e-06	-4.09297	3.22012801489457e-8	30.5701	0.0585994	5.5394	up
Ghems7/WT7	Ghir_D05G030630	109	36	129	38	31	31	5.07907e-06	-2.2265	6.16199355401757e-8	29.3118	0.213676	5.29422	up
Ghems7/WT7	Ghir_D05G030750	30	13	47	14	11	8	0.00190816	-2.21717	6.66042e-05	15.905	0.215062	2.71938	up
Ghems7/WT7	Ghir_D05G030760	53	25	75	26	39	30	0.0063707	-1.47335	0.000290157	13.1329	0.360144	2.19581	up
Ghems7/WT7	Ghir_D05G031140	41	31	61	19	15	17	3.47158e-06	-2.21422	3.971817547456e-8	30.1632	0.215503	5.45947	up
Ghems7/WT7	Ghir_D05G031320	201	48	287	99	77	74	0.00249581	-1.81918	9.16554e-05	15.3013	0.283383	2.60279	up
Ghems7/WT7	Ghir_D05G032240	180	77	161	91	108	88	0.000331247	-1.36749	8.09167e-06	19.9161	0.387564	3.47985	up
Ghems7/WT7	Ghir_D05G032870	1328	1184	2611	1181	1360	1312	2.86824e-06	-1.22082	3.18241277273387e-8	30.593	0.429038	5.54238	up
Ghems7/WT7	Ghir_D05G034240	336	243	358	266	268	275	2.8874e-06	-1.07752	3.21417602719864e-8	30.5737	0.473841	5.53949	up
Ghems7/WT7	Ghir_D05G034820	12	10	17	4	1	3	0.00371186	-3.13577	0.000150087	14.3711	0.113773	2.43041	up
Ghems7/WT7	Ghir_D05G036300	1080	1191	1622	740	678	865	1.54336289910428e-9	-1.65552	6.87773127943084e-12	47.062	0.317424	8.81153	up
Ghems7/WT7	Ghir_D05G036330	92	27	80	10	34	20	0.00101351	-2.42347	3.07494e-05	17.3709	0.186407	2.99417	up
Ghems7/WT7	Ghir_D05G036350	951	231	1123	391	360	529	0.00302737	-1.58775	0.000116683	14.8456	0.332691	2.51893	up
Ghems7/WT7	Ghir_D05G036360	1398	2155	3040	1391	795	989	3.80251e-06	-1.94043	4.37117297568326e-8	29.9774	0.260539	5.41993	up
Ghems7/WT7	Ghir_D05G036790	340	437	658	366	101	196	0.000834666	-1.99137	2.42317e-05	17.8239	0.251499	3.07849	up
Ghems7/WT7	Ghir_D05G036850	85	54	93	30	46	53	7.09854e-05	-1.69242	1.30407e-06	23.4172	0.309408	4.14883	up
Ghems7/WT7	Ghir_D05G037130	18	25	34	0	2	2	1.4709609529087e-7	-5.14455	1.09429777318138e-9	37.1492	0.0282706	6.8324	up
Ghems7/WT7	Ghir_D05G037230	1825	459	3024	339	551	1159	0.00466834	-2.07315	0.000197422	13.8555	0.237641	2.33084	up
Ghems7/WT7	Ghir_D05G039070	234	119	321	168	148	209	0.000589592	-1.15542	1.60111e-05	18.6132	0.448934	3.22945	up
Ghems7/WT7	Ghir_D05G039780	62	28	143	42	38	20	0.00511016	-1.93375	0.000220383	13.6488	0.261747	2.29157	up
Ghems7/WT7	Ghir_D06G000120	301	168	343	57	144	164	8.89104e-05	-1.97651	1.70615e-06	22.9004	0.254104	4.05105	up
Ghems7/WT7	Ghir_D06G000170	55	37	78	35	36	43	0.0007946	-1.40094	2.28503e-05	17.9356	0.378681	3.09985	up
Ghems7/WT7	Ghir_D06G001020	27	25	61	7	15	20	0.00184022	-2.22658	6.36303e-05	15.9914	0.213665	2.73513	up
Ghems7/WT7	Ghir_D06G001120	42	12	43	1	2	14	0.00943772	-3.29058	0.00047671	12.2046	0.102197	2.02513	up
Ghems7/WT7	Ghir_D06G001200	122	53	118	58	35	79	0.00214803	-1.59157	7.64615e-05	15.6438	0.331811	2.66796	up
Ghems7/WT7	Ghir_D06G001230	20	11	37	0	2	4	5.61267e-05	-4.26961	9.85162572224398e-7	23.9569	0.0518464	4.25083	up
Ghems7/WT7	Ghir_D06G003050	51	40	56	13	31	37	0.00740808	-1.73004	0.000349532	12.7843	0.301443	2.13029	up
Ghems7/WT7	Ghir_D06G003490	169	236	292	173	89	114	0.000111274	-1.79394	2.23042e-06	22.3856	0.288384	3.95361	up
Ghems7/WT7	Ghir_D06G004410	841	687	975	482	89	73	0.000710777	-2.84175	2.00131e-05	18.188	0.139492	3.14827	up
Ghems7/WT7	Ghir_D06G005260	214	112	212	124	121	106	8.09438685827525e-7	-1.45211	7.49398470454019e-9	33.4022	0.365486	6.09182	up
Ghems7/WT7	Ghir_D06G005300	277	214	497	339	278	227	0.00178364	-1.03315	6.13494e-05	16.0605	0.488644	2.74869	up
Ghems7/WT7	Ghir_D06G005780	111	31	152	41	28	41	0.000190717	-2.15955	4.23909e-06	21.1536	0.223827	3.71961	up
Ghems7/WT7	Ghir_D06G008640	18	10	26	6	4	4	0.00128458	-2.7518	4.0539e-05	16.846	0.148465	2.89124	up
Ghems7/WT7	Ghir_D06G008920	2618	1077	2356	1793	1140	1728	0.00120007	-1.19829	3.74247e-05	16.9977	0.435791	2.9208	up
Ghems7/WT7	Ghir_D06G009360	62	39	97	50	52	42	0.0027504	-1.26411	0.000104257	15.058	0.416355	2.5606	up
Ghems7/WT7	Ghir_D06G012870	12	3	18	1	2	1	0.00908263	-3.77739	0.000453818	12.2965	0.0729279	2.04179	up
Ghems7/WT7	Ghir_D06G013890	396	160	437	238	205	345	0.00791123	-1.12958	0.000379459	12.6307	0.457048	2.10176	up
Ghems7/WT7	Ghir_D06G014500	1448	1158	2731	1788	1275	1182	0.000351024	-1.13284	8.71526e-06	19.7742	0.456019	3.45466	up
Ghems7/WT7	Ghir_D06G014590	58	30	76	25	25	31	5.80959e-05	-1.82475	1.02607e-06	23.8786	0.282291	4.23585	up
Ghems7/WT7	Ghir_D06G014820	51	66	78	18	14	40	0.000320437	-2.34373	7.75184e-06	19.9981	0.197001	3.49426	up
Ghems7/WT7	Ghir_D06G015110	790	720	1531	655	952	1023	0.0034008	-1.02438	0.000134416	14.5788	0.491622	2.46842	up
Ghems7/WT7	Ghir_D06G015240	37	12	36	8	11	17	0.00961162	-2.03622	0.000487766	12.1619	0.243801	2.0172	up
Ghems7/WT7	Ghir_D06G016440	139	59	179	43	103	44	0.00359142	-1.76139	0.000144048	14.4485	0.294964	2.44473	up
Ghems7/WT7	Ghir_D06G016840	31	28	56	13	9	8	1.68627e-06	-2.76623	1.76669609300784e-8	31.7354	0.146988	5.77307	up
Ghems7/WT7	Ghir_D06G018520	378	233	285	211	247	179	0.000144609	-1.37782	3.05379e-06	21.7825	0.384799	3.8398	up
Ghems7/WT7	Ghir_D06G018950	68	42	84	37	56	57	0.00809329	-1.19969	0.000390989	12.5748	0.435368	2.09187	up
Ghems7/WT7	Ghir_D06G020570	4505	2864	4498	3547	1940	3156	5.70378e-05	-1.321	1.00323e-06	23.9219	0.400256	4.24384	up
Ghems7/WT7	Ghir_D06G020920	37	16	175	15	6	4	0.000349559	-3.81332	8.67253e-06	19.7836	0.0711337	3.45648	up
Ghems7/WT7	Ghir_D06G021240	72	113	374	45	26	22	1.12124e-06	-3.32913	1.08906042391958e-8	32.6754	0.0995019	5.9503	up
Ghems7/WT7	Ghir_D06G022050	351	70	394	16	38	43	2.2449552899939e-8	-3.79924	1.33928856036451e-10	41.2503	0.0718312	7.64879	up
Ghems7/WT7	Ghir_D06G022060	47	13	139	7	11	6	6.12579e-05	-3.69577	1.09083e-06	23.7608	0.0771725	4.21284	up
Ghems7/WT7	Ghir_D06G022710	198	91	205	140	125	127	0.000416303	-1.15209	1.06843e-05	19.385	0.449974	3.38059	up
Ghems7/WT7	Ghir_D06G022980	164	131	324	127	79	108	7.06572189612559e-7	-1.77887	6.37454629211374e-9	33.7169	0.291412	6.15084	up
Ghems7/WT7	Ghir_D06G023750	484	203	512	327	252	220	8.22397e-05	-1.38865	1.54523e-06	23.0909	0.381921	4.08492	up
Ghems7/WT7	Ghir_D06G023790	470	241	369	86	12	110	5.39511e-05	-3.24733	9.41087894867062e-7	24.045	0.105307	4.268	up
Ghems7/WT7	Ghir_D07G000230	24	16	26	2	6	4	4.75053e-05	-3.30912	8.11651243764862e-7	24.33	0.100891	4.32326	up
Ghems7/WT7	Ghir_D07G000450	23	12	34	1	4	4	2.38675e-05	-3.72867	3.69443689311225e-7	25.8477	0.0754326	4.62219	up
Ghems7/WT7	Ghir_D07G000680	97	26	67	7	9	12	7.43117285544778e-8	-3.5734	4.98860971592329e-10	38.6817	0.0840039	7.12894	up
Ghems7/WT7	Ghir_D07G001290	34	52	43	26	6	9	0.00334531	-2.61488	0.000131858	14.615	0.163246	2.47556	up
Ghems7/WT7	Ghir_D07G002200	74	50	91	74	50	44	0.00757772	-1.19684	0.000359603	12.7312	0.436229	2.12046	up
Ghems7/WT7	Ghir_D07G002530	3190	5114	1746	910	257	770	1.03712e-05	-3.45161	1.42991290014103e-7	27.6819	0.0914035	4.98417	up
Ghems7/WT7	Ghir_D07G003940	150	40	127	29	54	60	0.00177434	-1.93437	6.08035e-05	16.0775	0.261636	2.75096	up
Ghems7/WT7	Ghir_D07G004060	513	398	765	436	442	531	3.47961947673792e-7	-1.08317	2.88242540607789e-9	35.2617	0.471992	6.45847	up
Ghems7/WT7	Ghir_D07G005370	443	190	352	71	35	117	3.26716218614326e-8	-2.98733	1.9907951041471e-10	40.4757	0.126103	7.48583	up
Ghems7/WT7	Ghir_D07G005620	27	8	72	11	1	2	0.00657586	-3.60485	0.000301773	13.0594	0.0821926	2.18205	up
Ghems7/WT7	Ghir_D07G006170	2664	875	3918	465	817	953	4.60996413010652e-7	-2.47059	3.95777050713063e-9	34.6444	0.180417	6.3363	up
Ghems7/WT7	Ghir_D07G006210	121	176	220	20	36	24	5.53155945029854e-14	-3.58684	8.6528086275542e-17	69.2548	0.083225	13.2572	up
Ghems7/WT7	Ghir_D07G008360	82	10	66	16	11	9	0.00140803	-2.8808	4.56641e-05	16.6201	0.135767	2.85139	up
Ghems7/WT7	Ghir_D07G009080	2527	1987	3552	1926	1990	2225	9.10136847917411e-14	-1.23599	1.52264285216402e-16	68.1403	0.424552	13.0409	up
Ghems7/WT7	Ghir_D07G009110	118	72	296	52	64	83	7.1916e-05	-2.019	1.32248e-06	23.3902	0.24673	4.14317	up
Ghems7/WT7	Ghir_D07G009390	140	137	185	117	46	107	0.00105787	-1.66255	3.23262e-05	17.2759	0.31588	2.97557	up
Ghems7/WT7	Ghir_D07G010090	123	7	330	32	16	14	0.00415041	-3.49099	0.000171594	14.1191	0.088942	2.38191	up
Ghems7/WT7	Ghir_D07G010380	57	61	214	71	13	25	0.00993363	-2.35181	0.000510431	12.0772	0.195901	2.00289	up
Ghems7/WT7	Ghir_D07G011260	5245	3615	3960	2638	490	451	0.000894299	-2.75421	2.64331e-05	17.6585	0.148217	3.04852	up
Ghems7/WT7	Ghir_D07G013720	67	6	137	15	3	10	0.00348485	-3.54958	0.000138943	14.5164	0.0854024	2.45782	up
Ghems7/WT7	Ghir_D07G013830	203	87	326	147	120	84	0.000849417	-1.56416	2.4782e-05	17.7812	0.338175	3.07088	up
Ghems7/WT7	Ghir_D07G016140	440	243	499	242	277	316	1.22129465409891e-7	-1.32697	8.97455418996619e-10	37.5359	0.398603	6.91318	up
Ghems7/WT7	Ghir_D07G016150	157	46	131	94	40	48	0.00984087	-1.67644	0.000504591	12.0986	0.312854	2.00697	up
Ghems7/WT7	Ghir_D07G018250	125	91	301	130	83	73	0.00112526	-1.61189	3.47947e-05	17.1361	0.32717	2.94875	up
Ghems7/WT7	Ghir_D07G019500	326	228	419	229	212	398	0.00812095	-1.05514	0.000392868	12.5658	0.48125	2.09039	up
Ghems7/WT7	Ghir_D07G019510	1754	1464	2899	1581	1543	2086	2.17105e-05	-1.06018	3.28946511193267e-7	26.0718	0.479573	4.66333	up
Ghems7/WT7	Ghir_D07G019640	158	83	197	121	118	126	0.000370435	-1.07505	9.31848e-06	19.6463	0.474656	3.43129	up
Ghems7/WT7	Ghir_D07G020020	578	522	943	519	331	380	3.56733178486674e-8	-1.5751	2.20614210566898e-10	40.275	0.335619	7.44766	up
Ghems7/WT7	Ghir_D07G020420	1666	1681	2235	695	1784	701	0.00171433	-1.69035	5.79677e-05	16.1679	0.309852	2.7659	up
Ghems7/WT7	Ghir_D07G020490	15682	6193	14482	8227	7062	13292	0.00791181	-1.16085	0.000379631	12.6299	0.447248	2.10172	up
Ghems7/WT7	Ghir_D07G021450	268	272	455	75	154	319	0.00992877	-1.71495	0.000510001	12.0787	0.304613	2.0031	up
Ghems7/WT7	Ghir_D07G021550	454	170	516	106	126	236	1.94055e-05	-2.06745	2.90492678237945e-7	26.3119	0.238582	4.71208	up
Ghems7/WT7	Ghir_D07G021980	272	70	358	67	38	111	0.000195688	-2.4324	4.37092e-06	21.0949	0.185257	3.70844	up
Ghems7/WT7	Ghir_D07G024050	4010	2755	2677	1974	1969	2246	1.48058e-05	-1.52867	2.1382684050328e-7	26.9039	0.346596	4.82957	up
Ghems7/WT7	Ghir_D07G024070	977	739	441	88	93	195	5.72661515088231e-9	-3.49398	2.88528574483321e-11	44.2532	0.0887577	8.2421	up
Ghems7/WT7	Ghir_D07G024080	250	69	97	10	18	34	2.29578e-06	-3.60989	2.49296266058554e-8	31.0668	0.081906	5.63907	up
Ghems7/WT7	Ghir_D07G024410	98	31	147	30	51	44	0.00164219	-1.87823	5.51699e-05	16.2616	0.272017	2.78458	up
Ghems7/WT7	Ghir_D08G000680	330	122	387	46	45	137	1.79882e-05	-2.65974	2.66004034219205e-7	26.482	0.158248	4.74501	up
Ghems7/WT7	Ghir_D08G001480	356	249	800	227	242	365	0.000274313	-1.51256	6.48138e-06	20.3405	0.350488	3.56175	up
Ghems7/WT7	Ghir_D08G001870	264	61	607	21	44	41	3.55174905889441e-7	-3.78957	2.95552943094791e-9	35.2129	0.0723146	6.44956	up
Ghems7/WT7	Ghir_D08G005660	6188	3939	4571	2552	2532	3889	6.60531e-06	-1.61058	8.55430029193875e-8	28.6763	0.327466	5.18011	up
Ghems7/WT7	Ghir_D08G006130	27	12	37	3	0	2	1.23428e-06	-4.71355	1.21456419466075e-8	32.4634	0.0381137	5.90859	up
Ghems7/WT7	Ghir_D08G007480	181	65	223	42	95	88	0.000981392	-1.82554	2.97034e-05	17.4367	0.282136	3.00816	up
Ghems7/WT7	Ghir_D08G008270	4736	2583	2563	2375	1341	1465	6.94938e-05	-1.84368	1.26656e-06	23.4734	0.278611	4.15805	up
Ghems7/WT7	Ghir_D08G008350	57	43	113	28	37	18	3.51756e-05	-2.14805	5.70713246106034e-7	25.0087	0.225618	4.45376	up
Ghems7/WT7	Ghir_D08G008490	597	275	961	272	223	212	4.61850974196361e-10	-2.13239	1.81454055124621e-12	49.6749	0.228079	9.3355	up
Ghems7/WT7	Ghir_D08G008700	803	2314	753	113	38	311	0.00910549	-4.18371	0.000455622	12.2891	0.0550271	2.0407	up
Ghems7/WT7	Ghir_D08G011620	656	481	1720	755	504	579	0.00175536	-1.37904	5.99298e-05	16.1049	0.384475	2.75563	up
Ghems7/WT7	Ghir_D08G011790	2100	3966	4181	2000	2554	2307	0.00125797	-1.51123	3.95847e-05	16.8912	0.350811	2.90033	up
Ghems7/WT7	Ghir_D08G012250	461	412	356	81	12	121	3.72236e-05	-3.47301	6.11774026100751e-7	24.8748	0.0900576	4.42918	up
Ghems7/WT7	Ghir_D08G012350	435	341	237	77	10	172	0.00520657	-2.93739	0.000226301	13.599	0.130544	2.28345	up
Ghems7/WT7	Ghir_D08G012400	131	131	89	15	1	43	0.00251201	-3.55518	9.27519e-05	15.2788	0.0850715	2.59998	up
Ghems7/WT7	Ghir_D08G012410	34	51	24	9	4	21	0.00975884	-2.70796	0.000498757	12.1203	0.153046	2.0106	up
Ghems7/WT7	Ghir_D08G012670	232	98	287	163	70	111	0.000861645	-1.63169	2.52641e-05	17.7445	0.32271	3.06467	up
Ghems7/WT7	Ghir_D08G012840	185	48	152	82	43	55	0.00130781	-1.8882	4.1605e-05	16.7967	0.270145	2.88345	up
Ghems7/WT7	Ghir_D08G012870	90	24	102	39	37	46	0.00844545	-1.5853	0.00041261	12.4742	0.333256	2.07338	up
Ghems7/WT7	Ghir_D08G013210	563	157	610	159	178	259	7.94736e-05	-1.91871	1.48603e-06	23.166	0.264491	4.09978	up
Ghems7/WT7	Ghir_D08G013710	1044	311	1509	417	509	680	0.00226309	-1.56347	8.1586e-05	15.5212	0.338336	2.6453	up
Ghems7/WT7	Ghir_D08G015930	38	22	94	9	29	13	0.00470014	-2.31735	0.000199195	13.8387	0.200636	2.32789	up
Ghems7/WT7	Ghir_D08G016830	348	208	379	65	106	176	5.17421546084792e-7	-2.27068	4.5268973710718e-9	34.3829	0.207232	6.28616	up
Ghems7/WT7	Ghir_D08G017700	23	20	53	19	11	11	0.00360201	-2.02046	0.000144791	14.4388	0.246479	2.44346	up
Ghems7/WT7	Ghir_D08G018290	70	38	73	13	3	32	0.00267334	-2.75703	9.99255e-05	15.1381	0.147929	2.57295	up
Ghems7/WT7	Ghir_D08G018300	62	28	83	38	11	26	0.0036274	-1.99642	0.000145946	14.4238	0.25062	2.4404	up
Ghems7/WT7	Ghir_D08G019440	1179	231	716	249	236	353	0.000224785	-2.13894	5.13457e-06	20.7864	0.227047	3.64823	up
Ghems7/WT7	Ghir_D08G020230	70	50	80	43	38	67	0.00615461	-1.29128	0.000277516	13.2164	0.40859	2.2108	up
Ghems7/WT7	Ghir_D08G020470	456	314	430	325	322	347	5.83533e-06	-1.14728	7.32362141337033e-8	28.9772	0.451477	5.23393	up
Ghems7/WT7	Ghir_D08G021640	22	3	44	2	4	0	0.00648576	-4.17643	0.000296459	13.0926	0.0553056	2.18804	up
Ghems7/WT7	Ghir_D08G021750	103	76	198	102	79	87	0.000493977	-1.28728	1.29857e-05	19.0126	0.409724	3.30629	up
Ghems7/WT7	Ghir_D08G023260	49	38	98	43	43	38	0.00295482	-1.37389	0.000113296	14.9011	0.38585	2.52947	up
Ghems7/WT7	Ghir_D08G024030	125	107	339	10	57	92	0.00378633	-2.59898	0.000153855	14.3244	0.165056	2.42178	up
Ghems7/WT7	Ghir_D08G025150	96	37	64	43	33	33	0.00155253	-1.70153	5.14234e-05	16.3949	0.307461	2.80896	up
Ghems7/WT7	Ghir_D08G026680	2050	1246	4424	1796	2182	1378	0.00250187	-1.26985	9.21286e-05	15.2915	0.414704	2.60174	up
Ghems7/WT7	Ghir_D08G026690	307	118	440	114	58	143	1.52904e-05	-2.21723	2.21938275310612e-7	26.8319	0.215054	4.81558	up
Ghems7/WT7	Ghir_D08G027290	727	215	246	207	165	270	0.00729407	-1.77	0.000343357	12.8177	0.293208	2.13703	up
Ghems7/WT7	Ghir_D08G027390	833	321	460	467	317	421	0.0079352	-1.28902	0.000381908	12.6187	0.409229	2.10044	up
Ghems7/WT7	Ghir_D08G028010	100	113	227	104	106	133	0.00396968	-1.18427	0.000162317	14.2237	0.440047	2.40124	up
Ghems7/WT7	Ghir_D08G028020	387	274	280	256	247	204	0.000529816	-1.32287	1.40506e-05	18.8623	0.39974	3.27587	up
Ghems7/WT7	Ghir_D09G000720	47	17	89	5	5	25	0.00542827	-2.85156	0.000237853	13.5056	0.138546	2.26534	up
Ghems7/WT7	Ghir_D09G001410	195	153	246	100	141	156	4.79583e-06	-1.43602	5.73985012992095e-8	29.4493	0.369585	5.31914	up
Ghems7/WT7	Ghir_D09G001510	133	58	172	85	52	83	0.000560696	-1.51135	1.50566e-05	18.7304	0.350783	3.25127	up
Ghems7/WT7	Ghir_D09G001910	154	26	131	21	32	43	0.000834666	-2.44995	2.42303e-05	17.824	0.183017	3.07849	up
Ghems7/WT7	Ghir_D09G003660	395	110	502	86	81	227	0.00183555	-2.09811	6.34019e-05	15.9982	0.233564	2.73623	up
Ghems7/WT7	Ghir_D09G004230	107	29	216	54	52	38	0.0043489	-1.97631	0.00018162	14.0123	0.254138	2.36162	up
Ghems7/WT7	Ghir_D09G005090	149	66	383	6	17	74	0.00190774	-3.31903	6.65546e-05	15.9064	0.100201	2.71948	up
Ghems7/WT7	Ghir_D09G005620	213	81	194	104	82	71	2.12762e-05	-1.73742	3.21979929656653e-7	26.1132	0.299905	4.67211	up
Ghems7/WT7	Ghir_D09G005780	111	122	162	29	35	45	1.34699388843229e-12	-2.74068	3.01357357992599e-15	62.2575	0.149615	11.8706	up
Ghems7/WT7	Ghir_D09G006050	194	116	237	40	20	20	6.54238518704482e-20	-3.60126	3.21300156517534e-23	98.5228	0.0823974	19.1843	up
Ghems7/WT7	Ghir_D09G007060	14	5	9	0	0	0	0.000739811	-6.50836	2.1019e-05	18.0947	0.0109847	3.13088	up
Ghems7/WT7	Ghir_D09G007070	121	14	447	16	5	19	0.000142534	-4.45276	2.9955e-06	21.8194	0.0456653	3.84608	up
Ghems7/WT7	Ghir_D09G007140	495	338	474	420	302	346	3.71439e-05	-1.16614	6.09404409381813e-7	24.8823	0.445612	4.43011	up
Ghems7/WT7	Ghir_D09G008020	376	253	388	208	248	276	2.61834823888754e-7	-1.33536	2.09551679782917e-9	35.8828	0.396292	6.58197	up
Ghems7/WT7	Ghir_D09G008840	183	56	256	18	22	23	1.36931933986287e-12	-3.71374	3.13824142061772e-15	62.1777	0.0762173	11.8635	up
Ghems7/WT7	Ghir_D09G009410	2035	2169	1237	1638	538	537	0.00594007	-2.00431	0.000264925	13.3034	0.249254	2.22621	up
Ghems7/WT7	Ghir_D09G009850	835	509	1604	495	843	808	0.00341722	-1.21896	0.0001355	14.5637	0.429592	2.46633	up
Ghems7/WT7	Ghir_D09G010500	287	136	716	251	75	44	0.00807835	-2.32644	0.000390105	12.579	0.199376	2.09268	up
Ghems7/WT7	Ghir_D09G010720	577	372	513	432	398	463	9.70745e-05	-1.05246	1.89989e-06	22.6937	0.482147	4.01289	up
Ghems7/WT7	Ghir_D09G011040	264	148	206	73	66	105	3.5878215368116e-9	-2.21412	1.72284347505959e-11	45.2629	0.215518	8.44517	up
Ghems7/WT7	Ghir_D09G011580	1921	862	2296	1128	1043	1888	0.0065983	-1.11863	0.000303763	13.047	0.46053	2.18057	up
Ghems7/WT7	Ghir_D09G012360	530	113	501	30	31	104	1.89893e-06	-3.5521	2.02058450535247e-8	31.4747	0.0852534	5.72149	up
Ghems7/WT7	Ghir_D09G012460	138	72	105	8	53	36	0.00131809	-2.55788	4.2004e-05	16.7786	0.169824	2.88005	up
Ghems7/WT7	Ghir_D09G013580	24	34	23	11	12	11	0.00478713	-2.21679	0.000203547	13.7981	0.215119	2.31992	up
Ghems7/WT7	Ghir_D09G013870	883	496	776	352	344	325	4.24825689987772e-15	-1.93606	5.02267631583636e-18	74.8719	0.261328	14.3718	up
Ghems7/WT7	Ghir_D09G015430	202	52	128	8	9	26	5.32175836348906e-8	-3.96746	3.42664786037165e-10	39.4149	0.0639258	7.27394	up
Ghems7/WT7	Ghir_D09G015570	694	548	682	570	398	298	6.88529e-05	-1.49616	1.25112e-06	23.497	0.354496	4.16208	up
Ghems7/WT7	Ghir_D09G015760	353	149	276	183	108	187	0.0003019	-1.54513	7.25398e-06	20.1251	0.342665	3.52014	up
Ghems7/WT7	Ghir_D09G015950	31	46	65	17	8	25	0.000700649	-2.38708	1.96388e-05	18.224	0.191168	3.1545	up
Ghems7/WT7	Ghir_D09G016460	5909	3671	8371	3759	3427	6238	0.000351517	-1.23077	8.74028e-06	19.7687	0.426091	3.45405	up
Ghems7/WT7	Ghir_D09G018880	88	38	127	57	46	54	0.00113924	-1.46481	3.53099e-05	17.1082	0.362283	2.94338	up
Ghems7/WT7	Ghir_D09G020630	573	339	861	505	399	424	1.81499e-06	-1.21452	1.91805720459201e-8	31.5758	0.430915	5.74113	up
Ghems7/WT7	Ghir_D09G021170	73	63	84	62	44	51	0.000767815	-1.36388	2.19823e-05	18.0093	0.388536	3.11474	up
Ghems7/WT7	Ghir_D09G021220	519	129	136	57	21	21	2.6612e-06	-3.87023	2.93333262718826e-8	30.7511	0.0683823	5.57492	up
Ghems7/WT7	Ghir_D09G021510	992	607	1178	581	381	535	3.82296013265017e-12	-1.72582	9.59599291181424e-15	59.9773	0.302327	11.4176	up
Ghems7/WT7	Ghir_D09G021880	684	168	814	128	131	102	2.29030874134597e-9	-2.94296	1.07062706269038e-11	46.1948	0.130041	8.64011	up
Ghems7/WT7	Ghir_D09G023210	111	22	109	30	39	47	0.00975816	-1.81259	0.000498398	12.1216	0.28468	2.01063	up
Ghems7/WT7	Ghir_D09G023870	8	10	21	2	2	4	0.0061672	-3.10519	0.00027863	13.2088	0.11621	2.20991	up
Ghems7/WT7	Ghir_D09G025380	174	69	150	93	91	89	0.000631052	-1.34874	1.73896e-05	18.4557	0.392636	3.19993	up
Ghems7/WT7	Ghir_D09G025770	101	130	185	115	57	38	0.0022846	-1.86604	8.25276e-05	15.4995	0.274326	2.64119	up
Ghems7/WT7	Ghir_D10G001310	37	24	110	7	2	22	0.00266516	-3.18471	9.9485e-05	15.1465	0.109978	2.57428	up
Ghems7/WT7	Ghir_D10G001970	34	27	82	6	21	9	0.000328406	-2.75236	8.00436e-06	19.9368	0.148408	3.48359	up
Ghems7/WT7	Ghir_D10G002000	207	40	361	64	69	80	0.00170492	-2.19349	5.74633e-05	16.1845	0.218622	2.7683	up
Ghems7/WT7	Ghir_D10G002150	589	172	412	286	227	220	0.00159326	-1.49231	5.30912e-05	16.3344	0.355443	2.79771	up
Ghems7/WT7	Ghir_D10G002200	92	56	141	79	96	75	0.00978087	-1.01058	0.000500447	12.114	0.496345	2.00962	up
Ghems7/WT7	Ghir_D10G002220	46	46	126	31	23	33	6.31036e-05	-2.10866	1.13173e-06	23.6899	0.231863	4.19995	up
Ghems7/WT7	Ghir_D10G002550	570	625	804	520	357	427	1.36541e-06	-1.51041	1.37341168412378e-8	32.2246	0.351012	5.86474	up
Ghems7/WT7	Ghir_D10G003240	592	366	956	446	604	449	0.000185059	-1.141	4.07629e-06	21.2286	0.453447	3.73269	up
Ghems7/WT7	Ghir_D10G003520	85	59	147	81	70	78	0.00162961	-1.14915	5.46285e-05	16.2803	0.450891	2.78792	up
Ghems7/WT7	Ghir_D10G003640	66	23	56	22	16	20	0.000171756	-2.13842	3.71767e-06	21.4052	0.227128	3.76509	up
Ghems7/WT7	Ghir_D10G003840	72	73	153	48	81	54	0.00132328	-1.51869	4.22415e-05	16.7679	0.349003	2.87835	up
Ghems7/WT7	Ghir_D10G004010	49	51	105	13	13	31	7.06494e-06	-2.67057	9.25235317830611e-8	28.5244	0.157065	5.15089	up
Ghems7/WT7	Ghir_D10G005990	85	47	101	53	64	69	0.00324212	-1.14796	0.000126611	14.6916	0.451262	2.48917	up
Ghems7/WT7	Ghir_D10G006920	100	71	154	23	39	64	1.81669e-05	-2.18411	2.68977799039882e-7	26.4605	0.220048	4.74072	up
Ghems7/WT7	Ghir_D10G007620	25	30	29	12	11	12	0.00123369	-2.17924	3.87086e-05	16.9337	0.220792	2.90879	up
Ghems7/WT7	Ghir_D10G010790	877	590	899	557	621	589	8.61576714828316e-10	-1.28318	3.61030499843826e-12	48.3255	0.410888	9.06471	up
Ghems7/WT7	Ghir_D10G010890	45	27	43	32	13	12	0.009481	-1.87121	0.000479241	12.1948	0.273344	2.02315	up
Ghems7/WT7	Ghir_D10G010940	79	77	127	61	47	36	6.43744e-06	-1.82674	8.32517990349646e-8	28.7289	0.281901	5.19129	up
Ghems7/WT7	Ghir_D10G011750	1061	1063	1061	1187	835	720	0.00570204	-1.14348	0.000251716	13.3993	0.452666	2.24397	up
Ghems7/WT7	Ghir_D10G011760	61	47	118	32	41	35	1.06633e-05	-1.8633	1.47212879171915e-7	27.6257	0.274846	4.97211	up
Ghems7/WT7	Ghir_D10G012850	330	337	543	306	354	363	6.9869e-05	-1.09857	1.27721e-06	23.4572	0.466978	4.15572	up
Ghems7/WT7	Ghir_D10G013090	262	124	342	136	50	127	7.90746e-05	-2.01254	1.47569e-06	23.1794	0.247836	4.10196	up
Ghems7/WT7	Ghir_D10G013100	139	61	113	7	4	42	0.000703495	-3.40871	1.97441e-05	18.2138	0.0941621	3.15274	up
Ghems7/WT7	Ghir_D10G014090	435	199	470	212	171	203	1.28879368009177e-9	-1.72527	5.60263540947165e-12	47.4639	0.302441	8.88982	up
Ghems7/WT7	Ghir_D10G015610	21	16	21	2	6	7	0.00132641	-2.82603	4.24542e-05	16.7584	0.141019	2.87732	up
Ghems7/WT7	Ghir_D10G016460	78	28	91	11	2	11	1.08965321734261e-7	-3.82086	7.80900301271399e-10	37.8073	0.0707632	6.96271	up
Ghems7/WT7	Ghir_D10G016480	15	58	31	3	8	4	0.00042064	-3.83168	1.08186e-05	19.3611	0.0702345	3.37609	up
Ghems7/WT7	Ghir_D10G017260	2193	1167	2197	1956	1413	1551	0.000162868	-1.01306	3.48973e-06	21.5265	0.495496	3.78816	up
Ghems7/WT7	Ghir_D10G018070	2449	1647	6106	1417	2137	2880	0.00502943	-1.40112	0.000215895	13.6874	0.378636	2.29848	up
Ghems7/WT7	Ghir_D10G018610	15	11	11	2	3	3	0.00428475	-3.11015	0.000178239	14.0476	0.115811	2.36807	up
Ghems7/WT7	Ghir_D10G018780	1296	1068	2873	564	408	1156	4.42762e-05	-2.08507	7.48163917437824e-7	24.4869	0.235685	4.35383	up
Ghems7/WT7	Ghir_D10G018800	1434	1051	2717	549	400	1252	0.000133277	-2.03488	2.77085e-06	21.969	0.244028	3.87524	up
Ghems7/WT7	Ghir_D10G018820	79	41	89	31	16	47	0.000612537	-1.97789	1.67345e-05	18.5289	0.25386	3.21287	up
Ghems7/WT7	Ghir_D10G018840	95	22	182	10	11	45	0.00413617	-2.86542	0.00017093	14.1264	0.137221	2.3834	up
Ghems7/WT7	Ghir_D10G018870	2451	1455	3390	947	942	2072	8.61487e-05	-1.69092	1.63419e-06	22.9832	0.30973	4.06475	up
Ghems7/WT7	Ghir_D10G018880	742	552	1023	256	262	702	0.000759887	-1.767	2.16862e-05	18.0352	0.29382	3.11925	up
Ghems7/WT7	Ghir_D10G020190	14	22	7	2	2	3	0.00487156	-3.6636	0.000207611	13.7609	0.0789126	2.31233	up
Ghems7/WT7	Ghir_D10G020830	284	96	180	87	27	88	0.000416254	-2.31563	1.06755e-05	19.3866	0.200875	3.38064	up
Ghems7/WT7	Ghir_D10G021250	105	46	167	2	7	28	5.88865e-05	-3.86152	1.04431e-06	23.8447	0.0687966	4.22998	up
Ghems7/WT7	Ghir_D10G021960	211	72	163	130	99	107	0.00961162	-1.22927	0.000487622	12.1624	0.426533	2.0172	up
Ghems7/WT7	Ghir_D10G022910	15	9	26	2	6	6	0.00786781	-2.6228	0.000376947	12.6431	0.162352	2.10415	up
Ghems7/WT7	Ghir_D10G023710	19	11	14	1	1	6	0.00654011	-3.34203	0.000299538	13.0733	0.0986161	2.18441	up
Ghems7/WT7	Ghir_D10G024010	175	140	119	45	6	7	4.37187e-05	-3.84907	7.35563790406221e-7	24.5196	0.0693929	4.35933	up
Ghems7/WT7	Ghir_D10G026110	237	62	376	93	124	141	0.00795447	-1.62498	0.00038298	12.6135	0.324213	2.09939	up
Ghems7/WT7	Ghir_D10G026150	29	10	97	7	6	17	0.0069876	-2.8347	0.000325645	12.9168	0.140175	2.15567	up
Ghems7/WT7	Ghir_D10G026190	833	483	596	539	581	472	0.00106203	-1.14962	3.24726e-05	17.2673	0.450745	2.97386	up
Ghems7/WT7	Ghir_D10G027130	27	22	57	4	13	18	0.00351402	-2.38959	0.000140233	14.499	0.190837	2.4542	up
Ghems7/WT7	Ghir_D11G001250	114	67	168	46	54	78	6.10871e-06	-1.77369	7.80005807260973e-8	28.8551	0.292459	5.21405	up
Ghems7/WT7	Ghir_D11G001490	91	46	94	54	74	60	0.00885929	-1.12432	0.000438861	12.359	0.458718	2.0526	up
Ghems7/WT7	Ghir_D11G001540	174	101	219	90	95	98	9.92951055001131e-10	-1.62435	4.26236765579444e-12	47.9999	0.324356	9.00307	up
Ghems7/WT7	Ghir_D11G002020	46	38	103	45	14	12	0.006425	-2.18475	0.000292981	13.1147	0.21995	2.19213	up
Ghems7/WT7	Ghir_D11G002250	358	216	456	268	238	288	6.60769053135107e-8	-1.19874	4.37483966934372e-10	38.938	0.435655	7.17995	up
Ghems7/WT7	Ghir_D11G002280	10	3	41	1	1	0	0.00161538	-5.3816	5.40636e-05	16.3	0.0239871	2.79172	up
Ghems7/WT7	Ghir_D11G002450	142	138	222	85	91	96	1.46071295692634e-9	-1.73903	6.42970889403353e-12	47.194	0.299572	8.83544	up
Ghems7/WT7	Ghir_D11G002600	145	125	200	150	73	106	0.000899568	-1.37529	2.66359e-05	17.644	0.385476	3.04597	up
Ghems7/WT7	Ghir_D11G004210	246	14	286	41	35	49	0.00494608	-2.80576	0.000211507	13.726	0.143015	2.30574	up
Ghems7/WT7	Ghir_D11G004320	200	58	182	33	92	84	0.00512083	-1.85478	0.000220936	13.6441	0.276474	2.29066	up
Ghems7/WT7	Ghir_D11G004740	24	18	19	5	2	10	0.00426887	-2.74958	0.000177501	14.0554	0.148694	2.36969	up
Ghems7/WT7	Ghir_D11G004750	229	87	139	13	66	18	0.000177817	-3.07143	3.87193e-06	21.3272	0.118962	3.75003	up
Ghems7/WT7	Ghir_D11G004960	31	16	37	19	13	10	0.00758344	-1.81726	0.000360013	12.7291	0.283759	2.12013	up
Ghems7/WT7	Ghir_D11G004970	135	42	76	47	22	31	0.000631052	-2.18484	1.73886e-05	18.4559	0.219937	3.19993	up
Ghems7/WT7	Ghir_D11G005050	293	180	315	144	104	150	2.07129388884106e-11	-1.83259	5.91496854283617e-14	56.3994	0.280761	10.6838	up
Ghems7/WT7	Ghir_D11G005680	81	107	100	82	61	76	0.00838225	-1.32943	0.000409065	12.4903	0.397924	2.07664	up
Ghems7/WT7	Ghir_D11G006520	399	211	425	248	84	108	8.1351e-05	-2.06661	1.52562e-06	23.1154	0.23872	4.08964	up
Ghems7/WT7	Ghir_D11G007170	344	311	165	70	43	85	3.65097009259382e-7	-3.04366	3.05044742443358e-9	35.1514	0.121273	6.43759	up
Ghems7/WT7	Ghir_D11G007620	402	192	707	172	103	100	1.80773677232181e-9	-2.54598	8.12163015685342e-12	46.7362	0.171232	8.74286	up
Ghems7/WT7	Ghir_D11G008770	35	11	37	5	6	16	0.00892155	-2.40521	0.000443173	12.3408	0.188781	2.04956	up
Ghems7/WT7	Ghir_D11G009660	2817	1604	3449	1662	1652	2450	3.65898e-06	-1.26875	4.19286747334684e-8	30.0581	0.41502	5.43664	up
Ghems7/WT7	Ghir_D11G009940	125	41	115	55	43	52	0.000365658	-1.70611	9.16507e-06	19.678	0.306486	3.43692	up
Ghems7/WT7	Ghir_D11G010560	110	55	146	24	25	41	1.37310681856062e-9	-2.58735	5.99413649922786e-12	47.3315	0.166391	8.8623	up
Ghems7/WT7	Ghir_D11G010670	50	210	197	83	17	32	0.00476946	-2.76415	0.000202566	13.8071	0.1472	2.32153	up
Ghems7/WT7	Ghir_D11G010920	309	186	531	273	109	261	0.00436709	-1.45886	0.000182459	14.0036	0.36378	2.35981	up
Ghems7/WT7	Ghir_D11G011440	74	61	115	36	45	9	0.00128551	-2.30305	4.05915e-05	16.8435	0.202634	2.89093	up
Ghems7/WT7	Ghir_D11G011570	109	41	123	47	33	31	8.20494e-06	-2.08813	1.0969165254111e-7	28.1949	0.235185	5.08592	up
Ghems7/WT7	Ghir_D11G011690	234	125	402	169	151	190	0.000123258	-1.34702	2.53117e-06	22.1427	0.393104	3.90918	up
Ghems7/WT7	Ghir_D11G011700	83	60	121	65	80	63	0.0010941	-1.17018	3.37316e-05	17.195	0.444367	2.96094	up
Ghems7/WT7	Ghir_D11G012300	262	65	518	43	123	111	0.00299606	-2.28296	0.000115155	14.8704	0.205476	2.52345	up
Ghems7/WT7	Ghir_D11G013160	41	47	35	8	19	26	0.00682906	-2.16946	0.00031625	12.9716	0.222295	2.16564	up
Ghems7/WT7	Ghir_D11G013180	520	508	743	413	593	464	0.000191391	-1.13767	4.25943e-06	21.1444	0.454492	3.71808	up
Ghems7/WT7	Ghir_D11G013670	9	15	14	0	0	2	0.000567254	-5.18437	1.52704e-05	18.7035	0.0275011	3.24622	up
Ghems7/WT7	Ghir_D11G013850	117	33	73	20	28	32	0.000165805	-2.30271	3.56773e-06	21.4841	0.202681	3.7804	up
Ghems7/WT7	Ghir_D11G013890	173	181	196	122	138	178	0.00192047	-1.23996	6.71387e-05	15.8898	0.423385	2.71659	up
Ghems7/WT7	Ghir_D11G015200	91	52	118	58	66	59	0.000151308	-1.32843	3.21728e-06	21.6824	0.398203	3.82014	up
Ghems7/WT7	Ghir_D11G016400	61	33	26	9	10	18	0.000819609	-2.62153	2.37036e-05	17.8659	0.162495	3.08639	up
Ghems7/WT7	Ghir_D11G016590	945	307	873	305	285	502	0.000100731	-1.75442	1.98244e-06	22.612	0.296392	3.99684	up
Ghems7/WT7	Ghir_D11G016820	101	61	144	77	74	91	0.000762932	-1.15066	2.17869e-05	18.0263	0.45042	3.11751	up
Ghems7/WT7	Ghir_D11G016830	24	31	55	5	15	4	0.000264304	-3.0311	6.20162e-06	20.4249	0.122334	3.5779	up
Ghems7/WT7	Ghir_D11G018910	122	121	266	149	97	141	0.00325613	-1.20992	0.000127217	14.6826	0.432292	2.4873	up
Ghems7/WT7	Ghir_D11G019170	83	56	103	44	32	41	1.15458575629172e-7	-1.88871	8.33734485153722e-10	37.6796	0.270049	6.93757	up
Ghems7/WT7	Ghir_D11G019290	41	23	79	13	15	20	5.41951e-05	-2.3417	9.46329512278142e-7	24.0343	0.197278	4.26604	up
Ghems7/WT7	Ghir_D11G019790	342	321	680	279	265	372	1.34461e-05	-1.37049	1.90935577310199e-7	27.1228	0.386761	4.8714	up
Ghems7/WT7	Ghir_D11G019880	130	122	145	117	67	82	0.000388881	-1.47621	9.86031e-06	19.5383	0.359431	3.41018	up
Ghems7/WT7	Ghir_D11G020140	132	77	250	98	121	82	0.00135815	-1.37263	4.37253e-05	16.7024	0.386186	2.86705	up
Ghems7/WT7	Ghir_D11G021050	162	96	342	26	100	121	0.00654261	-2.0251	0.000299979	13.0705	0.245688	2.18425	up
Ghems7/WT7	Ghir_D11G021590	93	76	113	56	50	68	5.94989e-06	-1.56082	7.56480011432635e-8	28.9144	0.338958	5.22549	up
Ghems7/WT7	Ghir_D11G022250	86	84	183	39	39	75	2.88676e-05	-2.02169	4.55765756279629e-7	25.4425	0.246269	4.53959	up
Ghems7/WT7	Ghir_D11G022710	140	137	285	79	106	82	5.82699652329864e-8	-1.89153	3.8030847262988e-10	39.2114	0.269521	7.23456	up
Ghems7/WT7	Ghir_D11G024660	888	504	1296	801	546	830	0.000355204	-1.1013	8.86427e-06	19.7418	0.466095	3.44952	up
Ghems7/WT7	Ghir_D11G025020	855	925	1954	999	669	731	3.41895e-05	-1.45638	5.51604579490959e-7	25.0744	0.364407	4.46611	up
Ghems7/WT7	Ghir_D11G025340	479	187	698	83	63	145	6.13896221370838e-10	-2.98573	2.45656751248835e-12	49.0806	0.126243	9.21191	up
Ghems7/WT7	Ghir_D11G025670	749	393	981	474	428	368	1.47848390720962e-9	-1.54115	6.53482464716682e-12	47.1622	0.343612	8.83018	up
Ghems7/WT7	Ghir_D11G026070	61	47	85	20	30	22	8.34914905945333e-8	-2.26055	5.74043861994499e-10	38.4077	0.208693	7.07836	up
Ghems7/WT7	Ghir_D11G026130	72	133	43	35	9	40	0.00888237	-2.64525	0.000440257	12.3531	0.159846	2.05147	up
Ghems7/WT7	Ghir_D11G026350	834	606	768	546	656	809	0.00171433	-1.02254	5.79637e-05	16.168	0.49225	2.7659	up
Ghems7/WT7	Ghir_D11G027060	868	670	914	562	408	581	5.18561535781449e-9	-1.54224	2.58441305256861e-11	44.4688	0.343353	8.2852	up
Ghems7/WT7	Ghir_D11G028110	340	280	504	351	303	352	4.03438e-06	-1.00183	4.6781595214351e-8	29.8458	0.499366	5.39422	up
Ghems7/WT7	Ghir_D11G028410	343	350	663	270	429	436	0.00507073	-1.08828	0.000218128	13.6681	0.470322	2.29493	up
Ghems7/WT7	Ghir_D11G029100	130	35	139	16	36	55	0.00171754	-2.26742	5.81074e-05	16.1634	0.2077	2.76509	up
Ghems7/WT7	Ghir_D11G029350	28	9	21	3	1	1	4.79582e-05	-4.35809	8.25210484919037e-7	24.2981	0.0487624	4.31914	up
Ghems7/WT7	Ghir_D11G031910	58	10	53	4	12	7	0.00066261	-3.14308	1.83677e-05	18.3515	0.113198	3.17874	up
Ghems7/WT7	Ghir_D11G031920	57	12	72	6	17	4	0.00138142	-3.10387	4.4575e-05	16.6659	0.116317	2.85967	up
Ghems7/WT7	Ghir_D11G031930	27	29	54	3	8	3	1.69471816215203e-7	-3.80521	1.2915837424819e-9	36.826	0.0715348	6.7709	up
Ghems7/WT7	Ghir_D11G032450	92	27	185	14	14	25	4.18173e-06	-3.21607	4.90598538493666e-8	29.7536	0.107614	5.37864	up
Ghems7/WT7	Ghir_D11G033690	102	197	163	7	58	28	0.000275908	-3.2723	6.52908e-06	20.3265	0.1035	3.55924	up
Ghems7/WT7	Ghir_D11G034140	44	35	47	16	19	23	8.80525e-05	-1.99248	1.68488e-06	22.9245	0.251306	4.05526	up
Ghems7/WT7	Ghir_D11G034220	85	56	85	43	73	59	0.00773772	-1.22689	0.000369589	12.68	0.427237	2.11139	up
Ghems7/WT7	Ghir_D11G034910	42	17	71	11	25	11	0.00353317	-2.21006	0.000141361	14.4839	0.216125	2.45184	up
Ghems7/WT7	Ghir_D11G035050	2284	1900	1274	426	100	860	0.000547766	-2.95328	1.46163e-05	18.787	0.129115	3.2614	up
Ghems7/WT7	Ghir_D11G036180	1669	937	1132	927	567	594	9.08884e-06	-1.73155	1.23327111927188e-7	27.9682	0.301128	5.04149	up
Ghems7/WT7	Ghir_D12G000630	716	242	705	450	397	424	0.00263914	-1.17706	9.82633e-05	15.1698	0.442252	2.57854	up
Ghems7/WT7	Ghir_D12G001390	149	51	135	86	74	50	0.00445181	-1.47599	0.000186565	13.9618	0.359485	2.35146	up
Ghems7/WT7	Ghir_D12G001720	801	535	1196	441	628	429	1.9281620361298e-8	-1.56549	1.12228864557011e-10	41.5959	0.337862	7.71486	up
Ghems7/WT7	Ghir_D12G002020	56	33	42	20	16	27	0.00066481	-1.93609	1.84407e-05	18.3439	0.261324	3.1773	up
Ghems7/WT7	Ghir_D12G003220	19	10	34	7	8	9	0.0072638	-2.16707	0.000341667	12.8269	0.222662	2.13884	up
Ghems7/WT7	Ghir_D12G004840	268	153	363	101	178	260	0.00686345	-1.34602	0.000318693	12.9572	0.393375	2.16346	up
Ghems7/WT7	Ghir_D12G004860	189	126	224	165	137	140	1.03452e-05	-1.12956	1.42373966313844e-7	27.6903	0.457055	4.98526	up
Ghems7/WT7	Ghir_D12G005040	276	132	450	244	227	255	0.00814366	-1.00461	0.000394903	12.5562	0.498404	2.08918	up
Ghems7/WT7	Ghir_D12G005600	3412	1870	4734	1113	1485	1345	6.36307110533181e-18	-2.13903	4.74527838987603e-21	88.6362	0.227033	17.1963	up
Ghems7/WT7	Ghir_D12G005670	98	108	191	105	32	69	0.00268347	-1.79643	0.000100353	15.1301	0.287887	2.5713	up
Ghems7/WT7	Ghir_D12G005730	68	49	54	37	28	30	0.000355204	-1.74422	8.86389e-06	19.7418	0.298496	3.44952	up
Ghems7/WT7	Ghir_D12G006420	743	389	801	436	313	491	4.44628904663661e-7	-1.46816	3.80916392187028e-9	34.7189	0.361443	6.352	up
Ghems7/WT7	Ghir_D12G006440	290	160	257	160	230	239	0.00619204	-1.02236	0.000280443	13.1967	0.49231	2.20817	up
Ghems7/WT7	Ghir_D12G006490	199	100	409	101	83	175	0.001447	-1.718	4.71909e-05	16.5577	0.30397	2.83953	up
Ghems7/WT7	Ghir_D12G006550	205	116	235	34	51	135	0.000770416	-2.16728	2.20707e-05	18.0017	0.22263	3.11327	up
Ghems7/WT7	Ghir_D12G007390	110	73	228	106	91	94	0.00173541	-1.26907	5.89328e-05	16.1366	0.414928	2.7606	up
Ghems7/WT7	Ghir_D12G008020	350	320	142	70	21	89	5.55432e-05	-3.18756	9.71890106483857e-7	23.983	0.109761	4.25537	up
Ghems7/WT7	Ghir_D12G009050	170	118	191	154	132	126	0.000116227	-1.07103	2.34661e-06	22.2881	0.47598	3.93469	up
Ghems7/WT7	Ghir_D12G009070	158	90	343	152	108	141	0.00498196	-1.305	0.000213313	13.71	0.404721	2.3026	up
Ghems7/WT7	Ghir_D12G009270	102	45	157	72	59	49	0.00102321	-1.52306	3.10995e-05	17.3494	0.347947	2.99003	up
Ghems7/WT7	Ghir_D12G009940	102	76	129	62	45	63	2.49581638584487e-7	-1.70219	1.9929124256719e-9	35.9806	0.30732	6.60279	up
Ghems7/WT7	Ghir_D12G011080	40	30	97	22	12	19	4.1012e-05	-2.42339	6.84054853516408e-7	24.6595	0.186417	4.38709	up
Ghems7/WT7	Ghir_D12G011740	56	27	161	5	0	9	1.93809e-06	-4.81828	2.0657714416492e-8	31.4317	0.0354449	5.71263	up
Ghems7/WT7	Ghir_D12G012450	423	277	730	397	388	434	0.000164177	-1.02108	3.52973e-06	21.5046	0.492749	3.78469	up
Ghems7/WT7	Ghir_D12G013520	404	150	208	118	50	181	0.00377505	-2.00102	0.00015326	14.3317	0.249824	2.42308	up
Ghems7/WT7	Ghir_D12G013840	224	277	656	141	226	159	2.11489e-05	-1.93049	3.1966781451057e-7	26.1271	0.262341	4.67471	up
Ghems7/WT7	Ghir_D12G015490	86	38	193	40	33	43	0.000108648	-2.16813	2.16592e-06	22.4419	0.222499	3.96398	up
Ghems7/WT7	Ghir_D12G017000	18	12	21	7	6	1	0.00861276	-2.70747	0.000423761	12.4244	0.153098	2.06486	up
Ghems7/WT7	Ghir_D12G017650	45	29	81	16	38	29	0.00707932	-1.68436	0.000330678	12.8881	0.31114	2.15001	up
Ghems7/WT7	Ghir_D12G017690	347	195	428	244	34	129	0.00793293	-2.07772	0.00038151	12.6206	0.236888	2.10057	up
Ghems7/WT7	Ghir_D12G018100	1066	973	1127	1210	449	608	0.00813563	-1.39193	0.000394135	12.5598	0.381054	2.08961	up
Ghems7/WT7	Ghir_D12G018320	449	269	445	287	150	292	5.62051e-05	-1.5306	9.87561604921072e-7	23.9522	0.346134	4.25022	up
Ghems7/WT7	Ghir_D12G018350	3278	2259	2027	1408	1002	1858	7.40168e-05	-1.75686	1.36515e-06	23.3292	0.295892	4.13067	up
Ghems7/WT7	Ghir_D12G019300	344	124	234	183	139	202	0.00714129	-1.26134	0.000334346	12.8675	0.417157	2.14622	up
Ghems7/WT7	Ghir_D12G020060	1471	409	1080	704	461	661	0.00183845	-1.50253	6.35356e-05	15.9942	0.352933	2.73555	up
Ghems7/WT7	Ghir_D12G020210	186	133	218	123	144	147	2.50203e-06	-1.22673	2.74423456679931e-8	30.8804	0.427284	5.60171	up
Ghems7/WT7	Ghir_D12G020300	727	622	1003	529	711	726	1.54509e-05	-1.11437	2.24549249620054e-7	26.8093	0.461892	4.81105	up
Ghems7/WT7	Ghir_D12G021520	47	24	60	5	12	11	5.41384935538875e-7	-3.02986	4.74639926752042e-9	34.2907	0.122439	6.26649	up
Ghems7/WT7	Ghir_D12G022900	224	110	267	176	156	191	0.00112586	-1.00988	3.48336e-05	17.134	0.496588	2.94852	up
Ghems7/WT7	Ghir_D12G023240	223	131	205	156	141	181	0.000533838	-1.08464	1.41766e-05	18.8452	0.471509	3.27259	up
Ghems7/WT7	Ghir_D12G024730	14	5	16	1	2	0	0.00222119	-4.32763	7.98738e-05	15.5613	0.0498027	2.65341	up
Ghems7/WT7	Ghir_D12G025050	67	69	141	54	52	82	0.00285409	-1.38341	0.000108762	14.9782	0.383312	2.54453	up
Ghems7/WT7	Ghir_D12G025540	91	83	208	10	33	50	3.99833e-05	-2.82906	6.64715192398707e-7	24.7148	0.140724	4.39812	up
Ghems7/WT7	Ghir_D12G025790	127	25	46	16	7	14	0.000138224	-3.26517	2.88878e-06	21.889	0.104013	3.85942	up
Ghems7/WT7	Ghir_D12G025990	26	17	27	7	4	8	0.000166978	-2.73828	3.59905e-06	21.4673	0.149863	3.77734	up
Ghems7/WT7	Ghir_D12G026680	413	133	259	110	162	198	0.002182	-1.60956	7.79185e-05	15.6081	0.327698	2.66114	up
Ghems7/WT7	Ghir_D12G026860	4596	2752	3466	3114	2542	2514	2.79728e-05	-1.29114	4.40111682772082e-7	25.5099	0.408627	4.55326	up
Ghems7/WT7	Ghir_D12G026890	1044	530	593	521	199	386	0.000525968	-1.87098	1.39294e-05	18.8788	0.273388	3.27904	up
Ghems7/WT7	Ghir_D12G027590	438	232	409	363	230	361	0.00432982	-1.02502	0.000180507	14.0238	0.491403	2.36353	up
Ghems7/WT7	Ghir_D12G028340	4771	5078	4476	3085	2595	1863	2.96721e-06	-1.87017	3.33314438731828e-8	30.5032	0.273542	5.52765	up
Ghems7/WT7	Ghir_D12G028850	165	73	100	55	77	98	0.00925747	-1.42537	0.000465248	12.25	0.372323	2.03351	up
Ghems7/WT7	Ghir_D12G029340	2033	1634	3923	1340	1328	1416	9.58310475541271e-13	-1.69293	2.03940350027882e-15	63.0265	0.309298	12.0185	up
Ghems7/WT7	Ghir_D13G000190	107	59	269	83	63	80	0.00172055	-1.6672	5.83029e-05	16.157	0.314864	2.76433	up
Ghems7/WT7	Ghir_D13G000440	226	74	170	137	55	76	0.00746571	-1.63199	0.00035293	12.7662	0.322643	2.12693	up
Ghems7/WT7	Ghir_D13G000560	365	181	385	19	172	61	0.00174635	-2.69247	5.9495e-05	16.1187	0.154699	2.75787	up
Ghems7/WT7	Ghir_D13G003830	504	306	674	308	322	343	2.01600263061059e-12	-1.42523	4.78737988815487e-15	61.3461	0.372359	11.6955	up
Ghems7/WT7	Ghir_D13G003850	22	10	31	3	5	10	0.00469127	-2.59325	0.000198723	13.8431	0.165712	2.32871	up
Ghems7/WT7	Ghir_D13G004220	2065	1607	1925	699	737	1183	5.01001094459651e-9	-1.99453	2.48097513840909e-11	44.5488	0.25095	8.30016	up
Ghems7/WT7	Ghir_D13G004360	500	258	543	145	238	305	8.20494e-06	-1.74048	1.0962619662988e-7	28.1961	0.299269	5.08592	up
Ghems7/WT7	Ghir_D13G004600	640	387	1187	370	511	515	2.68616e-05	-1.43218	4.21163675402724e-7	25.5948	0.37057	4.57087	up
Ghems7/WT7	Ghir_D13G004970	77	72	99	35	27	32	1.96995478176392e-9	-2.27408	9.06541816337938e-12	46.5207	0.206745	8.70554	up
Ghems7/WT7	Ghir_D13G005140	12	6	9	1	2	1	0.00918425	-3.61253	0.000460733	12.2682	0.0817561	2.03696	up
Ghems7/WT7	Ghir_D13G006470	449	218	561	259	322	275	5.21947e-06	-1.31736	6.37980024639002e-8	29.2445	0.401268	5.28237	up
Ghems7/WT7	Ghir_D13G008100	252	50	301	48	31	34	3.65904359849944e-7	-3.14282	3.07482655336088e-9	35.1359	0.113218	6.43663	up
Ghems7/WT7	Ghir_D13G008640	87	56	83	37	6	10	0.000288209	-2.96533	6.86896e-06	20.2294	0.128041	3.54029	up
Ghems7/WT7	Ghir_D13G008810	377	269	585	357	362	316	2.61699e-06	-1.066	2.87507829021184e-8	30.7901	0.477642	5.5822	up
Ghems7/WT7	Ghir_D13G008830	1005	793	1835	967	894	1029	1.83869e-06	-1.13578	1.94644283026676e-8	31.5473	0.45509	5.73549	up
Ghems7/WT7	Ghir_D13G010110	77	55	73	55	57	59	0.00575985	-1.13517	0.000255106	13.3742	0.455282	2.23959	up
Ghems7/WT7	Ghir_D13G010870	58	91	151	61	58	64	0.00150755	-1.56602	4.95772e-05	16.4642	0.337739	2.82173	up
Ghems7/WT7	Ghir_D13G011610	88	59	129	50	26	63	0.00018242	-1.8108	4.01485e-06	21.2577	0.285033	3.73893	up
Ghems7/WT7	Ghir_D13G015100	49	40	123	34	38	41	0.00106355	-1.6778	3.25382e-05	17.2635	0.312559	2.97324	up
Ghems7/WT7	Ghir_D13G016170	1218	479	1072	903	477	534	0.00219711	-1.35231	7.87052e-05	15.5891	0.391663	2.65815	up
Ghems7/WT7	Ghir_D13G016880	152	71	211	109	50	101	0.00222584	-1.52559	8.01095e-05	15.5557	0.347337	2.65251	up
Ghems7/WT7	Ghir_D13G017800	51	49	85	36	7	34	0.00616112	-2.11866	0.000278034	13.2129	0.23026	2.21034	up
Ghems7/WT7	Ghir_D13G018770	1632	2823	2279	131	483	616	1.26898e-06	-3.42348	1.26133615761025e-8	32.39	0.093203	5.89654	up
Ghems7/WT7	Ghir_D13G018780	62	65	106	10	11	11	3.50905924405342e-16	-3.7171	3.44663682161746e-19	80.1636	0.07604	15.4548	up
Ghems7/WT7	Ghir_D13G019170	218	90	186	134	113	110	0.000677376	-1.2968	1.89125e-05	18.2958	0.407029	3.16917	up
Ghems7/WT7	Ghir_D13G020450	1138	500	1010	530	518	663	1.69904e-06	-1.45905	1.78315843443505e-8	31.7174	0.363733	5.7698	up
Ghems7/WT7	Ghir_D13G020530	187	81	185	95	75	67	2.11984e-06	-1.75143	2.27491673086868e-8	31.2445	0.297007	5.6737	up
Ghems7/WT7	Ghir_D13G020540	341	158	445	172	262	252	0.000866353	-1.24607	2.54967e-05	17.7271	0.421596	3.0623	up
Ghems7/WT7	Ghir_D13G023250	82	92	170	58	34	31	4.87441660176937e-7	-2.3221	4.22914023617445e-9	34.5153	0.199976	6.31208	up
Ghems7/WT7	Ghir_D13G023880	599	402	825	420	286	381	5.23447781241578e-11	-1.57464	1.65666109964048e-13	54.3749	0.335727	10.2811	up
Ghems7/WT7	Ghir_D13G025380	483	111	495	222	233	191	0.00595062	-1.50357	0.000265504	13.2993	0.352679	2.22544	up
Ghems7/WT7	Ghir_D13G025500	141	69	229	87	86	116	0.000840806	-1.37299	2.44563e-05	17.8064	0.386091	3.0753	up
Ghems7/WT7	Ghir_D13G025640	232	153	398	200	50	46	0.00333624	-2.19933	0.00013144	14.621	0.217739	2.47674	up
Ghems7/WT7	Ghir_D13G025860	916	650	1232	817	617	908	5.0704e-06	-1.09345	6.14224571490634e-8	29.318	0.46864	5.29496	up
Ghems7/WT7	Ghir_Scaffold1081G000010	116	237	155	27	8	61	0.00014578	-3.4182	3.08382e-06	21.7637	0.0935445	3.8363	up
Ghems7/WT7	Ghir_Scaffold1130G000010	299	1027	269	53	32	80	9.89721356789583e-7	-4.41424	9.43311853755577e-9	32.9547	0.0469008	6.00449	up
Ghems7/WT7	Ghir_Scaffold1205G000010	11	59	26	2	0	8	0.00520657	-4.35674	0.00022634	13.5987	0.0488079	2.28345	up
Ghems7/WT7	Ghir_Scaffold1270G000020	66	211	81	15	3	32	0.000415356	-3.93984	1.06449e-05	19.392	0.0651615	3.38158	up
Ghems7/WT7	Ghir_Scaffold1276G000020	1671	10486	701	73	17	109	0.00129728	-7.27099	4.11756e-05	16.8164	0.0064746	2.88697	up
Ghems7/WT7	Ghir_Scaffold1616G000010	2550	4632	1829	177	32	428	0.00251873	-4.89628	9.30471e-05	15.2728	0.0335793	2.59882	up
Ghems7/WT7	Ghir_Scaffold1675G000010	24	62	17	2	2	9	0.00117909	-4.09473	3.66092e-05	17.0396	0.0585281	2.92845	up
Ghems7/WT7	Ghir_Scaffold2047G000010	11	30	10	1	0	4	0.00498196	-4.43939	0.00021329	13.7102	0.0460904	2.3026	up
Ghems7/WT7	Ghir_Scaffold2095G000030	9	80	13	3	0	5	0.00510877	-4.88588	0.000220137	13.6509	0.0338224	2.29168	up
Ghems7/WT7	Ghir_Scaffold2123G000010	3872	10246	3688	709	183	1162	0.00314441	-4.21852	0.000122109	14.7598	0.0537155	2.50246	up
Ghems7/WT7	Ghir_Scaffold2206G000010	7	60	8	5	2	2	0.00972882	-4.27338	0.00049642	12.1291	0.051711	2.01194	up
Ghems7/WT7	Ghir_Scaffold2206G000020	1503	4195	1409	243	70	536	0.00897017	-4.17808	0.000446404	12.3272	0.0552425	2.0472	up
Ghems7/WT7	Ghir_Scaffold2206G000050	68	42	46	9	2	18	9.07898e-05	-3.33357	1.74717e-06	22.8548	0.099196	4.04196	up
Ghems7/WT7	Ghir_Scaffold2227G000010	72	307	65	11	4	32	0.000335125	-4.41131	8.23518e-06	19.8825	0.0469964	3.47479	up
Ghems7/WT7	Ghir_Scaffold2227G000020	10	58	4	0	0	0	0.000347444	-8.25876	8.59478e-06	19.8008	0.00326486	3.45912	up
Ghems7/WT7	Ghir_Scaffold2227G000030	11	86	11	2	1	5	0.00197216	-4.97575	6.9089e-05	15.8356	0.0317797	2.70506	up
Ghems7/WT7	Ghir_Scaffold2436G000020	369	1546	376	49	15	94	0.00249779	-5.0205	9.18193e-05	15.2979	0.0308092	2.60244	up
Ghems7/WT7	Ghir_Scaffold2452G000010	191	745	199	26	10	57	0.00272046	-4.75879	0.000102577	15.0887	0.036937	2.56536	up
Ghems7/WT7	Ghir_Scaffold2558G000010	155	391	182	39	11	41	9.50727730884931e-7	-4.06601	8.99229546473433e-9	33.0478	0.0597047	6.02194	up
Ghems7/WT7	Ghir_Scaffold2558G000030	74	230	74	12	2	39	0.00187012	-3.95398	6.49701e-05	15.952	0.0645257	2.72813	up
Ghems7/WT7	Ghir_Scaffold2841G000020	64	251	78	20	10	18	1.12964e-05	-4.15888	1.56774780079116e-7	27.5039	0.0559825	4.94706	up
Ghems7/WT7	Ghir_Scaffold2988G000010	366	1611	365	43	17	99	0.00274066	-5.05116	0.000103738	15.0674	0.0301613	2.56214	up
Ghems7/WT7	Ghir_Scaffold3003G000010	284	884	292	68	19	110	3.64437e-05	-4.00741	5.94601294920951e-7	24.9297	0.06218	4.43838	up
Ghems7/WT7	Ghir_Scaffold3028G000070	21	15	6	3	1	2	0.0045157	-3.78954	0.000190146	13.926	0.0723162	2.34527	up
Ghems7/WT7	Ghir_Scaffold3028G000080	3991	5308	1671	1214	399	1027	4.78959e-05	-3.12375	8.22395933313102e-7	24.3047	0.114725	4.3197	up
Ghems7/WT7	Ghir_Scaffold3164G000010	84	253	91	15	1	20	4.78959e-05	-4.67768	8.22110727561067e-7	24.3053	0.039073	4.3197	up
Ghems7/WT7	Ghir_Scaffold3235G000020	1006	1716	762	231	83	389	1.96223e-05	-3.36428	2.9516585645155e-7	26.2811	0.0971071	4.70725	up
Ghems7/WT7	Ghir_Scaffold3255G000010	27	98	15	4	1	7	0.000574101	-4.72169	1.55278e-05	18.6716	0.0378992	3.24101	up
Ghems7/WT7	Ghir_Scaffold3255G000040	102	377	111	26	16	24	1.85226e-06	-4.28914	1.96754768731715e-8	31.5263	0.0511495	5.7323	up
Ghems7/WT7	Ghir_Scaffold3332G000010	37	55	42	2	0	12	0.000616374	-4.23749	1.68954e-05	18.5107	0.0530139	3.21016	up
Ghems7/WT7	Ghir_Scaffold573G000010	28	77	38	0	0	6	6.15423e-05	-5.63205	1.09701e-06	23.7499	0.0201643	4.21083	up
Ghems7/WT7	Ghir_Scaffold816G000010	42	167	26	8	1	6	8.73618e-05	-5.15577	1.66054e-06	22.9525	0.0280516	4.05868	up
Ghems7/WT7	Ghir_Scaffold823G000010	137	526	145	33	11	49	2.60261e-05	-4.26248	4.06169967424487e-7	25.6648	0.0521032	4.58459	up
Ghems7/WT7	Ghir_Scaffold866G000050	5	15	5	0	0	1	0.00838225	-5.61606	0.000409015	12.4906	0.020389	2.07664	up
Ghems7/WT7	Ghir_Scaffold968G000020	45	133	27	4	4	23	0.00293332	-3.87485	0.000112311	14.9176	0.068164	2.53264	up
Ghems7/WT7	Ghir_Scaffold977G000010	59	312	55	5	2	14	1.77827e-05	-5.53639	2.62643051047015e-7	26.5066	0.0215468	4.75	up
Ghems7/WT7	Ghir_A01G000440	28	4	36	588	292	272	4.2054486975144e-7	3.34946	3.58753581275101e-9	34.8356	10.1927	6.37619	down
Ghems7/WT7	Ghir_A01G001540	12	22	19	1504	301	278	1.26898e-06	4.34525	1.26256564077509e-8	32.3881	20.326	5.89654	down
Ghems7/WT7	Ghir_A01G001960	318	40	354	3615	1614	1807	0.0004871	2.59384	1.27671e-05	19.045	6.03702	3.31238	down
Ghems7/WT7	Ghir_A01G001970	95	36	112	584	443	509	3.89742772455429e-8	1.86816	2.43863934163971e-10	40.0793	3.65066	7.40922	down
Ghems7/WT7	Ghir_A01G003110	20	15	56	336	189	351	1.13027e-06	2.50484	1.10135275641572e-8	32.6536	5.67586	5.94682	down
Ghems7/WT7	Ghir_A01G004890	54	9	54	193	223	290	0.00330855	1.8408	0.000129867	14.6437	3.58208	2.48036	down
Ghems7/WT7	Ghir_A01G005660	2	2	7	40	35	85	0.000936842	3.06882	2.81336e-05	17.5399	8.3909	3.02833	down
Ghems7/WT7	Ghir_A01G005790	49	24	121	808	455	606	3.03536115799172e-7	2.54318	2.46238691197262e-9	35.5685	5.82874	6.51779	down
Ghems7/WT7	Ghir_A01G006310	699	779	921	3601	2487	4034	0.00135662	1.16871	4.36513e-05	16.7056	2.24811	2.86754	down
Ghems7/WT7	Ghir_A01G007420	1	1	6	74	16	57	0.00449169	3.44271	0.000188727	13.9401	10.8732	2.34759	down
Ghems7/WT7	Ghir_A01G008310	70	65	93	468	289	715	9.65697e-05	1.81492	1.8865e-06	22.7073	3.5184	4.01516	down
Ghems7/WT7	Ghir_A01G008320	558	358	883	6549	3855	3811	2.47109342900955e-11	2.18155	7.37129983552632e-14	55.9666	4.5364	10.6071	down
Ghems7/WT7	Ghir_A01G008890	187	123	392	2210	1078	2225	3.83622455400192e-7	2.20531	3.25860683676907e-9	35.0228	4.61173	6.4161	down
Ghems7/WT7	Ghir_A01G009260	31	30	50	366	619	151	0.000121427	2.51303	2.48031e-06	22.1817	5.70817	3.91569	down
Ghems7/WT7	Ghir_A01G009620	204	195	304	1395	946	1264	5.85411444845233e-8	1.49548	3.83331732955517e-10	39.196	2.81958	7.23254	down
Ghems7/WT7	Ghir_A01G010070	30	16	51	158	150	174	0.000118981	1.51963	2.41872e-06	22.2299	2.86718	3.92452	down
Ghems7/WT7	Ghir_A01G010210	9	19	20	136	147	85	0.00121187	2.03994	3.78696e-05	16.9753	4.1123	2.91654	down
Ghems7/WT7	Ghir_A01G010780	0	0	1	14	20	29	0.00211872	4.99044	7.51484e-05	15.6766	31.7886	2.67393	down
Ghems7/WT7	Ghir_A01G011150	216	141	256	949	888	1421	1.03451189386606e-7	1.56756	7.37619888674552e-10	37.9185	2.96403	6.98526	down
Ghems7/WT7	Ghir_A01G012180	1	8	4	170	76	85	4.76016e-05	3.69938	8.14745889459083e-7	24.3227	12.9905	4.32238	down
Ghems7/WT7	Ghir_A01G013640	154	43	178	597	411	614	0.00723359	1.35121	0.000339983	12.8362	2.55126	2.14065	down
Ghems7/WT7	Ghir_A01G014600	22	16	49	542	302	412	3.87577574375007e-13	3.06153	7.47266595433642e-16	65.0045	8.34856	12.4116	down
Ghems7/WT7	Ghir_A01G015080	21	19	10	1315	736	123	5.82393e-06	4.46935	7.29871590454526e-8	28.9838	22.1518	5.23478	down
Ghems7/WT7	Ghir_A01G015710	225	130	239	2223	2184	1594	4.53458768107808e-22	2.49868	1.07224052992133e-25	109.822	5.65167	21.3435	down
Ghems7/WT7	Ghir_A01G015800	604	565	1848	40697	11310	27744	3.11446054470316e-11	3.96872	9.46041891239093e-14	55.4761	15.6568	10.5066	down
Ghems7/WT7	Ghir_A01G016640	29	64	103	524	334	496	0.000411624	1.92786	1.05343e-05	19.412	3.80491	3.3855	down
Ghems7/WT7	Ghir_A01G017770	10	0	10	98	38	87	0.0069876	2.73674	0.000325752	12.9162	6.66563	2.15567	down
Ghems7/WT7	Ghir_A01G017870	291	136	296	966	807	893	0.000123164	1.06038	2.52474e-06	22.1476	2.08548	3.90952	down
Ghems7/WT7	Ghir_A01G018280	120	138	140	3728	1390	2052	4.15894310712811e-11	3.24252	1.30113538947585e-13	54.8496	9.46443	10.381	down
Ghems7/WT7	Ghir_A01G018350	119	90	206	938	794	913	2.58745780983151e-15	1.85829	2.82381077139748e-18	76.009	3.62579	14.5871	down
Ghems7/WT7	Ghir_A01G018850	141	78	147	558	556	471	8.41851425332606e-7	1.27798	7.84000745335032e-9	33.3144	2.42499	6.07476	down
Ghems7/WT7	Ghir_A01G018970	11	13	11	212	537	86	3.04011e-05	3.66141	4.8329513818718e-7	25.3294	12.6531	4.51711	down
Ghems7/WT7	Ghir_A01G019010	66	61	80	256	236	279	0.00160509	1.02297	5.36021e-05	16.3163	2.0321	2.7945	down
Ghems7/WT7	Ghir_A01G019630	15	24	36	205	151	146	8.25592e-05	1.88376	1.55273e-06	23.0816	3.69035	4.08323	down
Ghems7/WT7	Ghir_A01G020140	23	15	35	178	117	88	0.00364768	1.57504	0.000146894	14.4116	2.97943	2.43798	down
Ghems7/WT7	Ghir_A01G020150	9	25	25	176	239	89	0.0049997	2.1757	0.000214164	13.7025	4.51804	2.30106	down
Ghems7/WT7	Ghir_A01G020610	5	21	14	175	113	87	0.00860123	2.24889	0.000423037	12.4276	4.75318	2.06544	down
Ghems7/WT7	Ghir_A01G021090	42	30	88	500	269	1296	3.29205e-05	2.90673	5.29931942591606e-7	25.1517	7.49918	4.48253	down
Ghems7/WT7	Ghir_A01G021420	19	7	4	111	83	648	0.000975672	3.88088	2.94593e-05	17.4524	14.7319	3.0107	down
Ghems7/WT7	Ghir_A01G022730	224	232	487	1295	1019	1412	0.000493977	1.1622	1.29923e-05	19.0116	2.23799	3.30629	down
Ghems7/WT7	Ghir_A02G000120	28	19	37	281	171	247	5.6913573058169e-9	2.21988	2.85716944305989e-11	44.2724	4.65853	8.24478	down
Ghems7/WT7	Ghir_A02G000790	23	41	40	238	188	1151	0.00129224	2.9788	4.09215e-05	16.8282	7.88331	2.88866	down
Ghems7/WT7	Ghir_A02G002270	1249	652	1875	6333	8566	14576	1.57836954908402e-7	2.18392	1.18855722892936e-9	36.988	4.54385	6.80179	down
Ghems7/WT7	Ghir_A02G003010	106	39	215	1752	880	1408	6.75789406935775e-8	2.77147	4.48825422504571e-10	38.888	6.82801	7.17019	down
Ghems7/WT7	Ghir_A02G003430	1	1	4	54	15	32	0.00762908	3.27967	0.000363151	12.7129	9.71137	2.11753	down
Ghems7/WT7	Ghir_A02G003540	258	211	507	1091	1261	1059	0.000635893	1.00599	1.75577e-05	18.4374	2.00832	3.19662	down
Ghems7/WT7	Ghir_A02G003840	29	4	11	206	137	209	7.05457e-05	2.81792	1.29303e-06	23.4336	7.05143	4.15153	down
Ghems7/WT7	Ghir_A02G004760	21	18	31	243	736	88	0.00062627	3.0975	1.72236e-05	18.474	8.55936	3.20324	down
Ghems7/WT7	Ghir_A02G005650	306	647	464	6840	4473	4042	8.19709e-06	2.44161	1.09139488920888e-7	28.2047	5.43249	5.08634	down
Ghems7/WT7	Ghir_A02G008910	33	31	66	436	298	463	2.32126217916909e-11	2.37909	6.88212985566155e-14	56.1016	5.20209	10.6343	down
Ghems7/WT7	Ghir_A02G009800	54	44	74	245	181	241	0.00109178	1.10637	3.36402e-05	17.2002	2.15303	2.96187	down
Ghems7/WT7	Ghir_A02G010270	151	194	422	1335	953	4485	0.00184335	2.32489	6.37718e-05	15.9872	5.01028	2.73439	down
Ghems7/WT7	Ghir_A02G011020	1	0	1	22	24	18	0.00236051	4.18212	8.62364e-05	15.4164	18.1528	2.62699	down
Ghems7/WT7	Ghir_A02G011090	13	14	18	559	340	174	7.90000597561307e-10	3.70056	3.26185266190871e-12	48.5245	13.0011	9.10237	down
Ghems7/WT7	Ghir_A02G012730	683	257	749	4244	2894	3595	3.18865814204229e-8	1.8793	1.92556022983383e-10	40.5408	3.67896	7.49639	down
Ghems7/WT7	Ghir_A02G012970	0	3	3	41	90	20	0.00377717	3.77462	0.000153415	14.3298	13.6859	2.42283	down
Ghems7/WT7	Ghir_A02G013050	0	3	6	45	91	24	0.00683482	3.34269	0.000316765	12.9686	10.1449	2.16527	down
Ghems7/WT7	Ghir_A02G013310	83	29	135	605	390	720	2.18416e-05	2.05122	3.32124826545083e-7	26.0533	4.14456	4.66072	down
Ghems7/WT7	Ghir_A02G014200	52	5	41	1200	632	122	0.00084178	3.57746	2.45133e-05	17.8019	11.9377	3.0748	down
Ghems7/WT7	Ghir_A02G014730	3	3	6	40	39	28	0.00654261	2.32668	0.000300009	13.0703	5.01648	2.18425	down
Ghems7/WT7	Ghir_A02G014990	560	732	947	6700	4840	6308	9.56811595072384e-11	2.09861	3.18484706424836e-13	53.0908	4.28295	10.0192	down
Ghems7/WT7	Ghir_A02G016150	487	207	656	4959	3131	3957	1.28325147354959e-12	2.38166	2.8476241364373e-15	62.3691	5.21135	11.8917	down
Ghems7/WT7	Ghir_A02G016400	124	39	130	602	276	794	0.00400233	1.72804	0.000164088	14.2032	3.31279	2.39769	down
Ghems7/WT7	Ghir_A02G017270	10	16	42	372	201	248	5.72909290373618e-7	2.80109	5.0885366725345e-9	34.1553	6.96966	6.24191	down
Ghems7/WT7	Ghir_A02G018820	169	216	325	1264	697	1185	0.00298488	1.27468	0.000114665	14.8785	2.41945	2.52507	down
Ghems7/WT7	Ghir_A03G000010	35	44	47	400	168	363	0.000267258	1.97149	6.30008e-06	20.3948	3.92173	3.57307	down
Ghems7/WT7	Ghir_A03G000200	14	10	17	214	81	177	5.87543e-06	2.67348	7.42737723770841e-8	28.9499	6.37968	5.23096	down
Ghems7/WT7	Ghir_A03G000340	377	149	432	1101	1174	1182	0.0013206	1.06366	4.2132e-05	16.7728	2.09023	2.87923	down
Ghems7/WT7	Ghir_A03G000860	163	129	423	12620	3520	4187	1.7222409448703e-10	4.07036	5.98326640602109e-13	51.8524	16.7996	9.76391	down
Ghems7/WT7	Ghir_A03G001000	2790	1978	3021	8464	11177	10337	2.8874e-06	1.08225	3.21100046886777e-8	30.5756	2.11733	5.53949	down
Ghems7/WT7	Ghir_A03G001040	37	34	69	367	402	239	2.2195303322494e-7	2.02492	1.75211205245051e-9	36.2315	4.0697	6.65374	down
Ghems7/WT7	Ghir_A03G001100	89	116	178	493	447	473	0.00518271	1.02054	0.000224737	13.6121	2.02867	2.28544	down
Ghems7/WT7	Ghir_A03G002840	525	178	707	2164	2211	4019	0.000133232	1.82127	2.76507e-06	21.973	3.53391	3.87539	down
Ghems7/WT7	Ghir_A03G002970	96	73	93	535	379	523	5.94655917900228e-7	1.57403	5.2999636176491e-9	34.076	2.97735	6.22573	down
Ghems7/WT7	Ghir_A03G003550	2	6	15	50	88	254	0.00148662	3.29594	4.87265e-05	16.497	9.82149	2.8278	down
Ghems7/WT7	Ghir_A03G004540	510	482	599	2299	2544	1879	5.23312e-05	1.18719	9.10927791857815e-7	24.1078	2.27708	4.28124	down
Ghems7/WT7	Ghir_A03G004670	4	22	24	309	87	308	0.00197309	2.88688	6.91576e-05	15.8338	7.39668	2.70485	down
Ghems7/WT7	Ghir_A03G005170	14	32	29	201	136	165	0.00251201	1.81075	9.27359e-05	15.2791	3.50826	2.59998	down
Ghems7/WT7	Ghir_A03G006350	202	274	338	978	1058	1265	0.00313478	1.12055	0.000121678	14.7665	2.1743	2.50379	down
Ghems7/WT7	Ghir_A03G006390	12	13	28	96	82	531	0.00352137	2.91852	0.000140591	14.4942	7.5607	2.45329	down
Ghems7/WT7	Ghir_A03G006540	33	14	41	518	254	203	1.09061e-06	2.67141	1.05533506582837e-8	32.7366	6.37051	5.96233	down
Ghems7/WT7	Ghir_A03G007450	2	8	7	121	59	52	0.00126391	2.85438	3.97947e-05	16.8812	7.23194	2.89828	down
Ghems7/WT7	Ghir_A03G009180	41	24	48	652	282	363	4.11747291406891e-9	2.68561	2.01462442046734e-11	44.9565	6.43352	8.38537	down
Ghems7/WT7	Ghir_A03G010240	428	260	534	1504	1814	1814	2.2165538715693e-9	1.24584	1.02808621130302e-11	46.2742	2.37157	8.65432	down
Ghems7/WT7	Ghir_A03G011280	43	55	97	235	231	394	0.00896937	1.29639	0.000446201	12.3281	2.45614	2.04724	down
Ghems7/WT7	Ghir_A03G011490	39	58	101	272	304	293	0.00295242	1.29142	0.00011315	14.9036	2.44768	2.52982	down
Ghems7/WT7	Ghir_A03G011680	40	26	50	269	133	155	0.00416428	1.42591	0.000172319	14.1112	2.68683	2.38046	down
Ghems7/WT7	Ghir_A03G014060	416	286	597	6841	4152	6393	2.32953522642352e-26	2.91742	1.69488539155555e-30	131.752	7.55496	25.6327	down
Ghems7/WT7	Ghir_A03G014130	19	45	44	171	219	427	0.00500136	1.98318	0.000214326	13.7011	3.95363	2.30091	down
Ghems7/WT7	Ghir_A03G014810	2	1	4	76	32	37	0.000203772	3.56518	4.58114e-06	21.0049	11.8366	3.69086	down
Ghems7/WT7	Ghir_A03G016470	42	10	27	358	194	250	4.60636e-06	2.52337	5.48794607425693e-8	29.5363	5.74922	5.33664	down
Ghems7/WT7	Ghir_A03G018990	18	18	29	96	104	137	0.00106891	1.52491	3.27605e-05	17.2505	2.87768	2.97106	down
Ghems7/WT7	Ghir_A03G019200	27	10	11	253	96	262	9.54574e-05	2.78244	1.85762e-06	22.7369	6.88017	4.02019	down
Ghems7/WT7	Ghir_A03G019510	423	195	415	1563	1018	1353	0.000893112	1.10404	2.63817e-05	17.6622	2.14955	3.04909	down
Ghems7/WT7	Ghir_A03G019960	412	278	1373	19578	6300	10120	5.38322377248979e-8	3.42318	3.48846207127207e-10	39.38	10.727	7.26896	down
Ghems7/WT7	Ghir_A03G019970	533	770	972	42888	9484	16488	8.74546510463607e-10	4.01165	3.70637958707156e-12	48.274	16.1298	9.05822	down
Ghems7/WT7	Ghir_A03G020070	125	311	249	2162	1149	1252	0.00624071	1.75195	0.000283442	13.1768	3.36814	2.20477	down
Ghems7/WT7	Ghir_A03G021600	8	33	31	138	220	291	0.00446515	2.22958	0.000187286	13.9545	4.68999	2.35016	down
Ghems7/WT7	Ghir_A03G022030	1	1	1	209	42	73	3.00254406507071e-7	5.88738	2.43030322848497e-9	35.594	59.1941	6.52251	down
Ghems7/WT7	Ghir_A03G022380	11	3	14	99	43	133	0.00148864	2.512	4.88468e-05	16.4923	5.70409	2.82721	down
Ghems7/WT7	Ghir_A03G022420	73	23	131	478	329	307	0.00505723	1.57255	0.000217456	13.6739	2.97429	2.29609	down
Ghems7/WT7	Ghir_A03G022630	15	9	21	70	92	65	0.00644095	1.51611	0.000294059	13.1079	2.86018	2.19105	down
Ghems7/WT7	Ghir_A03G022770	2	3	11	216	91	304	9.47983278921146e-9	4.4727	5.05218634224409e-11	43.1569	22.2033	8.0232	down
Ghems7/WT7	Ghir_A04G000520	207	136	339	1122	1067	1186	2.19579646555322e-11	1.50466	6.43026721514185e-14	56.2351	2.83757	10.6584	down
Ghems7/WT7	Ghir_A04G002840	14	12	32	432	181	263	3.92955857442506e-9	3.11368	1.90123791479695e-11	45.0699	8.65589	8.40566	down
Ghems7/WT7	Ghir_A04G003000	3	11	12	1453	527	1141	3.47604139517518e-20	6.01362	1.39097294724897e-23	100.181	64.6072	19.4589	down
Ghems7/WT7	Ghir_A04G003070	3	7	9	79	49	369	0.000559653	3.82043	1.49945e-05	18.7382	14.1274	3.25208	down
Ghems7/WT7	Ghir_A04G003340	16	1	5	58	141	103	0.00265887	2.96588	9.91913e-05	15.152	7.81302	2.5753	down
Ghems7/WT7	Ghir_A04G004280	28	57	44	109	1019	413	0.00967727	2.61591	0.000493034	12.1418	6.13009	2.01425	down
Ghems7/WT7	Ghir_A04G006000	19	9	21	165	98	116	1.39119e-05	2.1248	1.99142778108105e-7	27.0414	4.36141	4.85661	down
Ghems7/WT7	Ghir_A04G007730	7	2	5	252	420	209	2.82095134659674e-18	5.14754	1.89849030201316e-21	90.4486	35.4457	17.5496	down
Ghems7/WT7	Ghir_A04G008710	22	11	33	111	98	87	0.00505182	1.36333	0.000216993	13.6779	2.57279	2.29655	down
Ghems7/WT7	Ghir_A04G008960	15	29	30	169	210	243	1.5539e-05	2.16663	2.26112568163131e-7	26.7959	4.48973	4.80858	down
Ghems7/WT7	Ghir_A04G009100	559	369	686	2238	1603	2805	6.35071e-05	1.2013	1.14359e-06	23.6699	2.29947	4.19718	down
Ghems7/WT7	Ghir_A04G009180	33	11	28	98	195	147	0.00184996	1.79911	6.41015e-05	15.9774	3.48005	2.73284	down
Ghems7/WT7	Ghir_A04G009830	76	51	133	872	366	602	5.70995e-06	2.02378	7.10258071206593e-8	29.0365	4.06649	5.24337	down
Ghems7/WT7	Ghir_A04G010370	41	12	77	295	261	427	6.93935e-05	2.19595	1.26347e-06	23.4781	4.5819	4.15868	down
Ghems7/WT7	Ghir_A04G010440	1	4	2	513	79	98	1.53417e-06	5.6652	1.58501036676656e-8	31.9462	50.7451	5.81413	down
Ghems7/WT7	Ghir_A04G011240	412	228	595	3382	2340	5983	1.39286127515281e-8	2.44701	7.80314439861517e-11	42.3065	5.45285	7.85609	down
Ghems7/WT7	Ghir_A04G012110	221	67	533	4534	2614	7051	1.83558849579811e-7	3.43773	1.40896057555168e-9	36.6564	10.8358	6.73622	down
Ghems7/WT7	Ghir_A04G012120	371	143	414	5278	2807	4749	6.79017227103049e-15	2.99805	8.52198855362334e-18	73.8282	7.98921	14.1681	down
Ghems7/WT7	Ghir_A04G012180	10	35	39	242	352	276	0.000102424	2.46339	2.0288e-06	22.5676	5.5151	3.9896	down
Ghems7/WT7	Ghir_A04G013780	5	0	0	17	74	66	0.00850513	4.11758	0.000416816	12.4553	17.3586	2.07032	down
Ghems7/WT7	Ghir_A04G015200	32	3	28	905	362	614	1.88287242953069e-9	4.14512	8.59618356091897e-12	46.6249	17.6932	8.72518	down
Ghems7/WT7	Ghir_A04G015210	635	444	705	4051	2565	3840	2.10804805210456e-10	1.68984	7.43863585631135e-13	51.425	3.2262	9.67612	down
Ghems7/WT7	Ghir_A04G016340	136	151	258	917	879	808	5.16740262971064e-7	1.40943	4.50213878211539e-9	34.3935	2.65632	6.28673	down
Ghems7/WT7	Ghir_A05G000110	44	37	70	522	323	616	8.17550636449242e-11	2.43589	2.66182043589098e-13	53.4432	5.41098	10.0875	down
Ghems7/WT7	Ghir_A05G001340	33	51	94	302	300	213	0.00684673	1.36097	0.000317442	12.9646	2.56858	2.16452	down
Ghems7/WT7	Ghir_A05G002330	105	27	87	1178	487	604	5.11261e-06	2.57915	6.21515141722498e-8	29.2951	5.97589	5.29136	down
Ghems7/WT7	Ghir_A05G003950	3	1	0	140	78	597	7.83959505548484e-8	6.75911	5.34731737387103e-10	38.5462	108.316	7.10571	down
Ghems7/WT7	Ghir_A05G005340	118	50	203	1774	974	2040	8.95489509290418e-11	2.93887	2.93186568577022e-13	53.2534	7.66813	10.0479	down
Ghems7/WT7	Ghir_A05G005740	235	119	263	860	691	953	1.51359e-05	1.19996	2.19145850587651e-7	26.8564	2.29734	4.81999	down
Ghems7/WT7	Ghir_A05G006360	180	136	203	615	543	749	0.000211465	1.0126	4.78102e-06	20.9231	2.01754	3.67476	down
Ghems7/WT7	Ghir_A05G006470	53	19	79	1766	595	1651	3.11931726801584e-12	3.97021	7.65956984943321e-15	60.4209	15.6731	11.5059	down
Ghems7/WT7	Ghir_A05G006760	7	3	16	241	66	273	4.03438e-06	3.72087	4.68175516089875e-8	29.8443	13.1854	5.39422	down
Ghems7/WT7	Ghir_A05G007120	9	9	13	474	216	278	1.95642023580591e-15	4.10529	2.09954516192929e-18	76.5942	17.2114	14.7085	down
Ghems7/WT7	Ghir_A05G007210	6	2	16	96	42	88	0.0025878	2.49682	9.5928e-05	15.2152	5.64441	2.58707	down
Ghems7/WT7	Ghir_A05G008160	29	46	66	308	181	242	0.00268611	1.50118	0.000100536	15.1266	2.83075	2.57088	down
Ghems7/WT7	Ghir_A05G008210	14	17	47	156	103	138	0.00717816	1.55854	0.000336986	12.8527	2.94557	2.14399	down
Ghems7/WT7	Ghir_A05G009290	476	210	436	1789	1552	2953	2.40291e-05	1.65971	3.72381832586304e-7	25.8324	3.15953	4.61926	down
Ghems7/WT7	Ghir_A05G010620	221	136	430	1736	979	1672	1.24628e-05	1.70885	1.74549669220959e-7	27.2962	3.269	4.90438	down
Ghems7/WT7	Ghir_A05G011020	58	134	135	686	522	671	0.0039935	1.58394	0.000163595	14.2089	2.99787	2.39865	down
Ghems7/WT7	Ghir_A05G011200	4	3	1	372	65	195	6.25450054431677e-8	5.37281	4.10686946869358e-10	39.0614	41.436	7.20381	down
Ghems7/WT7	Ghir_A05G012880	72	72	77	525	407	256	0.00132523	1.51961	4.23761e-05	16.7619	2.86713	2.87771	down
Ghems7/WT7	Ghir_A05G013030	41	19	48	858	370	365	1.85377150140298e-9	3.07053	8.3958875159035e-12	46.6711	8.40084	8.73194	down
Ghems7/WT7	Ghir_A05G013280	3	7	11	58	65	54	0.00139989	2.23068	4.53238e-05	16.6343	4.69354	2.85391	down
Ghems7/WT7	Ghir_A05G014030	31	13	77	220	218	210	0.00198015	1.70259	6.95492e-05	15.8231	3.25486	2.7033	down
Ghems7/WT7	Ghir_A05G014210	71	45	151	516	283	528	0.00103158	1.54616	3.13725e-05	17.3328	2.92038	2.9865	down
Ghems7/WT7	Ghir_A05G014990	17	14	25	113	143	115	7.48777e-06	1.89002	9.8741949630799e-8	28.3985	3.7064	5.12565	down
Ghems7/WT7	Ghir_A05G015130	75	56	98	342	376	482	9.57617480247217e-8	1.54558	6.7187074482057e-10	38.1007	2.91921	7.01881	down
Ghems7/WT7	Ghir_A05G015220	482	311	619	3629	2523	2679	9.48707477118397e-15	1.81466	1.22518518089793e-17	73.1117	3.51777	14.0229	down
Ghems7/WT7	Ghir_A05G016230	39	49	75	231	207	228	0.00199072	1.17243	7.0029e-05	15.8101	2.25392	2.70099	down
Ghems7/WT7	Ghir_A05G016780	44	21	75	865	331	990	7.30619788406379e-9	3.19325	3.73429663760399e-11	43.7484	9.14668	8.13631	down
Ghems7/WT7	Ghir_A05G017370	110	46	170	670	625	887	8.46715712110083e-8	1.97781	5.83697578831026e-10	38.3752	3.93895	7.07226	down
Ghems7/WT7	Ghir_A05G017640	1	0	5	36	25	61	0.00167551	3.60997	5.63805e-05	16.2205	12.2098	2.77585	down
Ghems7/WT7	Ghir_A05G018830	7	5	10	147	59	117	3.18013e-06	3.03819	3.61522679304312e-8	30.3456	8.21458	5.49756	down
Ghems7/WT7	Ghir_A05G019420	16	98	26	879	888	356	0.00806015	2.78069	0.000388948	12.5846	6.87182	2.09366	down
Ghems7/WT7	Ghir_A05G020100	49	25	138	1634	741	1692	6.29791291674781e-10	3.55219	2.5316285688844e-12	49.0216	11.7305	9.2008	down
Ghems7/WT7	Ghir_A05G020330	62	40	65	246	213	164	0.00761479	1.04824	0.000362055	12.7185	2.068	2.11834	down
Ghems7/WT7	Ghir_A05G020720	9	6	22	107	64	73	0.00230043	1.93993	8.33507e-05	15.4807	3.83687	2.63819	down
Ghems7/WT7	Ghir_A05G021800	22	12	27	109	104	98	0.000373585	1.52411	9.4249e-06	19.6246	2.8761	3.42761	down
Ghems7/WT7	Ghir_A05G022200	43	16	64	194	275	176	0.000901601	1.62693	2.6734e-05	17.637	3.08856	3.04499	down
Ghems7/WT7	Ghir_A05G023220	82	63	93	294	297	386	0.000129775	1.175	2.68624e-06	22.0286	2.25793	3.88681	down
Ghems7/WT7	Ghir_A05G023560	24	27	63	322	167	188	0.000861564	1.76141	2.52461e-05	17.7459	3.3903	3.06471	down
Ghems7/WT7	Ghir_A05G023620	8	11	23	204	97	116	4.20331e-05	2.48733	7.02616316727926e-7	24.6079	5.60737	4.37641	down
Ghems7/WT7	Ghir_A05G024090	98	24	92	376	394	552	0.000176533	1.84978	3.8339e-06	21.3461	3.60444	3.75317	down
Ghems7/WT7	Ghir_A05G024960	50	49	74	622	332	892	7.79157651160931e-8	2.54664	5.28098350376591e-10	38.5705	5.84271	7.10837	down
Ghems7/WT7	Ghir_A05G025170	3	1	2	233	207	950	6.17127406644174e-13	7.0083	1.27964866596522e-15	63.9446	128.738	12.2096	down
Ghems7/WT7	Ghir_A05G025350	46	29	63	441	213	317	1.9941e-06	1.9894	2.12909503116357e-8	31.3731	3.97072	5.70025	down
Ghems7/WT7	Ghir_A05G025480	29	43	59	419	228	370	6.01623e-06	2.0779	7.67102906006846e-8	28.8874	4.22193	5.22068	down
Ghems7/WT7	Ghir_A05G026420	26	34	54	173	176	1245	0.00339186	2.93725	0.000133878	14.5864	7.65951	2.46956	down
Ghems7/WT7	Ghir_A05G027510	310	184	366	1099	886	1194	1.01918e-05	1.0545	1.39961626041107e-7	27.7234	2.07699	4.99175	down
Ghems7/WT7	Ghir_A05G028750	4	1	1	5	198	196	0.00151069	5.18672	4.97078e-05	16.4592	36.4216	2.82083	down
Ghems7/WT7	Ghir_A05G029050	253	144	236	1078	713	908	4.54034e-05	1.23705	7.69689506333154e-7	24.4323	2.35716	4.34291	down
Ghems7/WT7	Ghir_A05G029130	496	342	719	1756	1671	3408	0.00129551	1.31104	4.10882e-05	16.8204	2.4812	2.88756	down
Ghems7/WT7	Ghir_A05G031170	148	96	316	841	544	818	0.00361702	1.21174	0.000145462	14.4301	2.31618	2.44165	down
Ghems7/WT7	Ghir_A05G034300	9	2	15	95	91	118	1.31412e-06	2.77294	1.31433379331754e-8	32.31	6.83499	5.88137	down
Ghems7/WT7	Ghir_A05G034800	127	85	169	475	500	379	0.000342607	1.00075	8.43775e-06	19.836	2.00104	3.4652	down
Ghems7/WT7	Ghir_A05G035140	5	7	14	72	53	104	0.000667303	2.30882	1.85463e-05	18.333	4.95479	3.17568	down
Ghems7/WT7	Ghir_A05G035260	14	4	23	216	154	346	7.48894952830995e-9	3.36091	3.84132519732149e-11	43.6931	10.2739	8.12558	down
[truncated: 5,174 more rows]

## Sheet: Supplementary table 5.
Supplementary Table 5. Differential expressed genes in all four developmental stages
GeneID	Ghems-1_counts	Ghems-2_counts	Ghems-3_counts	WT-1_counts	WT-2_counts	WT-3_counts	padj	log2FoldChange	pvalue	stat	foldChange	log10padj	up/down
Ghir_D10G020460	223	31	243	0	0	0	0.000331546	-10.2938	1.76454e-06	22.8357	0.000796625	3.47946	up
Ghir_A10G018940	521	33	376	0	0	1	0.000313389	-10.1799	1.65648e-06	22.9572	0.000862068	3.50392	up
Ghir_A05G020100	1045	226	2498	29	8	21	8.18696e-05	-6.67278	3.55143877677453e-7	25.9239	0.00980148	4.08688	up
Ghir_D11G021750	195	29	216	9	4	2	2.34562322845738e-8	-5.47174	2.43690010064833e-11	44.5839	0.0225343	7.62974	up
Ghir_A12G028290	112	23	162	5	8	3	5.86124e-06	-4.68196	1.50630557624837e-8	32.0452	0.0389573	5.23201	up
Ghir_D02G017290	49	10	53	14	3	2	0.00964712	-3.24245	0.000113222	14.9023	0.105663	2.0156	up
Ghir_D06G023430	249	47	212	92	35	36	0.00745135	-2.21308	8.17112e-05	15.5183	0.215673	2.12777	up
Ghir_A05G026420	602	261	1016	375	147	185	0.00319507	-2.02594	2.81858e-05	17.5364	0.245545	2.49552	up
Ghir_D04G002380	92	84	159	56	44	30	0.00340664	-1.87036	3.03627e-05	17.395	0.273505	2.46767	up
Ghir_A07G014820	264	260	248	219	90	94	1.2172e-06	-1.46165	2.37383830832838e-9	35.6398	0.363079	5.91464	up
Ghir_D05G031810	428	280	213	207	107	172	0.000239888	-1.32439	1.24174e-06	23.5114	0.399318	3.61999	up
Ghir_D11G001560	512	299	301	342	131	211	0.00161501	-1.17321	1.20982e-05	19.1477	0.443432	2.79182	up
Ghir_A06G004380	100	92	108	357	265	298	0.00288327	1.1927	2.44367e-05	17.8079	2.28579	2.54011	down
Ghir_A08G010860	517	463	255	2619	1519	1687	3.7729439104389e-16	1.8306	8.25213285797262e-20	82.9888	3.55686	15.4233	down
Ghir_A09G018830	208	255	125	1554	774	923	1.12713271457258e-16	2.02714	2.05437476455406e-20	85.7379	4.07597	15.948	down
Ghir_A11G026120	16	22	11	139	100	99	1.52464994028712e-7	2.38546	2.08418382432395e-10	40.3861	5.22509	6.81683	down
Ghir_D03G004680	3469	6058	3081	16962	9915	8589	0.00364991	1.04014	3.3099e-05	17.231	2.05642	2.43772	down
Ghir_D04G009500	45	52	32	191	108	123	0.000878589	1.27438	5.861e-06	20.5331	2.41894	3.05621	down
Ghir_D05G026720	434	601	428	2575	893	1207	0.000479091	1.14064	2.78556e-06	21.9589	2.2048	3.31958	down
Ghir_D08G010810	1796	2103	1091	5602	3694	4208	0.000112158	1.04846	5.08859882135095e-7	25.2299	2.06832	3.95017	down
Ghir_D10G006350	100	103	59	314	215	221	0.000826512	1.11868	5.40454e-06	20.6883	2.17147	3.08275	down
Ghir_D11G015660	141	183	145	643	312	374	0.000706958	1.02087	4.45835e-06	21.0569	2.02914	3.15061	down
Ghir_D11G029730	447	534	158	1863	1349	745	0.00872794	1.41145	9.8948e-05	15.1567	2.66003	2.05909	down

## Sheet: Supplementary table 6.
Supplementary Table 6. GO enrichment of differential genes at different developmental stages.
Cluster	up/down	ID	Description	GeneRatio	BgRatio	pvalue	p.adjust	qvalue	geneID	Count
Ghems6/WT6	up	GO:0009607	response to biotic stimulus	11/342	79/39375	9.65288e-11	3.56191e-08	2.79426e-08	Ghir_D05G007770/Ghir_A10G017400/Ghir_A10G017340/Ghir_D10G018820/Ghir_A02G005240/Ghir_A10G017380/Ghir_D10G018850/Ghir_D10G018790/Ghir_D10G018880/Ghir_D10G018870/Ghir_D04G015520	11
Ghems6/WT6	up	GO:0004601	peroxidase activity	16/342	237/39375	3.69201e-10	6.81176e-08	5.3437e-08	Ghir_A05G013410/Ghir_D13G000560/Ghir_D09G015430/Ghir_A09G016000/Ghir_A03G003150/Ghir_D04G001520/Ghir_D11G029100/Ghir_A11G028920/Ghir_A05G041410/Ghir_A10G010360/Ghir_A04G004660/Ghir_D08G008470/Ghir_D03G002800/Ghir_A08G008400/Ghir_A04G004970/Ghir_D05G034240	16
Ghems6/WT6	up	GO:0006952	defense response	13/342	196/39375	2.06685e-08	2.54222e-06	1.99432e-06	Ghir_D05G007770/Ghir_A10G017400/Ghir_D11G029100/Ghir_A11G028920/Ghir_A10G017340/Ghir_D10G018820/Ghir_A02G005240/Ghir_A10G017380/Ghir_D10G018850/Ghir_D10G018790/Ghir_D10G018880/Ghir_D10G018870/Ghir_D04G015520	13
Ghems6/WT6	up	GO:0043090	amino acid import	9/342	88/39375	7.92198e-08	7.30803e-06	5.73301e-06	Ghir_D07G006210/Ghir_D09G022110/Ghir_D05G029950/Ghir_A09G022880/Ghir_A07G006210/Ghir_D09G003660/Ghir_A07G024360/Ghir_D07G024410/Ghir_A11G019810	9
Ghems6/WT6	up	GO:0006032	chitin catabolic process	6/342	38/39375	8.97506e-07	6.62359e-05	5.19609e-05	Ghir_A07G002990/Ghir_A12G026590/Ghir_D12G026670/Ghir_D07G002970/Ghir_D09G021510/Ghir_D12G026680	6
Ghems6/WT6	up	GO:0006979	response to oxidative stress	15/342	375/39375	1.25486e-06	7.71736e-05	6.05413e-05	Ghir_D13G000560/Ghir_D09G015430/Ghir_A09G016000/Ghir_A03G003150/Ghir_D04G001520/Ghir_A05G041410/Ghir_A10G010360/Ghir_A04G004660/Ghir_A09G017010/Ghir_D08G008470/Ghir_D03G002800/Ghir_A08G008400/Ghir_A04G004970/Ghir_D05G034240/Ghir_A08G007460	15
Ghems6/WT6	up	GO:0015168	glycerol transmembrane transporter activity	4/342	11/39375	1.75883e-06	8.11258e-05	6.36417e-05	Ghir_A01G001090/Ghir_A03G019760/Ghir_D01G001050/Ghir_D02G021180	4
Ghems6/WT6	up	GO:0015793	glycerol transport	4/342	11/39375	1.75883e-06	8.11258e-05	6.36417e-05	Ghir_A01G001090/Ghir_A03G019760/Ghir_D01G001050/Ghir_D02G021180	4
Ghems6/WT6	up	GO:0006862	nucleotide transport	6/342	46/39375	2.87228e-06	0.000117763	9.23832e-05	Ghir_D07G006210/Ghir_A07G006210/Ghir_D09G003660/Ghir_A07G024360/Ghir_D02G024830/Ghir_D07G024410	6
Ghems6/WT6	up	GO:0045486	naringenin 3-dioxygenase activity	5/342	27/39375	3.31249e-06	0.000122231	9.58877e-05	Ghir_D01G003480/Ghir_A05G040550/Ghir_A05G040540/Ghir_A01G003460/Ghir_D04G002380	5
Ghems6/WT6	up	GO:0015696	ammonium transport	6/342	49/39375	4.19515e-06	0.000140728	0.000110399	Ghir_D07G006210/Ghir_A07G006210/Ghir_D09G003660/Ghir_A07G024360/Ghir_D02G024830/Ghir_D07G024410	6
Ghems6/WT6	up	GO:0015798	myo-inositol transport	4/342	14/39375	5.22616e-06	0.000160705	0.00012607	Ghir_A01G001090/Ghir_A03G019760/Ghir_D01G001050/Ghir_D02G021180	4
Ghems6/WT6	up	GO:0043269	regulation of ion transport	6/342	54/39375	7.47056e-06	0.000212049	0.000166348	Ghir_D07G006210/Ghir_A07G006210/Ghir_D09G003660/Ghir_A07G024360/Ghir_D02G024830/Ghir_D07G024410	6
Ghems6/WT6	up	GO:0005354	galactose transmembrane transporter activity	4/342	16/39375	9.37241e-06	0.000230561	0.000180871	Ghir_A01G001090/Ghir_A03G019760/Ghir_D01G001050/Ghir_D02G021180	4
Ghems6/WT6	up	GO:0015757	galactose transmembrane transport	4/342	16/39375	9.37241e-06	0.000230561	0.000180871	Ghir_A01G001090/Ghir_A03G019760/Ghir_D01G001050/Ghir_D02G021180	4
Ghems6/WT6	up	GO:0004462	lactoylglutathione lyase activity	5/342	45/39375	4.41027e-05	0.000904105	0.000709254	Ghir_D10G015610/Ghir_A02G002860/Ghir_A04G004970/Ghir_D05G034240/Ghir_D03G015240	5
Ghems6/WT6	up	GO:0015802	basic amino acid transport	5/342	45/39375	4.41027e-05	0.000904105	0.000709254	Ghir_D07G006210/Ghir_A07G006210/Ghir_D09G003660/Ghir_A07G024360/Ghir_D07G024410	5
Ghems6/WT6	up	GO:0045431	flavonol synthase activity	5/342	45/39375	4.41027e-05	0.000904105	0.000709254	Ghir_D01G003480/Ghir_A05G040550/Ghir_A05G040540/Ghir_A01G003460/Ghir_D04G002380	5
Ghems6/WT6	up	GO:0016705	oxidoreductase activity, acting on paired donors, with incorporation or reduction of molecular oxygen	10/342	245/39375	6.32141e-05	0.00122768	0.000963096	Ghir_D11G004750/Ghir_D06G001120/Ghir_A06G001320/Ghir_A11G004850/Ghir_A01G003870/Ghir_D09G005090/Ghir_D07G008690/Ghir_A03G002160/Ghir_A05G026720/Ghir_D06G001200	10
Ghems6/WT6	up	GO:0047044	androstan-3-alpha,17-beta-diol dehydrogenase activity	4/342	26/39375	7.18828e-05	0.00132624	0.00104041	Ghir_A09G015130/Ghir_D01G021160/Ghir_D01G021150/Ghir_A01G019680	4
Ghems6/WT6	up	GO:0030497	fatty acid elongation	3/342	11/39375	0.000101774	0.00178832	0.00140291	Ghir_A01G000510/Ghir_A01G000530/Ghir_D01G000510	3
Ghems6/WT6	up	GO:0015706	nitrate transport	7/342	127/39375	0.00012855	0.00215613	0.00169145	Ghir_D07G006210/Ghir_D13G018780/Ghir_D11G029100/Ghir_A11G028920/Ghir_A07G006210/Ghir_A03G002160/Ghir_D09G021510	7
Ghems6/WT6	up	GO:0051119	sugar transmembrane transporter activity	3/342	13/39375	0.000174146	0.00279391	0.00219177	Ghir_D09G016680/Ghir_A09G017240/Ghir_D12G026470	3
Ghems6/WT6	up	GO:0051555	flavonol biosynthetic process	5/342	66/39375	0.000277975	0.00427387	0.00335277	Ghir_D01G003480/Ghir_A05G040550/Ghir_A05G040540/Ghir_A01G003460/Ghir_D04G002380	5
Ghems6/WT6	up	GO:0050832	defense response to fungus	9/342	255/39375	0.000427064	0.00630346	0.00494495	Ghir_D06G001120/Ghir_D09G015430/Ghir_A09G016000/Ghir_D05G029950/Ghir_D13G018770/Ghir_A12G026590/Ghir_D12G026670/Ghir_D11G004320/Ghir_D12G026680	9
Ghems6/WT6	up	GO:0004553	hydrolase activity, hydrolyzing O-glycosyl compounds	9/342	260/39375	0.000491227	0.00697165	0.00546913	Ghir_D10G020460/Ghir_A10G018940/Ghir_A06G005730/Ghir_D13G015630/Ghir_A02G012880/Ghir_D08G017050/Ghir_D04G019640/Ghir_D06G000120/Ghir_A08G002860	9
Ghems6/WT6	up	GO:0004568	chitinase activity	4/342	45/39375	0.000629177	0.00859876	0.00674557	Ghir_A12G026590/Ghir_D12G026670/Ghir_D09G021510/Ghir_D12G026680	4
Ghems6/WT6	up	GO:0004364	glutathione transferase activity	4/342	46/39375	0.00068442	0.00901968	0.00707577	Ghir_D10G015610/Ghir_A09G017010/Ghir_A04G004970/Ghir_D05G034240	4
Ghems6/WT6	up	GO:0031418	L-ascorbic acid binding	4/342	47/39375	0.000743009	0.00945414	0.0074166	Ghir_A05G040550/Ghir_A05G040540/Ghir_D07G009390/Ghir_D04G002380	4
Ghems6/WT6	up	GO:0003796	lysozyme activity	3/342	21/39375	0.000769161	0.00946068	0.00742173	Ghir_A12G026590/Ghir_D12G026670/Ghir_D12G026680	3
Ghems6/WT6	up	GO:0009922	fatty acid elongase activity	3/342	23/39375	0.00101112	0.0120355	0.00944166	Ghir_A01G000510/Ghir_A01G000530/Ghir_D01G000510	3
Ghems6/WT6	up	GO:0006888	endoplasmic reticulum to Golgi vesicle-mediated transport	7/342	180/39375	0.00105165	0.0121269	0.00951332	Ghir_D07G006210/Ghir_D05G029950/Ghir_A07G006210/Ghir_D09G003660/Ghir_A07G024360/Ghir_D02G024830/Ghir_D07G024410	7
Ghems6/WT6	up	GO:0004497	monooxygenase activity	8/342	240/39375	0.00127193	0.0142225	0.0111573	Ghir_D06G001120/Ghir_A06G001320/Ghir_A01G003870/Ghir_D09G005090/Ghir_D07G008690/Ghir_A03G002160/Ghir_A05G026720/Ghir_D06G001200	8
Ghems6/WT6	up	GO:0043069	negative regulation of programmed cell death	6/342	142/39375	0.00156412	0.0169753	0.0133168	Ghir_D07G006210/Ghir_A07G006210/Ghir_D09G003660/Ghir_A07G024360/Ghir_D02G024830/Ghir_D07G024410	6
Ghems6/WT6	up	GO:0016798	hydrolase activity, acting on glycosyl bonds	4/342	62/39375	0.0020986	0.0221252	0.0173568	Ghir_A09G021630/Ghir_D09G020940/Ghir_A02G002080/Ghir_D02G002270	4
Ghems6/WT6	up	GO:0008643	carbohydrate transport	5/342	105/39375	0.00228183	0.0233887	0.018348	Ghir_D09G016680/Ghir_A09G017240/Ghir_D12G026470/Ghir_A10G001820/Ghir_D10G002610	5
Ghems6/WT6	up	GO:0003960	NADPH:quinone reductase activity	3/342	31/39375	0.00243796	0.0239097	0.0187567	Ghir_D07G023750/Ghir_D01G000720/Ghir_A01G000750	3
Ghems6/WT6	up	GO:0015824	proline transport	4/342	65/39375	0.00249575	0.0239097	0.0187567	Ghir_D13G002790/Ghir_D02G024830/Ghir_A13G002510/Ghir_D09G021510	4
Ghems6/WT6	up	GO:0009416	response to light stimulus	7/342	210/39375	0.00252704	0.0239097	0.0187567	Ghir_A05G040550/Ghir_D06G001120/Ghir_A05G040540/Ghir_A01G000510/Ghir_A01G000530/Ghir_D01G000510/Ghir_D04G002380	7
Ghems6/WT6	up	GO:0010167	response to nitrate	5/342	109/39375	0.0026844	0.0247636	0.0194266	Ghir_D13G018780/Ghir_D11G029100/Ghir_A11G028920/Ghir_A03G002160/Ghir_D09G021510	5
Ghems6/WT6	up	GO:0016702	oxidoreductase activity, acting on single donors with incorporation of molecular oxygen, incorporation of two atoms of oxygen	5/342	113/39375	0.00313607	0.0271098	0.0212672	Ghir_D01G003480/Ghir_A05G040550/Ghir_A05G040540/Ghir_A01G003460/Ghir_D04G002380	5
Ghems6/WT6	up	GO:0009815	1-aminocyclopropane-1-carboxylate oxidase activity	2/342	10/39375	0.00323261	0.0271098	0.0212672	Ghir_A07G001120/Ghir_D07G009390	2
Ghems6/WT6	up	GO:0030795	methyl jasmonate methylesterase activity	2/342	10/39375	0.00323261	0.0271098	0.0212672	Ghir_A12G006480/Ghir_D12G006490	2
Ghems6/WT6	up	GO:0055046	microgametogenesis	2/342	10/39375	0.00323261	0.0271098	0.0212672	Ghir_D12G024160/Ghir_A12G024170	2
Ghems6/WT6	up	GO:0006970	response to osmotic stress	4/342	71/39375	0.00343917	0.0282012	0.0221233	Ghir_D03G014820/Ghir_D09G013830/Ghir_A05G022910/Ghir_D09G015320	4
Ghems6/WT6	up	GO:0015293	symporter activity	2/342	11/39375	0.00392835	0.0315122	0.0247207	Ghir_A10G001820/Ghir_D10G002610	2
Ghems6/WT6	up	GO:0010106	cellular response to iron ion starvation	3/342	38/39375	0.00437519	0.0343499	0.0269469	Ghir_D11G029100/Ghir_A11G028920/Ghir_A03G002160	3
Ghems6/WT6	up	GO:0009267	cellular response to starvation	2/342	12/39375	0.00468706	0.0352964	0.0276894	Ghir_D08G015300/Ghir_A08G014430	2
Ghems6/WT6	up	GO:0010208	pollen wall assembly	2/342	12/39375	0.00468706	0.0352964	0.0276894	Ghir_D12G024160/Ghir_A12G024170	2
Ghems6/WT6	up	GO:0080167	response to karrikin	6/342	181/39375	0.00519129	0.0383117	0.0300548	Ghir_A05G040550/Ghir_A05G040540/Ghir_D04G002380/Ghir_A05G022910/Ghir_A07G024360/Ghir_D07G024410	6
Ghems6/WT6	up	GO:0010363	regulation of plant-type hypersensitive response	7/342	242/39375	0.00547563	0.0390827	0.0306596	Ghir_D06G001120/Ghir_D07G006210/Ghir_A07G006210/Ghir_D09G003660/Ghir_A07G024360/Ghir_D02G024830/Ghir_D07G024410	7
Ghems6/WT6	up	GO:0050236	pyridoxine:NADP 4-dehydrogenase activity	2/342	13/39375	0.00550759	0.0390827	0.0306596	Ghir_A11G027430/Ghir_D11G027550	2
Ghems6/WT6	up	GO:0000038	very long-chain fatty acid metabolic process	3/342	42/39375	0.00580394	0.0404086	0.0316998	Ghir_A01G000510/Ghir_A01G000530/Ghir_D01G000510	3
Ghems6/WT6	up	GO:0005887	integral component of plasma membrane	3/342	43/39375	0.00619962	0.0412224	0.0323382	Ghir_D09G016680/Ghir_A09G017240/Ghir_D12G026470	3
Ghems6/WT6	up	GO:0006612	protein targeting to membrane	7/342	248/39375	0.00623581	0.0412224	0.0323382	Ghir_D06G001120/Ghir_D07G006210/Ghir_A07G006210/Ghir_D09G003660/Ghir_A07G024360/Ghir_D02G024830/Ghir_D07G024410	7
Ghems6/WT6	up	GO:0045330	aspartyl esterase activity	4/342	84/39375	0.00625597	0.0412224	0.0323382	Ghir_A01G007970/Ghir_D01G008360/Ghir_A13G013930/Ghir_A11G008650	4
Ghems6/WT6	up	GO:0004022	alcohol dehydrogenase (NAD+) activity	2/342	14/39375	0.00638881	0.0413592	0.0324455	Ghir_D02G007330/Ghir_A02G006900	2
Ghems6/WT6	down	GO:0000186	activation of MAPKK activity	4/34	194/39375	2.35981e-05	0.000394516	0.000170663	Ghir_A08G010860/Ghir_A09G018830/Ghir_D08G010810/Ghir_D09G023070	4
Ghems6/WT6	down	GO:0004709	MAP kinase kinase kinase activity	4/34	194/39375	2.35981e-05	0.000394516	0.000170663	Ghir_A08G010860/Ghir_A09G018830/Ghir_D08G010810/Ghir_D09G023070	4
Ghems6/WT6	down	GO:0043565	sequence-specific DNA binding	5/34	409/39375	2.5621e-05	0.000394516	0.000170663	Ghir_A06G002640/Ghir_A06G016330/Ghir_A10G000640/Ghir_D06G002490/Ghir_D10G001390	5
Ghems6/WT6	down	GO:0016216	isopenicillin-N synthase activity	2/34	10/39375	3.24259e-05	0.000394516	0.000170663	Ghir_A07G015480/Ghir_D07G015720	2
Ghems6/WT6	down	GO:0017000	antibiotic biosynthetic process	2/34	10/39375	3.24259e-05	0.000394516	0.000170663	Ghir_A07G015480/Ghir_D07G015720	2
Ghems6/WT6	down	GO:0045544	gibberellin 20-oxidase activity	2/34	10/39375	3.24259e-05	0.000394516	0.000170663	Ghir_A07G015480/Ghir_D07G015720	2
Ghems6/WT6	down	GO:0048575	short-day photoperiodism, flowering	2/34	18/39375	0.000109771	0.00114476	0.00049521	Ghir_A07G015480/Ghir_D07G015720	2
Ghems6/WT6	down	GO:0048366	leaf development	3/34	115/39375	0.000135939	0.00124044	0.0005366	Ghir_A07G015480/Ghir_D03G004680/Ghir_D07G015720	3
Ghems6/WT6	down	GO:0001708	cell fate specification	2/34	26/39375	0.000232167	0.00182941	0.000791383	Ghir_A06G002640/Ghir_D06G002490	2
Ghems6/WT6	down	GO:0048438	floral whorl development	2/34	27/39375	0.000250605	0.00182941	0.000791383	Ghir_A06G002640/Ghir_D06G002490	2
Ghems6/WT6	down	GO:0004721	phosphoprotein phosphatase activity	3/34	158/39375	0.000346211	0.00228585	0.00098883	Ghir_A08G010860/Ghir_A09G018830/Ghir_D08G010810	3
Ghems6/WT6	down	GO:0009686	gibberellin biosynthetic process	2/34	33/39375	0.000375756	0.00228585	0.00098883	Ghir_A07G015480/Ghir_D07G015720	2
Ghems6/WT6	down	GO:0016707	gibberellin 3-beta-dioxygenase activity	2/34	38/39375	0.000498944	0.00280176	0.00121201	Ghir_A07G015480/Ghir_D07G015720	2
Ghems6/WT6	down	GO:0048519	negative regulation of biological process	2/34	43/39375	0.00063916	0.00325694	0.00140891	Ghir_A06G002640/Ghir_D06G002490	2
Ghems6/WT6	down	GO:0009739	response to gibberellin	2/34	44/39375	0.000669234	0.00325694	0.00140891	Ghir_A07G015480/Ghir_D07G015720	2
Ghems6/WT6	down	GO:0009639	response to red or far red light	2/34	52/39375	0.00093401	0.00426142	0.00184344	Ghir_A07G015480/Ghir_D07G015720	2
Ghems6/WT6	down	GO:0048439	flower morphogenesis	2/34	57/39375	0.00112116	0.00481439	0.00208265	Ghir_A06G002640/Ghir_D06G002490	2
Ghems6/WT6	down	GO:0009887	animal organ morphogenesis	2/34	66/39375	0.00149951	0.00608134	0.00263072	Ghir_A06G002640/Ghir_D06G002490	2
Ghems6/WT6	down	GO:0009944	polarity specification of adaxial/abaxial axis	2/34	82/39375	0.00230164	0.00884316	0.00382545	Ghir_A06G002640/Ghir_D06G002490	2
Ghems6/WT6	down	GO:0010051	xylem and phloem pattern formation	2/34	97/39375	0.00320086	0.0116831	0.00505399	Ghir_A06G002640/Ghir_D06G002490	2
Ghems6/WT6	down	GO:0009855	determination of bilateral symmetry	2/34	103/39375	0.00359961	0.0119442	0.00516691	Ghir_A06G002640/Ghir_D06G002490	2
Ghems6/WT6	down	GO:0009908	flower development	2/34	103/39375	0.00359961	0.0119442	0.00516691	Ghir_A07G015480/Ghir_D07G015720	2
Ghems6/WT6	down	GO:0010014	meristem initiation	2/34	110/39375	0.00409259	0.0129895	0.00561912	Ghir_A06G002640/Ghir_D06G002490	2
Ghems6/WT6	down	GO:0009826	unidimensional cell growth	2/34	116/39375	0.00453869	0.0138052	0.00597196	Ghir_A07G015480/Ghir_D07G015720	2
Ghems6/WT6	down	GO:0016023	cytoplasmic vesicle	2/34	130/39375	0.00566281	0.0165354	0.00715302	Ghir_A01G010190/Ghir_A03G004690	2
Ghems6/WT6	down	GO:0051903	S-(hydroxymethyl)glutathione dehydrogenase activity	1/34	10/39375	0.00860242	0.024153	0.0104483	Ghir_A01G018310	1
Ghems6/WT6	down	GO:0050403	trans-zeatin O-beta-D-glucosyltransferase activity	1/34	12/39375	0.0103143	0.0260459	0.0112671	Ghir_D11G005740	1
Ghems6/WT6	down	GO:0050502	cis-zeatin O-beta-D-glucosyltransferase activity	1/34	12/39375	0.0103143	0.0260459	0.0112671	Ghir_D11G005740	1
Ghems6/WT6	down	GO:0016706	2-oxoglutarate-dependent dioxygenase activity	2/34	178/39375	0.0103676	0.0260459	0.0112671	Ghir_A07G020000/Ghir_D05G024280	2
Ghems6/WT6	down	GO:0080167	response to karrikin	2/34	181/39375	0.0107038	0.0260459	0.0112671	Ghir_A07G015480/Ghir_D07G015720	2
Ghems6/WT6	down	GO:0004022	alcohol dehydrogenase (NAD+) activity	1/34	14/39375	0.0120232	0.0283128	0.0122478	Ghir_A01G018310	1
Ghems6/WT6	down	GO:0009823	cytokinin catabolic process	1/34	16/39375	0.0137294	0.0313201	0.0135487	Ghir_A01G010190	1
Ghems6/WT6	down	GO:0010584	pollen exine formation	1/34	20/39375	0.017133	0.0379003	0.0163952	Ghir_D03G017520	1
Ghems6/WT6	down	GO:0009694	jasmonic acid metabolic process	1/34	23/39375	0.0196783	0.0422504	0.018277	Ghir_A01G010190	1
Ghems6/WT6	down	GO:0019139	cytokinin dehydrogenase activity	1/34	25/39375	0.0213715	0.0445749	0.0192826	Ghir_A01G010190	1
Ghems7/WT7	up	GO:0009607	response to biotic stimulus	18/757	79/39375	9.72032e-15	6.25017e-12	5.0648e-12	Ghir_A02G005240/Ghir_A02G015690/Ghir_A04G011140/Ghir_A04G011170/Ghir_A10G017350/Ghir_A10G017380/Ghir_A10G017390/Ghir_A10G017400/Ghir_A10G017410/Ghir_D04G015520/Ghir_D05G007770/Ghir_D10G018780/Ghir_D10G018800/Ghir_D10G018820/Ghir_D10G018840/Ghir_D10G018870/Ghir_D10G018880/Ghir_D11G032450	18
Ghems7/WT7	up	GO:0006952	defense response	25/757	196/39375	1.01815e-13	3.27336e-11	2.65256e-11	Ghir_A01G001850/Ghir_A02G005240/Ghir_A02G015690/Ghir_A04G011140/Ghir_A04G011170/Ghir_A10G017350/Ghir_A10G017380/Ghir_A10G017390/Ghir_A10G017400/Ghir_A10G017410/Ghir_A11G028920/Ghir_A13G018120/Ghir_D04G015520/Ghir_D05G007160/Ghir_D05G007770/Ghir_D05G014310/Ghir_D10G018780/Ghir_D10G018800/Ghir_D10G018820/Ghir_D10G018840/Ghir_D10G018870/Ghir_D10G018880/Ghir_D11G029100/Ghir_D11G032450/Ghir_D12G006440	25
Ghems7/WT7	up	GO:0047044	androstan-3-alpha,17-beta-diol dehydrogenase activity	8/757	26/39375	2.06937e-08	4.43535e-06	3.59417e-06	Ghir_A01G019670/Ghir_A01G019680/Ghir_A01G019700/Ghir_A09G015130/Ghir_D01G021140/Ghir_D01G021150/Ghir_D01G021160/Ghir_D01G021170	8
Ghems7/WT7	up	GO:0009815	1-aminocyclopropane-1-carboxylate oxidase activity	5/757	10/39375	6.03015e-07	9.69346e-05	7.85506e-05	Ghir_A05G017810/Ghir_A06G016420/Ghir_D05G017800/Ghir_D07G009390/Ghir_D08G005660	5
Ghems7/WT7	up	GO:0006833	water transport	15/757	173/39375	1.4565e-06	0.000187306	0.000151783	Ghir_A01G011510/Ghir_A01G020720/Ghir_A02G013330/Ghir_A04G003200/Ghir_A04G008250/Ghir_A05G007340/Ghir_A10G023690/Ghir_A11G009690/Ghir_A11G031060/Ghir_D01G022270/Ghir_D03G014820/Ghir_D04G011880/Ghir_D04G012300/Ghir_D10G026150/Ghir_D11G009660	15
Ghems7/WT7	up	GO:0004364	glutathione transferase activity	8/757	46/39375	2.46197e-06	0.000263841	0.000213802	Ghir_A04G004970/Ghir_A09G017010/Ghir_A11G002250/Ghir_A11G035860/Ghir_D05G034240/Ghir_D09G016460/Ghir_D10G015610/Ghir_D11G002250	8
Ghems7/WT7	up	GO:0045263	proton-transporting ATP synthase complex, coupling factor F(o)	5/757	14/39375	4.49365e-06	0.000398504	0.000322926	Ghir_A01G013120/Ghir_A04G014510/Ghir_A05G032480/Ghir_D01G017480/Ghir_D10G023710	5
Ghems7/WT7	up	GO:0080170	hydrogen peroxide transmembrane transport	6/757	24/39375	4.95806e-06	0.000398504	0.000322926	Ghir_A01G020720/Ghir_A04G008250/Ghir_D01G022270/Ghir_D03G014820/Ghir_D04G011880/Ghir_D04G012300	6
Ghems7/WT7	up	GO:0015706	nitrate transport	12/757	127/39375	6.69972e-06	0.000478658	0.000387878	Ghir_A03G002160/Ghir_A05G001410/Ghir_A07G006210/Ghir_A10G014460/Ghir_A10G014470/Ghir_A11G028920/Ghir_A13G001050/Ghir_D07G006210/Ghir_D08G011620/Ghir_D09G021510/Ghir_D11G029100/Ghir_D13G018780	12
Ghems7/WT7	up	GO:0006970	response to osmotic stress	9/757	71/39375	8.79875e-06	0.00056576	0.000458461	Ghir_A01G020720/Ghir_A02G008140/Ghir_A04G008250/Ghir_A05G022910/Ghir_D01G022270/Ghir_D02G008520/Ghir_D03G014820/Ghir_D04G012300/Ghir_D05G022820	9
Ghems7/WT7	up	GO:0045156	electron transporter, transferring electrons within the cyclic electron transport pathway of photosynthesis activity	6/757	27/39375	1.03811e-05	0.000573253	0.000464533	Ghir_A04G004030/Ghir_A12G024190/Ghir_D03G008220/Ghir_D03G008360/Ghir_D06G023790/Ghir_D08G012250	6
Ghems7/WT7	up	GO:0050832	defense response to fungus	17/757	255/39375	1.06983e-05	0.000573253	0.000464533	Ghir_A01G013120/Ghir_A01G016550/Ghir_A01G019410/Ghir_A06G021630/Ghir_A08G008430/Ghir_A09G016000/Ghir_D01G018110/Ghir_D05G029950/Ghir_D06G001120/Ghir_D06G022710/Ghir_D08G008490/Ghir_D09G015430/Ghir_D11G004320/Ghir_D12G019300/Ghir_D12G026680/Ghir_D13G018770/Ghir_D13G025380	17
Ghems7/WT7	up	GO:0019843	rRNA binding	12/757	137/39375	1.4552e-05	0.000719764	0.000583258	Ghir_A01G011520/Ghir_A04G004010/Ghir_A04G005830/Ghir_A04G005840/Ghir_A09G005420/Ghir_A09G005440/Ghir_A09G011010/Ghir_A12G002410/Ghir_A12G008180/Ghir_A12G024210/Ghir_A13G017170/Ghir_D03G008210	12
Ghems7/WT7	up	GO:0004519	endonuclease activity	7/757	44/39375	1.94915e-05	0.000849886	0.000688702	Ghir_A05G033350/Ghir_A05G043160/Ghir_A05G043210/Ghir_A09G003410/Ghir_A09G003440/Ghir_A09G026510/Ghir_D08G008700	7
Ghems7/WT7	up	GO:0009772	photosynthetic electron transport in photosystem II	6/757	30/39375	1.98263e-05	0.000849886	0.000688702	Ghir_A01G013120/Ghir_A04G004030/Ghir_D03G008220/Ghir_D03G008360/Ghir_D06G023790/Ghir_D08G012250	6
Ghems7/WT7	up	GO:0015168	glycerol transmembrane transporter activity	4/757	11/39375	4.01651e-05	0.00151919	0.00123107	Ghir_A01G001090/Ghir_A03G019760/Ghir_D01G001050/Ghir_D02G021180	4
Ghems7/WT7	up	GO:0015793	glycerol transport	4/757	11/39375	4.01651e-05	0.00151919	0.00123107	Ghir_A01G001090/Ghir_A03G019760/Ghir_D01G001050/Ghir_D02G021180	4
Ghems7/WT7	up	GO:0010310	regulation of hydrogen peroxide metabolic process	9/757	88/39375	5.05245e-05	0.00180485	0.00146255	Ghir_A01G005680/Ghir_A01G013120/Ghir_A01G019410/Ghir_A06G021630/Ghir_D01G005940/Ghir_D06G001120/Ghir_D06G022710/Ghir_D08G025150/Ghir_D12G019300	9
Ghems7/WT7	up	GO:0009523	photosystem II	8/757	70/39375	5.94027e-05	0.00191524	0.00155201	Ghir_A04G004030/Ghir_A12G024190/Ghir_A12G024200/Ghir_D03G008360/Ghir_D03G008390/Ghir_D06G023790/Ghir_D08G012250/Ghir_D08G012400	8
Ghems7/WT7	up	GO:0009626	plant-type hypersensitive response	7/757	52/39375	5.9572e-05	0.00191524	0.00155201	Ghir_A09G008280/Ghir_A09G011010/Ghir_A10G014460/Ghir_A10G014470/Ghir_D06G015110/Ghir_D09G008020/Ghir_D09G021510	7
Ghems7/WT7	up	GO:0010363	regulation of plant-type hypersensitive response	15/757	242/39375	7.96096e-05	0.00237737	0.00192649	Ghir_A01G013120/Ghir_A01G019410/Ghir_A04G003200/Ghir_A05G006590/Ghir_A06G021630/Ghir_A07G006210/Ghir_A11G031060/Ghir_D05G006660/Ghir_D06G001120/Ghir_D06G022710/Ghir_D07G006210/Ghir_D07G024410/Ghir_D08G025150/Ghir_D09G003660/Ghir_D12G019300	15
Ghems7/WT7	up	GO:0070469	respirasome	5/757	24/39375	8.13407e-05	0.00237737	0.00192649	Ghir_A04G012310/Ghir_D02G020520/Ghir_D04G010560/Ghir_D04G010610/Ghir_D04G016730	5
Ghems7/WT7	up	GO:0006612	protein targeting to membrane	15/757	248/39375	0.000104594	0.00292408	0.00236951	Ghir_A01G013120/Ghir_A01G019410/Ghir_A04G003200/Ghir_A05G006590/Ghir_A06G021630/Ghir_A07G006210/Ghir_A11G031060/Ghir_D05G006660/Ghir_D06G001120/Ghir_D06G022710/Ghir_D07G006210/Ghir_D07G024410/Ghir_D08G025150/Ghir_D09G003660/Ghir_D12G019300	15
Ghems7/WT7	up	GO:0015798	myo-inositol transport	4/757	14/39375	0.000116354	0.00301576	0.00244381	Ghir_A01G001090/Ghir_A03G019760/Ghir_D01G001050/Ghir_D02G021180	4
Ghems7/WT7	up	GO:0009767	photosynthetic electron transport chain	5/757	26/39375	0.000121944	0.00301576	0.00244381	Ghir_A12G024190/Ghir_A12G024200/Ghir_D03G008390/Ghir_D04G010480/Ghir_D08G012400	5
Ghems7/WT7	up	GO:0042170	plastid membrane	5/757	26/39375	0.000121944	0.00301576	0.00244381	Ghir_A01G013120/Ghir_A03G018670/Ghir_D01G017480/Ghir_D02G020030/Ghir_D10G023710	5
Ghems7/WT7	up	GO:0009862	systemic acquired resistance, salicylic acid mediated signaling pathway	10/757	124/39375	0.000148327	0.00353239	0.00286246	Ghir_A01G005680/Ghir_A01G013120/Ghir_A01G019410/Ghir_A06G021630/Ghir_A11G020040/Ghir_D01G005940/Ghir_D06G001120/Ghir_D06G022710/Ghir_D08G025150/Ghir_D12G019300	10
Ghems7/WT7	up	GO:0005354	galactose transmembrane transporter activity	4/757	16/39375	0.000205172	0.00441685	0.00357918	Ghir_A01G001090/Ghir_A03G019760/Ghir_D01G001050/Ghir_D02G021180	4
Ghems7/WT7	up	GO:0015757	galactose transmembrane transport	4/757	16/39375	0.000205172	0.00441685	0.00357918	Ghir_A01G001090/Ghir_A03G019760/Ghir_D01G001050/Ghir_D02G021180	4
Ghems7/WT7	up	GO:0004462	lactoylglutathione lyase activity	6/757	45/39375	0.000212943	0.00441685	0.00357918	Ghir_A04G004970/Ghir_D03G015240/Ghir_D05G034240/Ghir_D09G005780/Ghir_D10G015610/Ghir_D11G024660	6
Ghems7/WT7	up	GO:0015802	basic amino acid transport	6/757	45/39375	0.000212943	0.00441685	0.00357918	Ghir_A06G021630/Ghir_A07G006210/Ghir_D06G022710/Ghir_D07G006210/Ghir_D07G024410/Ghir_D09G003660	6
Ghems7/WT7	up	GO:0004601	peroxidase activity	14/757	237/39375	0.000224341	0.00450785	0.00365292	Ghir_A04G004970/Ghir_A05G041410/Ghir_A08G008430/Ghir_A09G016000/Ghir_A10G010360/Ghir_A11G028920/Ghir_D03G002800/Ghir_D03G008610/Ghir_D05G034240/Ghir_D08G008490/Ghir_D09G015430/Ghir_D11G029100/Ghir_D12G009050/Ghir_D13G000560	14
Ghems7/WT7	up	GO:0006862	nucleotide transport	6/757	46/39375	0.000240934	0.00469457	0.00380423	Ghir_A06G021630/Ghir_A07G006210/Ghir_D06G022710/Ghir_D07G006210/Ghir_D07G024410/Ghir_D09G003660	6
Ghems7/WT7	up	GO:0010167	response to nitrate	9/757	109/39375	0.000263951	0.00499178	0.00404507	Ghir_A03G002160/Ghir_A10G014460/Ghir_A10G014470/Ghir_A11G028920/Ghir_A13G001050/Ghir_D08G011620/Ghir_D09G021510/Ghir_D11G029100/Ghir_D13G018780	9
Ghems7/WT7	up	GO:0043090	amino acid import	8/757	88/39375	0.000298934	0.00549185	0.0044503	Ghir_A06G021630/Ghir_A07G006210/Ghir_A11G019810/Ghir_D05G029950/Ghir_D06G022710/Ghir_D07G006210/Ghir_D07G024410/Ghir_D09G003660	8
Ghems7/WT7	up	GO:0016705	oxidoreductase activity, acting on paired donors, with incorporation or reduction of molecular oxygen	14/757	245/39375	0.000314614	0.00561935	0.00455362	Ghir_A01G003870/Ghir_A03G002160/Ghir_A05G006540/Ghir_A05G026720/Ghir_A06G001340/Ghir_A07G016890/Ghir_A12G009240/Ghir_D01G003950/Ghir_D05G026730/Ghir_D06G001120/Ghir_D06G001200/Ghir_D06G018520/Ghir_D09G005090/Ghir_D11G004750	14
Ghems7/WT7	up	GO:0008137	NADH dehydrogenase (ubiquinone) activity	7/757	68/39375	0.000331141	0.00564817	0.00457697	Ghir_A07G013910/Ghir_A08G009020/Ghir_A12G008600/Ghir_D01G011050/Ghir_D01G011060/Ghir_D01G011070/Ghir_D04G010560	7
Ghems7/WT7	up	GO:0015696	ammonium transport	6/757	49/39375	0.000342579	0.00564817	0.00457697	Ghir_A06G021630/Ghir_A07G006210/Ghir_D06G022710/Ghir_D07G006210/Ghir_D07G024410/Ghir_D09G003660	6
Ghems7/WT7	up	GO:0018298	protein-chromophore linkage	6/757	49/39375	0.000342579	0.00564817	0.00457697	Ghir_A06G012890/Ghir_A12G024190/Ghir_A12G024200/Ghir_D03G008390/Ghir_D06G023790/Ghir_D08G012400	6
Ghems7/WT7	up	GO:0016168	chlorophyll binding	7/757	69/39375	0.000362486	0.00582697	0.00472186	Ghir_A04G004030/Ghir_A06G012890/Ghir_A12G024190/Ghir_A12G024200/Ghir_D03G008390/Ghir_D06G023790/Ghir_D08G012400	7
Ghems7/WT7	up	GO:0006979	response to oxidative stress	18/757	375/39375	0.000403576	0.00632925	0.00512889	Ghir_A04G004970/Ghir_A05G010290/Ghir_A05G041410/Ghir_A08G008430/Ghir_A09G016000/Ghir_A09G017010/Ghir_A10G010360/Ghir_D02G000660/Ghir_D03G002800/Ghir_D05G010010/Ghir_D05G031140/Ghir_D05G034240/Ghir_D05G039780/Ghir_D08G008490/Ghir_D09G015430/Ghir_D09G016460/Ghir_D12G009050/Ghir_D13G000560	18
Ghems7/WT7	up	GO:0043069	negative regulation of programmed cell death	10/757	142/39375	0.000443958	0.00674421	0.00546515	Ghir_A01G019410/Ghir_A05G006590/Ghir_A06G021630/Ghir_A07G006210/Ghir_D05G006660/Ghir_D06G022710/Ghir_D07G006210/Ghir_D07G024410/Ghir_D09G003660/Ghir_D12G019300	10
Ghems7/WT7	up	GO:0000976	transcription cis-regulatory region binding	5/757	34/39375	0.000454354	0.00674421	0.00546515	Ghir_A02G017970/Ghir_A11G019710/Ghir_A12G028530/Ghir_D11G010670/Ghir_D11G019790	5
Ghems7/WT7	up	GO:0009737	response to abscisic acid	19/757	412/39375	0.000461501	0.00674421	0.00546515	Ghir_A01G006090/Ghir_A01G020720/Ghir_A02G003460/Ghir_A02G017330/Ghir_A04G002850/Ghir_A04G008250/Ghir_A04G014190/Ghir_A07G002990/Ghir_A12G001660/Ghir_D01G022270/Ghir_D02G003830/Ghir_D03G002300/Ghir_D03G014820/Ghir_D04G011880/Ghir_D04G012300/Ghir_D05G031140/Ghir_D05G036790/Ghir_D08G012840/Ghir_D12G001720	19
Ghems7/WT7	up	GO:0006826	iron ion transport	6/757	53/39375	0.000527071	0.00753126	0.00610293	Ghir_A03G002160/Ghir_A11G028920/Ghir_D05G031140/Ghir_D08G011620/Ghir_D11G029100/Ghir_D13G016170	6
Ghems7/WT7	up	GO:0006354	DNA-templated transcription, elongation	7/757	74/39375	0.000556705	0.00778176	0.00630592	Ghir_A01G013120/Ghir_A04G004030/Ghir_A08G016570/Ghir_A09G005480/Ghir_A09G011010/Ghir_D01G017480/Ghir_D10G023710	7
Ghems7/WT7	up	GO:0043269	regulation of ion transport	6/757	54/39375	0.00058342	0.00798168	0.00646792	Ghir_A06G021630/Ghir_A07G006210/Ghir_D06G022710/Ghir_D07G006210/Ghir_D07G024410/Ghir_D09G003660	6
Ghems7/WT7	up	GO:0009916	alternative oxidase activity	3/757	10/39375	0.000767827	0.0100958	0.00818112	Ghir_A04G012310/Ghir_D02G020520/Ghir_D04G016730	3
Ghems7/WT7	up	GO:0006032	chitin catabolic process	5/757	38/39375	0.000769356	0.0100958	0.00818112	Ghir_A01G016550/Ghir_A07G002990/Ghir_D01G018110/Ghir_D09G021510/Ghir_D12G026680	5
Ghems7/WT7	up	GO:0004497	monooxygenase activity	13/757	240/39375	0.000836375	0.0107558	0.0087159	Ghir_A01G003870/Ghir_A03G002160/Ghir_A05G006540/Ghir_A05G026720/Ghir_A06G001340/Ghir_A07G016890/Ghir_A12G009240/Ghir_D01G003950/Ghir_D05G026730/Ghir_D06G001120/Ghir_D06G001200/Ghir_D06G018520/Ghir_D09G005090	13
Ghems7/WT7	up	GO:0004715	non-membrane spanning protein tyrosine kinase activity	11/757	186/39375	0.00101441	0.0121732	0.00986454	Ghir_A01G004220/Ghir_A05G003540/Ghir_A06G008520/Ghir_A06G013380/Ghir_A12G000340/Ghir_A12G001360/Ghir_D10G005990/Ghir_D10G022910/Ghir_D11G019170/Ghir_D12G001390/Ghir_D13G004970	11
Ghems7/WT7	up	GO:0009595	detection of biotic stimulus	6/757	60/39375	0.00102622	0.0121732	0.00986454	Ghir_A01G013120/Ghir_A01G019410/Ghir_A06G021630/Ghir_D06G001120/Ghir_D06G022710/Ghir_D12G019300	6
Ghems7/WT7	up	GO:0005763	mitochondrial small ribosomal subunit	3/757	11/39375	0.0010407	0.0121732	0.00986454	Ghir_A04G005840/Ghir_A09G011010/Ghir_A13G017170	3
Ghems7/WT7	up	GO:0009063	cellular amino acid catabolic process	3/757	11/39375	0.0010407	0.0121732	0.00986454	Ghir_A09G009700/Ghir_D07G011260/Ghir_D09G009410	3
Ghems7/WT7	up	GO:0008061	chitin binding	4/757	24/39375	0.00106019	0.0121732	0.00986454	Ghir_A01G016550/Ghir_D01G018110/Ghir_D09G021510/Ghir_D13G018780	4
Ghems7/WT7	up	GO:0042777	plasma membrane ATP synthesis coupled proton transport	4/757	24/39375	0.00106019	0.0121732	0.00986454	Ghir_A04G014510/Ghir_A05G032480/Ghir_D03G008190/Ghir_D03G008260	4
Ghems7/WT7	up	GO:0000165	MAPK cascade	13/757	248/39375	0.00112746	0.0127185	0.0103064	Ghir_A01G013120/Ghir_A01G019410/Ghir_A02G018380/Ghir_A05G029380/Ghir_A06G021630/Ghir_D02G000240/Ghir_D03G001230/Ghir_D06G001120/Ghir_D06G022710/Ghir_D08G025150/Ghir_D11G022250/Ghir_D12G006420/Ghir_D12G019300	13
Ghems7/WT7	up	GO:0009693	ethylene biosynthetic process	7/757	86/39375	0.00136414	0.014907	0.0120798	Ghir_A05G016370/Ghir_A05G017810/Ghir_A06G016420/Ghir_D05G017800/Ghir_D07G009390/Ghir_D08G005660/Ghir_D08G012840	7
Ghems7/WT7	up	GO:0008453	alanine-glyoxylate transaminase activity	3/757	12/39375	0.00136782	0.014907	0.0120798	Ghir_A02G000630/Ghir_A05G007340/Ghir_D02G000620	3
Ghems7/WT7	up	GO:0030076	light-harvesting complex	4/757	27/39375	0.00167293	0.0172532	0.013981	Ghir_A04G004030/Ghir_D03G008360/Ghir_D06G023790/Ghir_D08G012250	4
Ghems7/WT7	up	GO:0045431	flavonol synthase activity	5/757	45/39375	0.00167691	0.0172532	0.013981	Ghir_A10G002920/Ghir_A10G016610/Ghir_D01G003480/Ghir_D04G011680/Ghir_D10G018070	5
Ghems7/WT7	up	GO:0046983	protein dimerization activity	17/757	391/39375	0.00168888	0.0172532	0.013981	Ghir_A04G015810/Ghir_A05G040680/Ghir_A08G015050/Ghir_A09G019870/Ghir_A11G009000/Ghir_A11G026910/Ghir_A11G032020/Ghir_A12G002440/Ghir_A13G007920/Ghir_A13G018150/Ghir_D02G018840/Ghir_D07G019510/Ghir_D09G011580/Ghir_D10G021960/Ghir_D11G027060/Ghir_D13G008810/Ghir_D13G008830	17
Ghems7/WT7	up	GO:0009817	defense response to fungus	6/757	66/39375	0.00169043	0.0172532	0.013981	Ghir_A09G008280/Ghir_A12G023980/Ghir_D06G015110/Ghir_D07G019500/Ghir_D09G008020/Ghir_D13G018780	6
Ghems7/WT7	up	GO:0000312	plastid small ribosomal subunit	3/757	13/39375	0.00175285	0.0173398	0.0140512	Ghir_A04G005840/Ghir_A09G011010/Ghir_A13G017170	3
Ghems7/WT7	up	GO:0070981	L-asparagine biosynthetic process	3/757	13/39375	0.00175285	0.0173398	0.0140512	Ghir_A09G009700/Ghir_D07G011260/Ghir_D09G009410	3
Ghems7/WT7	up	GO:0010200	response to chitin	13/757	263/39375	0.00190162	0.0184487	0.0149498	Ghir_A01G013120/Ghir_A01G019410/Ghir_A05G010290/Ghir_A06G021630/Ghir_A10G014460/Ghir_A10G014470/Ghir_A12G013140/Ghir_D05G010010/Ghir_D06G001120/Ghir_D06G022710/Ghir_D08G012840/Ghir_D09G021510/Ghir_D12G019300	13
Ghems7/WT7	up	GO:0006535	cysteine biosynthetic process from serine	4/757	28/39375	0.00192233	0.0184487	0.0149498	Ghir_A11G009690/Ghir_A13G013970/Ghir_A13G018280/Ghir_D11G009660	4
Ghems7/WT7	up	GO:0031418	L-ascorbic acid binding	5/757	47/39375	0.00204016	0.0192915	0.0156328	Ghir_A05G017810/Ghir_A06G016420/Ghir_D05G017800/Ghir_D07G009390/Ghir_D08G005660	5
Ghems7/WT7	up	GO:0002679	respiratory burst involved in defense response	7/757	93/39375	0.00214404	0.0199799	0.0161907	Ghir_A01G019410/Ghir_A06G021630/Ghir_A10G014460/Ghir_A10G014470/Ghir_D06G022710/Ghir_D09G021510/Ghir_D12G019300	7
Ghems7/WT7	up	GO:0009269	response to desiccation	6/757	74/39375	0.00302996	0.0278323	0.0225538	Ghir_A01G020720/Ghir_A04G008250/Ghir_D01G022270/Ghir_D03G014820/Ghir_D04G011880/Ghir_D04G012300	6
Ghems7/WT7	up	GO:1901700	response to oxygen-containing compound	8/757	130/39375	0.00375129	0.0339729	0.0275298	Ghir_A02G005720/Ghir_A05G014530/Ghir_A05G021420/Ghir_A06G002290/Ghir_A07G022180/Ghir_D02G018430/Ghir_D05G003360/Ghir_D05G021370	8
Ghems7/WT7	up	GO:0022900	electron transport chain	7/757	103/39375	0.00380697	0.0339984	0.0275505	Ghir_A04G012310/Ghir_A06G012890/Ghir_D02G020520/Ghir_D04G010560/Ghir_D04G010610/Ghir_D04G016730/Ghir_D08G012350	7
Ghems7/WT7	up	GO:0048038	quinone binding	5/757	56/39375	0.00441131	0.0388558	0.0314867	Ghir_A07G013910/Ghir_D01G011050/Ghir_D01G011060/Ghir_D01G011070/Ghir_D11G035050	5
Ghems7/WT7	up	GO:0004066	asparagine synthase (glutamine-hydrolyzing) activity	3/757	18/39375	0.0046561	0.0388815	0.0315075	Ghir_A09G009700/Ghir_D07G011260/Ghir_D09G009410	3
Ghems7/WT7	up	GO:0004866	endopeptidase inhibitor activity	3/757	18/39375	0.0046561	0.0388815	0.0315075	Ghir_A05G040420/Ghir_A10G021880/Ghir_D10G024010	3
Ghems7/WT7	up	GO:0010951	negative regulation of endopeptidase activity	3/757	18/39375	0.0046561	0.0388815	0.0315075	Ghir_A05G040420/Ghir_A10G021880/Ghir_D10G024010	3
Ghems7/WT7	up	GO:0015112	nitrate transmembrane transporter activity	3/757	18/39375	0.0046561	0.0388815	0.0315075	Ghir_A07G006210/Ghir_A13G001050/Ghir_D07G006210	3
Ghems7/WT7	up	GO:0000272	polysaccharide catabolic process	5/757	60/39375	0.00592482	0.0484881	0.0392921	Ghir_A01G011510/Ghir_A01G016550/Ghir_D01G018110/Ghir_D10G017260/Ghir_D12G026680	5
Ghems7/WT7	up	GO:0010106	cellular response to iron ion starvation	4/757	38/39375	0.00595732	0.0484881	0.0392921	Ghir_A03G002160/Ghir_A11G028920/Ghir_D08G011620/Ghir_D11G029100	4
Ghems7/WT7	down	GO:0006633	fatty acid biosynthetic process	19/729	245/39375	1.94073e-07	0.000141479	0.000124002	Ghir_A01G017870/Ghir_A03G002840/Ghir_A03G011280/Ghir_A05G036600/Ghir_A06G016970/Ghir_A07G013740/Ghir_A08G011330/Ghir_A10G014660/Ghir_A13G021960/Ghir_A13G022700/Ghir_D01G019360/Ghir_D02G015760/Ghir_D04G006460/Ghir_D06G014160/Ghir_D06G023780/Ghir_D09G008040/Ghir_D10G010930/Ghir_D10G012880/Ghir_D13G023360	19
Ghems7/WT7	down	GO:0006857	oligopeptide transport	11/729	93/39375	1.25138e-06	0.000456127	0.000399782	Ghir_A03G014060/Ghir_A05G022200/Ghir_A05G025170/Ghir_A09G017230/Ghir_A12G016070/Ghir_D05G022140/Ghir_D05G022150/Ghir_D05G025340/Ghir_D06G005980/Ghir_D09G016670/Ghir_D12G018820	11
Ghems7/WT7	down	GO:0070330	aromatase activity	9/729	64/39375	2.7015e-06	0.000656464	0.000575372	Ghir_A09G014740/Ghir_A12G017480/Ghir_A13G010160/Ghir_D04G015950/Ghir_D07G019990/Ghir_D09G014380/Ghir_D12G017700/Ghir_D13G009540/Ghir_D13G017030	9
Ghems7/WT7	down	GO:0018685	alkane 1-monooxygenase activity	6/729	26/39375	6.6224e-06	0.00120693	0.00105784	Ghir_A09G014740/Ghir_A11G009660/Ghir_A12G017480/Ghir_D09G014380/Ghir_D11G009630/Ghir_D12G017700	6
Ghems7/WT7	down	GO:0080110	sporopollenin biosynthetic process	4/729	10/39375	2.23934e-05	0.00326495	0.00286164	Ghir_A12G012140/Ghir_A12G017480/Ghir_D12G012350/Ghir_D12G017700	4
Ghems7/WT7	down	GO:0010208	pollen wall assembly	4/729	12/39375	5.12466e-05	0.00622647	0.00545732	Ghir_A05G037270/Ghir_A12G024170/Ghir_D04G005770/Ghir_D12G024160	4
Ghems7/WT7	down	GO:0045486	naringenin 3-dioxygenase activity	5/729	27/39375	0.000123547	0.0124428	0.0109057	Ghir_A05G040550/Ghir_A11G018510/Ghir_D04G002380/Ghir_D05G023640/Ghir_D11G018670	5
Ghems7/WT7	down	GO:0008375	acetylglucosaminyltransferase activity	7/729	62/39375	0.00014731	0.0124428	0.0109057	Ghir_A03G016470/Ghir_A08G025100/Ghir_A09G002450/Ghir_A11G007540/Ghir_A13G015260/Ghir_D08G026010/Ghir_D09G002350	7
Ghems7/WT7	down	GO:0080167	response to karrikin	12/729	181/39375	0.000153615	0.0124428	0.0109057	Ghir_A01G020140/Ghir_A05G040550/Ghir_A07G014520/Ghir_A10G023660/Ghir_A11G000750/Ghir_A12G001280/Ghir_D01G021670/Ghir_D04G002380/Ghir_D05G022140/Ghir_D05G023640/Ghir_D07G017590/Ghir_D11G000780	12
Ghems7/WT7	down	GO:0033772	flavonoid 3',5'-hydroxylase activity	5/729	29/39375	0.000176266	0.0128498	0.0112625	Ghir_A02G014990/Ghir_A12G012140/Ghir_A12G023400/Ghir_D03G004680/Ghir_D12G012350	5
Ghems7/WT7	down	GO:0016132	brassinosteroid biosynthetic process	8/729	86/39375	0.000198007	0.0131224	0.0115014	Ghir_A03G002840/Ghir_A07G011090/Ghir_A08G011180/Ghir_A13G022700/Ghir_D06G006310/Ghir_D08G011940/Ghir_D13G002660/Ghir_D13G023360	8
Ghems7/WT7	down	GO:0030158	protein xylosyltransferase activity	4/729	22/39375	0.00065361	0.0358366	0.0314097	Ghir_A09G002450/Ghir_A11G007540/Ghir_A13G015260/Ghir_D09G002350	4
Ghems7/WT7	down	GO:0008812	choline dehydrogenase activity	3/729	10/39375	0.00068822	0.0358366	0.0314097	Ghir_A08G018580/Ghir_A12G023790/Ghir_D12G023790	3
Ghems7/WT7	down	GO:0031407	oxylipin metabolic process	3/729	10/39375	0.00068822	0.0358366	0.0314097	Ghir_A10G010930/Ghir_A10G010940/Ghir_D10G017040	3
Ghems7/WT7	down	GO:0015198	oligopeptide transmembrane transporter activity	3/729	11/39375	0.0009333	0.0447357	0.0392096	Ghir_A05G022200/Ghir_D05G022140/Ghir_D05G022150	3
Ghems7/WT7	down	GO:0044765	transport	7/729	85/39375	0.00102574	0.0447357	0.0392096	Ghir_A06G006580/Ghir_A09G009820/Ghir_A09G022770/Ghir_D06G006700/Ghir_D09G005980/Ghir_D09G022010/Ghir_D10G005130	7
Ghems7/WT7	down	GO:0006066	alcohol metabolic process	3/729	12/39375	0.00122732	0.0447357	0.0392096	Ghir_A08G018580/Ghir_A12G023790/Ghir_D12G023790	3
Ghems7/WT7	down	GO:0016123	xanthophyll biosynthetic process	3/729	12/39375	0.00122732	0.0447357	0.0392096	Ghir_A07G001310/Ghir_D07G001320/Ghir_D13G017030	3
Ghems7/WT7	down	GO:0016871	cycloartenol synthase activity	3/729	12/39375	0.00122732	0.0447357	0.0392096	Ghir_A08G002080/Ghir_D06G020930/Ghir_D08G002180	3
Ghems7/WT7	down	GO:0048235	pollen sperm cell differentiation	3/729	12/39375	0.00122732	0.0447357	0.0392096	Ghir_A13G021960/Ghir_D03G013260/Ghir_D09G019460	3
Ghems9/WT9	up	GO:0006833	water transport	11/153	173/39375	9.29698e-11	2.69613e-08	2.03555e-08	Ghir_A01G020720/Ghir_A02G013330/Ghir_A04G003200/Ghir_A04G008250/Ghir_A09G015880/Ghir_A10G023690/Ghir_A11G031060/Ghir_D01G022260/Ghir_D03G014820/Ghir_D04G012300/Ghir_D06G000470	11
Ghems9/WT9	up	GO:0080170	hydrogen peroxide transmembrane transport	6/153	24/39375	3.96165e-10	5.74439e-08	4.33696e-08	Ghir_A01G020720/Ghir_A04G008250/Ghir_A09G015880/Ghir_D01G022260/Ghir_D03G014820/Ghir_D04G012300	6
Ghems9/WT9	up	GO:0006970	response to osmotic stress	6/153	71/39375	3.62689e-07	3.36874e-05	2.54337e-05	Ghir_A01G020720/Ghir_A04G008250/Ghir_A09G015880/Ghir_D01G022260/Ghir_D03G014820/Ghir_D04G012300	6
Ghems9/WT9	up	GO:0009269	response to desiccation	6/153	74/39375	4.64654e-07	3.36874e-05	2.54337e-05	Ghir_A01G020720/Ghir_A04G008250/Ghir_A09G015880/Ghir_D01G022260/Ghir_D03G014820/Ghir_D04G012300	6
Ghems9/WT9	up	GO:0004497	monooxygenase activity	7/153	240/39375	4.56114e-05	0.00251068	0.00189554	Ghir_A03G002160/Ghir_A05G020770/Ghir_A05G040960/Ghir_A07G019280/Ghir_A11G017280/Ghir_D09G005090/Ghir_D12G004290	7
Ghems9/WT9	up	GO:0016705	oxidoreductase activity, acting on paired donors, with incorporation or reduction of molecular oxygen	7/153	245/39375	5.1945e-05	0.00251068	0.00189554	Ghir_A03G002160/Ghir_A05G020770/Ghir_A05G040960/Ghir_A07G019280/Ghir_A13G002760/Ghir_D09G005090/Ghir_D12G004290	7
Ghems9/WT9	up	GO:0005215	transporter activity	8/153	389/39375	0.000150482	0.00623425	0.00470681	Ghir_A01G020720/Ghir_A04G008250/Ghir_A09G015880/Ghir_A10G023690/Ghir_D01G022260/Ghir_D03G014820/Ghir_D04G012300/Ghir_D10G020570	8
Ghems9/WT9	up	GO:0008514	organic anion transmembrane transporter activity	3/153	30/39375	0.000216238	0.00783861	0.00591808	Ghir_A01G021880/Ghir_A03G001900/Ghir_D01G023380	3
Ghems9/WT9	up	GO:0048519	negative regulation of biological process	3/153	43/39375	0.000633421	0.0191792	0.0144801	Ghir_A06G002640/Ghir_D02G008860/Ghir_D05G013150	3
Ghems9/WT9	up	GO:0009815	1-aminocyclopropane-1-carboxylate oxidase activity	2/153	10/39375	0.000661352	0.0191792	0.0144801	Ghir_A05G017810/Ghir_D05G017800	2
Ghems9/WT9	up	GO:0004364	glutathione transferase activity	3/153	46/39375	0.000772525	0.0203666	0.0153766	Ghir_A11G002250/Ghir_A11G035860/Ghir_D13G016750	3
Ghems9/WT9	up	GO:0008289	lipid binding	3/153	48/39375	0.000875225	0.0211513	0.015969	Ghir_A09G005740/Ghir_A12G028010/Ghir_D09G025840	3
Ghems9/WT9	up	GO:0010015	root morphogenesis	3/153	53/39375	0.00116872	0.0247837	0.0187115	Ghir_A04G003200/Ghir_A11G031060/Ghir_D08G008350	3
Ghems9/WT9	up	GO:0009737	response to abscisic acid	7/153	412/39375	0.00119645	0.0247837	0.0187115	Ghir_A01G020720/Ghir_A04G008250/Ghir_A07G015640/Ghir_A09G015880/Ghir_D01G022260/Ghir_D03G014820/Ghir_D04G012300	7
Ghems9/WT9	up	GO:0048439	flower morphogenesis	3/153	57/39375	0.00144331	0.027904	0.0210673	Ghir_A06G002640/Ghir_D02G008860/Ghir_D05G013150	3
Ghems9/WT9	up	GO:0015706	nitrate transport	4/153	127/39375	0.00156383	0.0283443	0.0213997	Ghir_A03G002160/Ghir_A07G006210/Ghir_A12G015590/Ghir_D08G011620	4
Ghems9/WT9	up	GO:0009887	animal organ morphogenesis	3/153	66/39375	0.00220039	0.0344976	0.0260453	Ghir_A06G002640/Ghir_D02G008860/Ghir_D05G013150	3
Ghems9/WT9	up	GO:0015112	nitrate transmembrane transporter activity	2/153	18/39375	0.00220317	0.0344976	0.0260453	Ghir_A07G006210/Ghir_A12G015590	2
Ghems9/WT9	up	GO:0007389	pattern specification process	3/153	67/39375	0.00229703	0.0344976	0.0260453	Ghir_A04G003200/Ghir_A11G031060/Ghir_D06G000470	3
Ghems9/WT9	up	GO:0071577	zinc ion transmembrane transport	2/153	19/39375	0.0024561	0.0344976	0.0260453	Ghir_A01G013330/Ghir_D05G004520	2
Ghems9/WT9	up	GO:0008361	regulation of cell size	3/153	69/39375	0.0024981	0.0344976	0.0260453	Ghir_A04G003200/Ghir_A11G031060/Ghir_D06G000470	3
Ghems9/WT9	up	GO:0005385	zinc ion transmembrane transporter activity	2/153	20/39375	0.00272206	0.0358817	0.0270904	Ghir_A01G013330/Ghir_D05G004520	2
Ghems9/WT9	up	GO:0004857	enzyme inhibitor activity	3/153	75/39375	0.00316538	0.0399113	0.0301327	Ghir_A08G018050/Ghir_A11G008650/Ghir_D03G011950	3
Ghems9/WT9	up	GO:0009944	polarity specification of adaxial/abaxial axis	3/153	82/39375	0.00407019	0.0491815	0.0371316	Ghir_A06G002640/Ghir_A07G015640/Ghir_D02G008860	3
Ghems9/WT9	up	GO:0015711	organic anion transport	2/153	25/39375	0.00424365	0.0492264	0.0371655	Ghir_A01G021880/Ghir_A03G001900	2
Ghems9/WT9	up	GO:0001708	cell fate specification	2/153	26/39375	0.00458562	0.049399	0.0372958	Ghir_A06G002640/Ghir_D02G008860	2
Ghems9/WT9	up	GO:0009693	ethylene biosynthetic process	3/153	86/39375	0.00465075	0.049399	0.0372958	Ghir_A05G017810/Ghir_A12G022720/Ghir_D05G017800	3
Ghems9/WT9	up	GO:0048438	floral whorl development	2/153	27/39375	0.0049399	0.049399	0.0372958	Ghir_A06G002640/Ghir_D02G008860	2
Ghems9/WT9	up	GO:0080031	methyl salicylate esterase activity	2/153	27/39375	0.0049399	0.049399	0.0372958	Ghir_A06G020090/Ghir_A11G020040	2
Ghems9/WT9	down	GO:0080110	sporopollenin biosynthetic process	8/1267	10/39375	4.77868e-11	4.51107e-08	3.92858e-08	Ghir_A03G014030/Ghir_A12G001200/Ghir_A12G012140/Ghir_A12G017480/Ghir_D02G015390/Ghir_D12G001210/Ghir_D12G012350/Ghir_D12G017700	8
Ghems9/WT9	down	GO:0009860	pollen tube growth	22/1267	165/39375	1.92416e-08	9.08204e-06	7.90931e-06	Ghir_A02G004250/Ghir_A02G012730/Ghir_A05G000110/Ghir_A05G005370/Ghir_A06G013970/Ghir_A07G020310/Ghir_A08G025440/Ghir_A08G025450/Ghir_A08G025460/Ghir_A09G022100/Ghir_A10G007990/Ghir_A11G033170/Ghir_D02G004600/Ghir_D05G000270/Ghir_D05G031700/Ghir_D06G014160/Ghir_D07G009530/Ghir_D08G026340/Ghir_D09G021390/Ghir_D09G023700/Ghir_D10G011350/Ghir_D10G017110	22
Ghems9/WT9	down	GO:0010584	pollen exine formation	8/1267	20/39375	1.00323e-07	3.15684e-05	2.74921e-05	Ghir_A05G019000/Ghir_A08G003080/Ghir_A09G022100/Ghir_D05G019020/Ghir_D08G003200/Ghir_D09G013360/Ghir_D09G021390/Ghir_D10G011600	8
Ghems9/WT9	down	GO:0022891	transmembrane transporter activity	11/1267	51/39375	5.35814e-07	0.000126452	0.000110124	Ghir_A05G009200/Ghir_A06G021300/Ghir_A09G022770/Ghir_A10G001820/Ghir_A12G023860/Ghir_D05G002060/Ghir_D05G009200/Ghir_D09G005980/Ghir_D09G022010/Ghir_D10G002610/Ghir_D12G023840	11
Ghems9/WT9	down	GO:0006200	obsolete ATP catabolic process	36/1267	453/39375	7.87322e-07	0.000148646	0.000129452	Ghir_A02G013800/Ghir_A03G000450/Ghir_A03G010240/Ghir_A04G002860/Ghir_A05G012430/Ghir_A05G013590/Ghir_A06G011810/Ghir_A06G014890/Ghir_A07G011160/Ghir_A07G015420/Ghir_A07G016320/Ghir_A08G003080/Ghir_A10G002900/Ghir_A11G011230/Ghir_A12G022010/Ghir_A13G019800/Ghir_D01G020790/Ghir_D02G012370/Ghir_D03G019290/Ghir_D05G012140/Ghir_D05G013330/Ghir_D05G036780/Ghir_D06G012800/Ghir_D07G007570/Ghir_D07G011150…	36
Ghems9/WT9	down	GO:0006633	fatty acid biosynthetic process	23/1267	245/39375	5.16017e-06	0.000769863	0.000670454	Ghir_A03G002840/Ghir_A05G036600/Ghir_A06G013970/Ghir_A06G016970/Ghir_A08G011330/Ghir_A09G006460/Ghir_A10G014660/Ghir_A11G025770/Ghir_A13G017450/Ghir_A13G021960/Ghir_A13G022700/Ghir_D01G019360/Ghir_D03G016190/Ghir_D04G006460/Ghir_D05G023830/Ghir_D06G014160/Ghir_D06G023780/Ghir_D08G012090/Ghir_D09G008040/Ghir_D09G023910/Ghir_D10G010930/Ghir_D13G018160/Ghir_D13G023360	23
Ghems9/WT9	down	GO:0070330	aromatase activity	11/1267	64/39375	5.70873e-06	0.000769863	0.000670454	Ghir_A04G011610/Ghir_A09G014740/Ghir_A12G017480/Ghir_A13G010160/Ghir_D04G015950/Ghir_D07G019990/Ghir_D09G014380/Ghir_D10G021650/Ghir_D12G017700/Ghir_D13G009540/Ghir_D13G017030	11
Ghems9/WT9	down	GO:0010208	pollen wall assembly	5/1267	12/39375	2.24422e-05	0.00264818	0.00230623	Ghir_A05G037270/Ghir_A12G024170/Ghir_D04G005770/Ghir_D04G013840/Ghir_D12G024160	5
Ghems9/WT9	down	GO:0004032	alditol:NADP+ 1-oxidoreductase activity	5/1267	13/39375	3.54997e-05	0.0031868	0.0027753	Ghir_A04G016340/Ghir_A09G016220/Ghir_D04G013470/Ghir_D04G013480/Ghir_D09G015690	5
Ghems9/WT9	down	GO:0005507	copper ion binding	33/1267	475/39375	3.568e-05	0.0031868	0.0027753	Ghir_A02G007150/Ghir_A05G019000/Ghir_A05G025350/Ghir_A05G029800/Ghir_A05G029810/Ghir_A06G003420/Ghir_A07G000380/Ghir_A08G018940/Ghir_A11G020060/Ghir_A13G005810/Ghir_A13G013130/Ghir_A13G022220/Ghir_A13G022700/Ghir_D01G021670/Ghir_D04G004910/Ghir_D04G018430/Ghir_D05G007210/Ghir_D05G019020/Ghir_D05G025190/Ghir_D05G029890/Ghir_D05G029900/Ghir_D06G003440/Ghir_D07G004680/Ghir_D08G006420/Ghir_D08G019850…	33
Ghems9/WT9	down	GO:0009827	plant-type cell wall modification	13/1267	106/39375	3.71343e-05	0.0031868	0.0027753	Ghir_A05G039450/Ghir_A06G013970/Ghir_A08G025440/Ghir_A08G025450/Ghir_A08G025460/Ghir_A09G022100/Ghir_A11G033170/Ghir_D05G031700/Ghir_D06G014160/Ghir_D08G026340/Ghir_D09G021390/Ghir_D09G023700/Ghir_D10G011600	13
Ghems9/WT9	down	GO:0044765	transport	11/1267	85/39375	8.85772e-05	0.00693915	0.00604313	Ghir_A06G006580/Ghir_A07G018960/Ghir_A09G009820/Ghir_A09G022770/Ghir_D03G019080/Ghir_D06G006700/Ghir_D06G021410/Ghir_D09G005980/Ghir_D09G022010/Ghir_D10G005130/Ghir_D11G032660	11
Ghems9/WT9	down	GO:0009826	unidimensional cell growth	13/1267	116/39375	9.55604e-05	0.00693915	0.00604313	Ghir_A01G006310/Ghir_A02G013050/Ghir_A07G002530/Ghir_A08G005010/Ghir_A12G001280/Ghir_D01G006570/Ghir_D01G006580/Ghir_D01G019360/Ghir_D03G005910/Ghir_D07G015720/Ghir_D08G005160/Ghir_D12G001280/Ghir_D13G002660	13
Ghems9/WT9	down	GO:0051015	actin filament binding	8/1267	48/39375	0.000135057	0.0080649	0.00702351	Ghir_A01G011840/Ghir_A07G020310/Ghir_A08G013820/Ghir_A12G011390/Ghir_D01G013220/Ghir_D07G009530/Ghir_D11G009370/Ghir_D12G011610	8
Ghems9/WT9	down	GO:0018685	alkane 1-monooxygenase activity	6/1267	26/39375	0.000145237	0.0080649	0.00702351	Ghir_A09G014740/Ghir_A11G009660/Ghir_A12G017480/Ghir_D09G014380/Ghir_D11G009630/Ghir_D12G017700	6
Ghems9/WT9	down	GO:0045552	dihydrokaempferol 4-reductase activity	6/1267	26/39375	0.000145237	0.0080649	0.00702351	Ghir_A12G001200/Ghir_A12G005210/Ghir_D05G007300/Ghir_D05G012050/Ghir_D12G001210/Ghir_D12G005160	6
Ghems9/WT9	down	GO:0051017	actin filament bundle assembly	6/1267	26/39375	0.000145237	0.0080649	0.00702351	Ghir_A01G011840/Ghir_A08G013820/Ghir_A12G011390/Ghir_D01G013220/Ghir_D11G009370/Ghir_D12G011610	6
Ghems9/WT9	down	GO:0008375	acetylglucosaminyltransferase activity	9/1267	62/39375	0.000157346	0.00825191	0.00718637	Ghir_A03G016470/Ghir_A07G007880/Ghir_A08G025100/Ghir_A09G002450/Ghir_A11G007540/Ghir_D02G017740/Ghir_D07G000020/Ghir_D08G026010/Ghir_D09G002350	9
Ghems9/WT9	down	GO:0005856	cytoskeleton	9/1267	63/39375	0.000178378	0.00862271	0.00750929	Ghir_A01G021600/Ghir_A08G006270/Ghir_A10G022310/Ghir_A13G001870/Ghir_D01G023140/Ghir_D05G002910/Ghir_D08G000520/Ghir_D10G024450/Ghir_D13G002140	9
Ghems9/WT9	down	GO:0016207	4-coumarate-CoA ligase activity	4/1267	10/39375	0.000191819	0.00862271	0.00750929	Ghir_A03G014030/Ghir_A10G004670/Ghir_D02G015390/Ghir_D08G016920	4
Ghems9/WT9	down	GO:0090447	glycerol-3-phosphate 2-O-acyltransferase activity	4/1267	10/39375	0.000191819	0.00862271	0.00750929	Ghir_A09G017280/Ghir_A13G009110/Ghir_D04G013940/Ghir_D09G016710	4
Ghems9/WT9	down	GO:0015706	nitrate transport	13/1267	127/39375	0.000238862	0.0102494	0.00892591	Ghir_A03G014060/Ghir_A04G015200/Ghir_A09G017200/Ghir_A13G021130/Ghir_D01G021060/Ghir_D03G016840/Ghir_D04G009860/Ghir_D04G019920/Ghir_D07G024550/Ghir_D09G016640/Ghir_D12G016290/Ghir_D13G020600/Ghir_D13G021970	13
Ghems9/WT9	down	GO:0003779	actin binding	12/1267	117/39375	0.00040197	0.0164983	0.0143679	Ghir_A02G013050/Ghir_A03G002370/Ghir_A04G002210/Ghir_A07G002530/Ghir_A11G030170/Ghir_A11G033990/Ghir_D03G005910/Ghir_D03G016630/Ghir_D05G002910/Ghir_D05G037310/Ghir_D08G019790/Ghir_D11G034550	12
Ghems9/WT9	down	GO:0010152	pollen maturation	5/1267	22/39375	0.000570621	0.0224444	0.0195463	Ghir_A08G003080/Ghir_A11G030320/Ghir_A12G016360/Ghir_D08G003200/Ghir_D12G016570	5
Ghems9/WT9	down	GO:0006754	ATP biosynthetic process	8/1267	61/39375	0.000729358	0.0275406	0.0239844	Ghir_A05G012430/Ghir_A06G011810/Ghir_A10G008830/Ghir_A13G019800/Ghir_D05G012140/Ghir_D06G012800/Ghir_D10G010450/Ghir_D13G020570	8
Ghems9/WT9	down	GO:0010167	response to nitrate	11/1267	109/39375	0.000792438	0.0287716	0.0250564	Ghir_A03G014060/Ghir_A04G015200/Ghir_A13G021130/Ghir_D01G021060/Ghir_D03G016840/Ghir_D04G009860/Ghir_D04G019920/Ghir_D07G024550/Ghir_D12G016290/Ghir_D13G020600/Ghir_D13G021970	11
Ghems9/WT9	down	GO:0005242	inward rectifier potassium channel activity	4/1267	14/39375	0.000824742	0.0288354	0.025112	Ghir_A13G021130/Ghir_D07G014890/Ghir_D13G020600/Ghir_D13G021970	4
Ghems9/WT9	down	GO:0006812	cation transport	12/1267	130/39375	0.00103423	0.0348682	0.0303659	Ghir_A01G008890/Ghir_A02G010230/Ghir_A02G011070/Ghir_A02G011090/Ghir_A05G012430/Ghir_A06G011810/Ghir_A13G019800/Ghir_D03G008840/Ghir_D05G012140/Ghir_D06G012800/Ghir_D13G013880/Ghir_D13G020570	12
Ghems9/WT9	down	GO:0005388	P-type calcium transporter activity	6/1267	38/39375	0.0012535	0.0403132	0.0351077	Ghir_A03G004450/Ghir_A10G008830/Ghir_A10G024690/Ghir_A11G026960/Ghir_D10G010450/Ghir_D11G027110	6
Ghems9/WT9	down	GO:0030151	molybdenum ion binding	5/1267	26/39375	0.00128114	0.0403132	0.0351077	Ghir_A07G024540/Ghir_A11G004460/Ghir_A12G020680/Ghir_D11G004360/Ghir_D12G029380	5
Ghems9/WT9	down	GO:0045486	naringenin 3-dioxygenase activity	5/1267	27/39375	0.00153102	0.0451651	0.0393331	Ghir_A05G023770/Ghir_A11G018510/Ghir_D04G002380/Ghir_D05G023640/Ghir_D11G018670	5
Ghems9/WT9	down	GO:0070588	calcium ion transmembrane transport	5/1267	27/39375	0.00153102	0.0451651	0.0393331	Ghir_A10G008830/Ghir_A10G024690/Ghir_A11G026960/Ghir_D10G010450/Ghir_D11G027110	5
Ghems9/WT9	down	GO:0009612	response to mechanical stimulus	6/1267	40/39375	0.00165032	0.0472092	0.0411132	Ghir_A07G011740/Ghir_A09G010350/Ghir_A11G010190/Ghir_D07G011800/Ghir_D07G015060/Ghir_D09G010090	6
Ghems10/WT10	up	GO:0005452	inorganic anion exchanger activity	2/47	23/39375	0.000347216	0.0322911	0.0219294	Ghir_D08G013630/Ghir_D12G013420	2
Ghems10/WT10	down	GO:0009860	pollen tube growth	25/1198	165/39375	4.20789e-11	3.84601e-08	3.31759e-08	Ghir_A03G010460/Ghir_A05G000110/Ghir_A05G013000/Ghir_A06G013970/Ghir_A07G020310/Ghir_A08G025440/Ghir_A08G025450/Ghir_A08G025460/Ghir_A08G025480/Ghir_A09G022100/Ghir_A09G024540/Ghir_A10G007990/Ghir_A10G010830/Ghir_A11G033170/Ghir_A13G003500/Ghir_D04G005740/Ghir_D05G000270/Ghir_D05G012750/Ghir_D08G026340/Ghir_D08G026360/Ghir_D09G021390/Ghir_D09G023700/Ghir_D10G011350/Ghir_D10G017110/Ghir_D11G033790	25
Ghems10/WT10	down	GO:0005856	cytoskeleton	15/1198	63/39375	5.05644e-10	2.31079e-07	1.9933e-07	Ghir_A01G021600/Ghir_A05G002780/Ghir_A08G000480/Ghir_A08G006270/Ghir_A09G016480/Ghir_A10G022310/Ghir_A13G001870/Ghir_A13G024080/Ghir_D01G023140/Ghir_D05G002910/Ghir_D06G007340/Ghir_D08G000520/Ghir_D10G024450/Ghir_D13G002140/Ghir_D13G024810	15
Ghems10/WT10	down	GO:0009827	plant-type cell wall modification	17/1198	106/39375	2.23871e-08	6.82062e-06	5.8835e-06	Ghir_A05G013000/Ghir_A05G039450/Ghir_A06G013970/Ghir_A08G025440/Ghir_A08G025450/Ghir_A08G025460/Ghir_A08G025480/Ghir_A09G022100/Ghir_A09G024540/Ghir_A11G033170/Ghir_D04G005740/Ghir_D05G012750/Ghir_D08G026340/Ghir_D08G026360/Ghir_D09G021390/Ghir_D09G023700/Ghir_D11G033790	17
Ghems10/WT10	down	GO:0004565	beta-galactosidase activity	10/1198	46/39375	9.85274e-07	0.000225135	0.000194203	Ghir_A01G016040/Ghir_A01G016050/Ghir_A05G039450/Ghir_A10G005660/Ghir_A11G032530/Ghir_D01G017570/Ghir_D01G017580/Ghir_D01G017590/Ghir_D06G007750/Ghir_D10G027430	10
Ghems10/WT10	down	GO:0003779	actin binding	15/1198	117/39375	2.82744e-06	0.000516857	0.000445843	Ghir_A02G013050/Ghir_A03G002370/Ghir_A04G002210/Ghir_A05G002780/Ghir_A07G002530/Ghir_A11G030170/Ghir_A11G033990/Ghir_D02G022740/Ghir_D03G005910/Ghir_D03G016630/Ghir_D05G002910/Ghir_D05G037310/Ghir_D06G007340/Ghir_D08G019790/Ghir_D13G023160	15
Ghems10/WT10	down	GO:0006633	fatty acid biosynthetic process	22/1198	245/39375	6.97244e-06	0.00106213	0.000916203	Ghir_A05G036600/Ghir_A06G013970/Ghir_A06G016970/Ghir_A08G011330/Ghir_A09G006460/Ghir_A10G014660/Ghir_A11G010030/Ghir_A11G025770/Ghir_A12G011190/Ghir_A13G017450/Ghir_A13G021960/Ghir_A13G023850/Ghir_D04G006460/Ghir_D05G023830/Ghir_D06G023780/Ghir_D08G012090/Ghir_D09G008040/Ghir_D09G023910/Ghir_D10G010930/Ghir_D10G012880/Ghir_D11G025970/Ghir_D13G018160	22
Ghems10/WT10	down	GO:0004032	alditol:NADP+ 1-oxidoreductase activity	5/1198	13/39375	2.71399e-05	0.0025644	0.00221206	Ghir_A04G016340/Ghir_A09G016220/Ghir_D04G013470/Ghir_D04G013480/Ghir_D09G015690	5
Ghems10/WT10	down	GO:0045487	gibberellin catabolic process	5/1198	13/39375	2.71399e-05	0.0025644	0.00221206	Ghir_A06G014880/Ghir_A13G015990/Ghir_D01G003720/Ghir_D06G015600/Ghir_D13G016670	5
Ghems10/WT10	down	GO:0052634	C-19 gibberellin 2-beta-dioxygenase activity	5/1198	13/39375	2.71399e-05	0.0025644	0.00221206	Ghir_A06G014880/Ghir_A13G015990/Ghir_D01G003720/Ghir_D06G015600/Ghir_D13G016670	5
Ghems10/WT10	down	GO:0032940	secretion by cell	8/1198	41/39375	2.80569e-05	0.0025644	0.00221206	Ghir_A01G010190/Ghir_A03G020320/Ghir_A06G014880/Ghir_A13G015990/Ghir_D01G003720/Ghir_D02G021740/Ghir_D06G015600/Ghir_D13G016670	8
Ghems10/WT10	down	GO:0030968	endoplasmic reticulum unfolded protein response	15/1198	163/39375	0.000146992	0.0108698	0.00937636	Ghir_A01G002200/Ghir_A01G018850/Ghir_A03G011560/Ghir_A08G010550/Ghir_A09G013520/Ghir_A10G008830/Ghir_A11G004460/Ghir_A12G020680/Ghir_D01G002110/Ghir_D01G020290/Ghir_D02G013070/Ghir_D10G010450/Ghir_D11G004360/Ghir_D11G032590/Ghir_D12G029380	15
Ghems10/WT10	down	GO:0005094	Rho GDP-dissociation inhibitor activity	4/1198	10/39375	0.000154604	0.0108698	0.00937636	Ghir_A07G009430/Ghir_A08G005480/Ghir_D07G009550/Ghir_D08G005600	4
Ghems10/WT10	down	GO:0031407	oxylipin metabolic process	4/1198	10/39375	0.000154604	0.0108698	0.00937636	Ghir_A09G006690/Ghir_A10G010930/Ghir_A10G010940/Ghir_D10G017040	4
Ghems10/WT10	down	GO:0010279	indole-3-acetic acid amido synthetase activity	5/1198	19/39375	0.000210578	0.0137477	0.0118588	Ghir_A01G006310/Ghir_A03G020320/Ghir_D01G006570/Ghir_D01G006580/Ghir_D02G021740	5
Ghems10/WT10	down	GO:0034976	response to endoplasmic reticulum stress	15/1198	171/39375	0.000248825	0.0143994	0.012421	Ghir_A01G009870/Ghir_A07G007560/Ghir_A08G012700/Ghir_A09G007720/Ghir_A12G003100/Ghir_A13G011760/Ghir_D01G010630/Ghir_D01G020100/Ghir_D05G015100/Ghir_D07G007570/Ghir_D07G020920/Ghir_D08G013380/Ghir_D09G007500/Ghir_D12G004180/Ghir_D13G012330	15
Ghems10/WT10	down	GO:0035251	UDP-glucosyltransferase activity	7/1198	42/39375	0.000252069	0.0143994	0.012421	Ghir_A05G042050/Ghir_D01G007210/Ghir_D02G002220/Ghir_D02G002230/Ghir_D04G000870/Ghir_D04G000880/Ghir_D04G011730	7
Ghems10/WT10	down	GO:0048354	mucilage biosynthetic process involved in seed coat development	4/1198	12/39375	0.00034707	0.0186601	0.0160963	Ghir_A05G013000/Ghir_A05G039450/Ghir_A09G014360/Ghir_D05G012750	4
Ghems10/WT10	down	GO:0004601	peroxidase activity	18/1198	237/39375	0.000378904	0.018844	0.0162549	Ghir_A02G005650/Ghir_A03G019050/Ghir_A05G002550/Ghir_A05G019420/Ghir_A11G004880/Ghir_A11G021660/Ghir_A12G020750/Ghir_A12G024550/Ghir_D02G006000/Ghir_D02G013820/Ghir_D02G020410/Ghir_D04G001520/Ghir_D05G002690/Ghir_D05G019450/Ghir_D08G024980/Ghir_D11G004780/Ghir_D11G023090/Ghir_D13G025000	18
Ghems10/WT10	down	GO:0009751	response to salicylic acid	7/1198	45/39375	0.000391725	0.018844	0.0162549	Ghir_A01G018130/Ghir_A05G016350/Ghir_A09G006690/Ghir_A10G010930/Ghir_A10G010940/Ghir_D07G008680/Ghir_D10G017040	7
Ghems10/WT10	down	GO:0009409	response to cold	25/1198	393/39375	0.000486884	0.0213965	0.0184567	Ghir_A01G009870/Ghir_A03G011560/Ghir_A05G012340/Ghir_A05G036600/Ghir_A07G013780/Ghir_A07G014240/Ghir_A09G006690/Ghir_A10G010930/Ghir_A10G010940/Ghir_A11G004460/Ghir_A12G013210/Ghir_A12G020680/Ghir_A12G028850/Ghir_D01G010630/Ghir_D02G013070/Ghir_D02G013820/Ghir_D04G006460/Ghir_D04G013470/Ghir_D07G014490/Ghir_D09G008040/Ghir_D10G017040/Ghir_D11G004360/Ghir_D12G029000/Ghir_D12G029380/Ghir_D12G029660	25
Ghems10/WT10	down	GO:0006754	ATP biosynthetic process	8/1198	61/39375	0.000505756	0.0213965	0.0184567	Ghir_A05G012430/Ghir_A06G011810/Ghir_A10G008830/Ghir_A13G019800/Ghir_D05G012140/Ghir_D06G012800/Ghir_D10G010450/Ghir_D13G020570	8
Ghems10/WT10	down	GO:0005315	inorganic phosphate transmembrane transporter activity	7/1198	47/39375	0.000515013	0.0213965	0.0184567	Ghir_A09G017200/Ghir_A11G013840/Ghir_A11G030320/Ghir_D07G019380/Ghir_D09G016640/Ghir_D11G013880/Ghir_D11G030470	7
Ghems10/WT10	down	GO:0016829	lyase activity	14/1198	168/39375	0.000660721	0.0258611	0.0223079	Ghir_A01G021360/Ghir_A02G002840/Ghir_A02G019240/Ghir_A04G016030/Ghir_A05G022250/Ghir_A06G009160/Ghir_A10G007260/Ghir_A13G007150/Ghir_A13G009250/Ghir_D01G022010/Ghir_D05G031810/Ghir_D11G027020/Ghir_D13G003000/Ghir_D13G007060	14
Ghems10/WT10	down	GO:0016702	oxidoreductase activity, acting on single donors with incorporation of molecular oxygen, incorporation of two atoms of oxygen	11/1198	113/39375	0.000679066	0.0258611	0.0223079	Ghir_A05G023770/Ghir_A05G038700/Ghir_A06G014880/Ghir_A13G016380/Ghir_D04G002380/Ghir_D04G016780/Ghir_D05G023640/Ghir_D06G015600/Ghir_D09G016880/Ghir_D10G007710/Ghir_D10G007730	11
Ghems10/WT10	down	GO:0006200	obsolete ATP catabolic process	27/1198	453/39375	0.000800422	0.0278557	0.0240284	Ghir_A03G018530/Ghir_A04G002860/Ghir_A05G012430/Ghir_A05G013590/Ghir_A06G011810/Ghir_A06G014890/Ghir_A07G007560/Ghir_A07G015420/Ghir_A10G002900/Ghir_A10G020850/Ghir_A11G011230/Ghir_A13G019800/Ghir_A13G024410/Ghir_D01G020790/Ghir_D04G006400/Ghir_D05G012140/Ghir_D05G013330/Ghir_D05G036780/Ghir_D06G012800/Ghir_D07G007570/Ghir_D07G011150/Ghir_D07G015690/Ghir_D08G008100/Ghir_D09G013570/Ghir_D10G003700…	27
Ghems10/WT10	down	GO:0042542	response to hydrogen peroxide	15/1198	192/39375	0.000843717	0.0278557	0.0240284	Ghir_A01G009870/Ghir_A08G012700/Ghir_A11G004460/Ghir_A12G003100/Ghir_A12G020680/Ghir_A13G011760/Ghir_A13G024260/Ghir_D01G010630/Ghir_D05G015100/Ghir_D07G002190/Ghir_D08G013380/Ghir_D11G004360/Ghir_D12G004180/Ghir_D12G029380/Ghir_D13G012330	15
Ghems10/WT10	down	GO:0008422	beta-glucosidase activity	7/1198	51/39375	0.000853347	0.0278557	0.0240284	Ghir_A01G021100/Ghir_A04G012180/Ghir_D01G022500/Ghir_D01G022510/Ghir_D01G022660/Ghir_D01G022670/Ghir_D04G016580	7
Ghems10/WT10	down	GO:0022891	transmembrane transporter activity	7/1198	51/39375	0.000853347	0.0278557	0.0240284	Ghir_A05G009200/Ghir_A06G021300/Ghir_A09G022770/Ghir_D05G002060/Ghir_D05G009200/Ghir_D09G022010/Ghir_D12G023840	7
Ghems10/WT10	down	GO:0030151	molybdenum ion binding	5/1198	26/39375	0.000998281	0.0314631	0.0271402	Ghir_A07G024540/Ghir_A11G004460/Ghir_A12G020680/Ghir_D11G004360/Ghir_D12G029380	5
Ghems10/WT10	down	GO:0004553	hydrolase activity, hydrolyzing O-glycosyl compounds	18/1198	260/39375	0.00111416	0.0339447	0.0292808	Ghir_A01G020950/Ghir_A05G007930/Ghir_A06G000310/Ghir_A07G008340/Ghir_A08G002860/Ghir_A08G020440/Ghir_A10G018940/Ghir_D01G020100/Ghir_D05G007990/Ghir_D08G002940/Ghir_D10G020460/Ghir_D11G006540/Ghir_D11G011390/Ghir_D11G025480/Ghir_D12G021600/Ghir_D13G020410/Ghir_D13G021080/Ghir_D13G024570	18
Ghems10/WT10	down	GO:0010183	pollen tube guidance	5/1198	27/39375	0.00119472	0.0352249	0.0303852	Ghir_A03G010460/Ghir_A11G033170/Ghir_A12G027680/Ghir_D11G033790/Ghir_D12G027710	5
Ghems10/WT10	down	GO:0009612	response to mechanical stimulus	6/1198	40/39375	0.00124072	0.035438	0.030569	Ghir_A07G011740/Ghir_A09G010350/Ghir_A11G010190/Ghir_D07G011800/Ghir_D09G010090/Ghir_D11G006540	6
Ghems10/WT10	down	GO:0051082	unfolded protein binding	15/1198	203/39375	0.00147716	0.0409129	0.0352917	Ghir_A01G009870/Ghir_A05G027900/Ghir_A07G012090/Ghir_A08G012700/Ghir_A11G004460/Ghir_A12G020680/Ghir_A13G011760/Ghir_D01G010630/Ghir_D07G002190/Ghir_D07G012170/Ghir_D08G013380/Ghir_D11G004360/Ghir_D12G029370/Ghir_D12G029380/Ghir_D13G012330	15
Ghems10/WT10	down	GO:0005507	copper ion binding	27/1198	475/39375	0.00159331	0.0428319	0.0369471	Ghir_A05G007120/Ghir_A05G019000/Ghir_A05G029800/Ghir_A05G029810/Ghir_A06G003420/Ghir_A07G001120/Ghir_A11G020060/Ghir_A13G005810/Ghir_A13G013130/Ghir_A13G022220/Ghir_A13G022270/Ghir_D02G002350/Ghir_D04G004910/Ghir_D05G007210/Ghir_D05G029890/Ghir_D05G029900/Ghir_D06G003440/Ghir_D08G006420/Ghir_D08G019850/Ghir_D09G014930/Ghir_D10G015390/Ghir_D11G020150/Ghir_D13G013840/Ghir_D13G022930/Ghir_D13G022940…	27
Ghems10/WT10	down	GO:0006984	ER-nucleus signaling pathway	4/1198	18/39375	0.00185457	0.0479488	0.0413609	Ghir_A08G012700/Ghir_A12G003100/Ghir_D08G013380/Ghir_D12G004180	4
Ghems10/WT10	down	GO:0006631	fatty acid metabolic process	5/1198	30/39375	0.00195584	0.0479488	0.0413609	Ghir_A11G009660/Ghir_A12G024280/Ghir_D08G009490/Ghir_D12G024250/Ghir_D13G022700	5
Ghems10/WT10	down	GO:0051287	NAD binding	12/1198	148/39375	0.00196739	0.0479488	0.0413609	Ghir_A04G012990/Ghir_A05G004790/Ghir_A07G022500/Ghir_A11G009350/Ghir_A13G008300/Ghir_A13G013130/Ghir_D04G017360/Ghir_D05G004900/Ghir_D07G022580/Ghir_D12G003960/Ghir_D13G008450/Ghir_D13G013840	12
Ghems10/WT10	down	GO:0009408	response to heat	18/1198	274/39375	0.00199349	0.0479488	0.0413609	Ghir_A01G009870/Ghir_A07G012090/Ghir_A08G012700/Ghir_A11G004460/Ghir_A12G003100/Ghir_A12G020680/Ghir_A13G011760/Ghir_A13G024260/Ghir_D01G010630/Ghir_D03G007690/Ghir_D05G015100/Ghir_D07G002190/Ghir_D07G012170/Ghir_D08G013380/Ghir_D11G004360/Ghir_D12G004180/Ghir_D12G029380/Ghir_D13G012330	18
Ghems10/WT10	down	GO:0016023	cytoplasmic vesicle	11/1198	130/39375	0.0021331	0.0499911	0.0431226	Ghir_A01G010190/Ghir_A03G020320/Ghir_A06G014880/Ghir_A09G014720/Ghir_A13G015990/Ghir_D01G003720/Ghir_D02G021740/Ghir_D06G015600/Ghir_D12G029540/Ghir_D13G006290/Ghir_D13G016670	11

## Sheet: Supplementary table 7.
Supplementary Table 7. KEGG enrichment of differential genes at different developmental stages.
Cluster	Pathway ID	KEGG_A_class	KEGG_B_class	Pathway	out	All	Pvalue	Qvalue	Genes	K_IDs
Ghems6/WT6	ko00940	Metabolism	Biosynthesis of other secondary metabolites	Phenylpropanoid biosynthesis	31	488	7.97626e-16	4.30718e-14	Ghir_A11G004850;Ghir_D11G004750;Ghir_D01G020560;Ghir_A11G001020;Ghir_D07G000450;Ghir_A07G000750;Ghir_D03G002800;Ghir_D04G001520;Ghir_D04G008130;Ghir_D04G008140;Ghir_A03G003150;Ghir_D08G008470;Ghir_D09G015430;Ghir_D13G000560;Ghir_A04G004660;Ghir_A05G041410;Ghir_A08G008400;Ghir_A09G016000;Ghir_A10G010360;Ghir_A10G018640;Ghir_A01G003460;Ghir_D01G003480;Ghir_A12G025520;Ghir_D08G023680;Ghir_D10G021250…	K09755+K09755+K09754+K22395+K12355+K12355+K00430+K00430+K00430+K00430+K00430+K00430+K00430+K00430+K00430+K00430+K00430+K00430+K00430+K00430+K06892+K06892+K13066+K13066+K13066+K13066+K00588+K13065+K13065+K01188+K01904
Ghems6/WT6	ko01110	Metabolism	Global and overview maps	Biosynthesis of secondary metabolites	81	3476	8.98025e-15	2.42467e-13	Ghir_D06G001120;Ghir_D07G008690;Ghir_D11G021050;Ghir_A11G004850;Ghir_D11G004750;Ghir_D08G017520;Ghir_A08G016690;Ghir_D01G020560;Ghir_D11G015660;Ghir_D08G011830;Ghir_A01G018310;Ghir_A02G006900;Ghir_D02G007330;Ghir_D12G023240;Ghir_D02G020030;Ghir_A03G018670;Ghir_A11G001020;Ghir_A07G015250;Ghir_D05G007980;Ghir_D07G021550;Ghir_A07G021370;Ghir_D03G002800;Ghir_D04G001520;Ghir_D04G008130;Ghir_D04G008140…	K01723+K13260+K13260+K09755+K09755+K04123+K04123+K09754+K12639+K00001+K18857+K18857+K18857+K00016+K00021+K00021+K22395+K15095+K09842+K00224+K00224+K00430+K00430+K00430+K00430+K00430+K00430+K00430+K00430+K00430+K00430+K00430+K00430+K00430+K00430+K05282+K05282+K06892+K06892+K05933+K05933+K05933+K05278+K05278+K05278+K21568+K21568+K21568+K13066+K13066+K13066+K13066+K00588+K13508+K13065+K13065+K15397+…
Ghems6/WT6	ko01100	Metabolism	Global and overview maps	Metabolic pathways	101	6175	3.22674e-09	5.80813e-08	Ghir_D06G001120;Ghir_A11G004850;Ghir_D11G004750;Ghir_D08G017520;Ghir_A08G016690;Ghir_D01G020560;Ghir_D11G015660;Ghir_D08G009910;Ghir_D09G024920;Ghir_D08G011830;Ghir_A01G018310;Ghir_A02G006900;Ghir_D02G007330;Ghir_D12G023240;Ghir_D02G020030;Ghir_A03G018670;Ghir_A11G001020;Ghir_D05G007980;Ghir_D03G002800;Ghir_D04G001520;Ghir_D04G008130;Ghir_D04G008140;Ghir_A03G003150;Ghir_D08G008470;Ghir_D09G015430…	K01723+K09755+K09755+K04123+K04123+K09754+K12639+K07964+K07964+K00001+K18857+K18857+K18857+K00016+K00021+K00021+K22395+K09842+K00430+K00430+K00430+K00430+K00430+K00430+K00430+K00430+K00430+K00430+K00430+K00430+K00430+K00430+K00432+K05282+K05282+K11816+K11816+K05933+K05933+K05933+K10256+K10256+K05278+K05278+K05278+K13066+K13066+K13066+K13066+K00588+K13508+K13065+K13065+K15397+K15397+K15397+K15397+…
Ghems6/WT6	ko00998	Metabolism	Biosynthesis of other secondary metabolites	Biosynthesis of various secondary metabolites - part 2	3	4	4.98915e-06	6.73536e-05	Ghir_D08G016820;Ghir_D08G016830;Ghir_A08G016020	K21568+K21568+K21568
Ghems6/WT6	ko00480	Metabolism	Metabolism of other amino acids	Glutathione metabolism	11	248	8.2097e-05	0.000886648	Ghir_A08G007460;Ghir_A02G002860;Ghir_A02G002890;Ghir_D02G003220;Ghir_D04G014740;Ghir_D05G034240;Ghir_D10G015610;Ghir_A04G004970;Ghir_A04G010500;Ghir_A09G016920;Ghir_A09G017010	K00432+K00799+K00799+K00799+K00799+K00799+K00799+K00799+K00799+K00799+K00799
Ghems6/WT6	ko00941	Metabolism	Biosynthesis of other secondary metabolites	Flavonoid biosynthesis	7	105	0.00014455	0.00130095	Ghir_D01G020560;Ghir_D04G002380;Ghir_A05G040540;Ghir_A05G040550;Ghir_D04G019820;Ghir_D02G015940;Ghir_A03G014520	K09754+K05278+K05278+K05278+K00588+K13065+K13065
Ghems6/WT6	ko00904	Metabolism	Metabolism of terpenoids and polyketides	Diterpenoid biosynthesis	5	85	0.00230896	0.0160479	Ghir_D08G017520;Ghir_A08G016690;Ghir_D07G015720;Ghir_A07G015480;Ghir_D08G007250	K04123+K04123+K05282+K05282+K04120
Ghems6/WT6	ko00943	Metabolism	Biosynthesis of other secondary metabolites	Isoflavonoid biosynthesis	2	7	0.00237747	0.0160479	Ghir_D07G008690;Ghir_D11G021050	K13260+K13260
Ghems6/WT6	ko00945	Metabolism	Biosynthesis of other secondary metabolites	Stilbenoid, diarylheptanoid and gingerol biosynthesis	4	56	0.00317096	0.0190258	Ghir_D01G020560;Ghir_D04G019820;Ghir_D02G015940;Ghir_A03G014520	K09754+K00588+K13065+K13065
Ghems6/WT6	ko00905	Metabolism	Metabolism of terpenoids and polyketides	Brassinosteroid biosynthesis	4	64	0.00513155	0.0277103	Ghir_D11G015660;Ghir_A13G005840;Ghir_D02G002880;Ghir_D13G006470	K12639+K15639+K15639+K15639
Ghems6/WT6	ko00908	Metabolism	Metabolism of terpenoids and polyketides	Zeatin biosynthesis	4	72	0.00777426	0.0381646	Ghir_A01G010190;Ghir_A13G016420;Ghir_D04G011730;Ghir_A04G007690	K00279+K13496+K13496+K13496
Ghems6/WT6	ko00592	Metabolism	Lipid metabolism	alpha-Linolenic acid metabolism	6	162	0.00849471	0.0382262	Ghir_D06G001120;Ghir_A01G018310;Ghir_A02G006900;Ghir_D02G007330;Ghir_D07G021550;Ghir_A07G021370	K01723+K18857+K18857+K18857+K00224+K00224
Ghems6/WT6	ko00062	Metabolism	Lipid metabolism	Fatty acid elongation	4	89	0.0160289	0.0665815	Ghir_A01G000510;Ghir_A01G000530;Ghir_D01G000510;Ghir_D11G000910	K15397+K15397+K15397+K15397
Ghems6/WT6	ko00500	Metabolism	Carbohydrate metabolism	Starch and sucrose metabolism	10	426	0.0178311	0.0685707	Ghir_A07G001780;Ghir_A09G018740;Ghir_D09G022040;Ghir_A09G022800;Ghir_D06G003820;Ghir_A06G003840;Ghir_A05G020740;Ghir_D13G015630;Ghir_A02G012880;Ghir_D03G011890	K00695+K00847+K00975+K00975+K01087+K01087+K01176+K01188+K01193+K01193
Ghems6/WT6	ko00520	Metabolism	Carbohydrate metabolism	Amino sugar and nucleotide sugar metabolism	9	368	0.0190474	0.0685707	Ghir_A09G018740;Ghir_D09G022040;Ghir_A09G022800;Ghir_A12G026590;Ghir_D07G002970;Ghir_D09G021510;Ghir_D12G026670;Ghir_D12G026680;Ghir_A07G002990	K00847+K00975+K00975+K01183+K01183+K01183+K01183+K01183+K01183
Ghems6/WT6	ko00071	Metabolism	Lipid metabolism	Fatty acid degradation	5	157	0.0283469	0.0956709	Ghir_D08G011830;Ghir_A01G018310;Ghir_A02G006900;Ghir_D02G007330;Ghir_D01G002420	K00001+K18857+K18857+K18857+K07517
Ghems6/WT6	ko04626	Organismal Systems	Environmental adaptation	Plant-pathogen interaction	9	404	0.0322066	0.102303	Ghir_A11G028920;Ghir_D11G029100;Ghir_A01G000510;Ghir_A01G000530;Ghir_D01G000510;Ghir_D11G000910;Ghir_D01G004380;Ghir_D10G001750;Ghir_A12G024530	K13447+K13447+K15397+K15397+K15397+K15397+K13420+K13430+K13425
Ghems6/WT6	ko00350	Metabolism	Amino acid metabolism	Tyrosine metabolism	4	131	0.0545405	0.163621	Ghir_D08G011830;Ghir_A01G018310;Ghir_A02G006900;Ghir_D02G007330	K00001+K18857+K18857+K18857
Ghems6/WT6	ko00073	Metabolism	Lipid metabolism	Cutin, suberine and wax biosynthesis	3	82	0.0598778	0.170179	Ghir_D09G006380;Ghir_D06G006420;Ghir_A06G006350	K17991+K15400+K15400
Ghems6/WT6	ko00531	Metabolism	Glycan biosynthesis and metabolism	Glycosaminoglycan degradation	2	42	0.0762065	0.205758	Ghir_D08G009910;Ghir_D09G024920	K07964+K07964
Ghems6/WT6	ko00909	Metabolism	Metabolism of terpenoids and polyketides	Sesquiterpenoid and triterpenoid biosynthesis	2	74	0.192208	0.494248	Ghir_D05G037230;Ghir_A04G002370	K14183+K14183
Ghems6/WT6	ko00902	Metabolism	Metabolism of terpenoids and polyketides	Monoterpenoid biosynthesis	1	25	0.239311	0.563687	Ghir_A07G015250	K15095
Ghems6/WT6	ko01040	Metabolism	Lipid metabolism	Biosynthesis of unsaturated fatty acids	2	86	0.240089	0.563687	Ghir_A01G012710;Ghir_D01G013730	K10256+K10256
Ghems6/WT6	ko00906	Metabolism	Metabolism of terpenoids and polyketides	Carotenoid biosynthesis	2	95	0.276386	0.621869	Ghir_A08G015750;Ghir_D05G007980	K09843+K09842
Ghems6/WT6	ko04136	Cellular Processes	Transport and catabolism	Autophagy - other eukaryotes	2	115	0.356314	0.72515	Ghir_D08G015300;Ghir_A08G014430	K08341+K08341
Ghems6/WT6	ko00590	Metabolism	Lipid metabolism	Arachidonic acid metabolism	1	41	0.361654	0.72515	Ghir_A08G007460	K00432
Ghems6/WT6	ko00040	Metabolism	Carbohydrate metabolism	Pentose and glucuronate interconversions	5	364	0.362575	0.72515	Ghir_A01G007970;Ghir_A11G008650;Ghir_A13G013930;Ghir_D01G008360;Ghir_D12G016070	K01051+K01051+K01051+K01051+K01728
Ghems6/WT6	ko00010	Metabolism	Carbohydrate metabolism	Glycolysis / Gluconeogenesis	5	382	0.401567	0.747727	Ghir_D08G011830;Ghir_A01G018310;Ghir_A02G006900;Ghir_D02G007330;Ghir_D12G023240	K00001+K18857+K18857+K18857+K00016
Ghems6/WT6	ko00511	Metabolism	Glycan biosynthesis and metabolism	Other glycan degradation	1	48	0.408834	0.747727	Ghir_D10G026690	K01227
Ghems6/WT6	ko00270	Metabolism	Amino acid metabolism	Cysteine and methionine metabolism	4	307	0.429213	0.747727	Ghir_D12G023240;Ghir_D07G009390;Ghir_A07G001120;Ghir_A07G020000	K00016+K05933+K05933+K05933
Ghems6/WT6	ko00380	Metabolism	Amino acid metabolism	Tryptophan metabolism	2	134	0.429251	0.747727	Ghir_A08G007720;Ghir_A08G012400	K11816+K11816
Ghems6/WT6	ko00760	Metabolism	Metabolism of cofactors and vitamins	Nicotinate and nicotinamide metabolism	1	59	0.476073	0.790161	Ghir_D09G006050	K03787
Ghems6/WT6	ko00561	Metabolism	Lipid metabolism	Glycerolipid metabolism	3	246	0.502587	0.790161	Ghir_A12G009840;Ghir_D06G023650;Ghir_A05G032580	K13508+K01054+K18693
Ghems6/WT6	ko04016	Environmental Information Processing	Signal transduction	MAPK signaling pathway - plant	5	433	0.509694	0.790161	Ghir_A11G028920;Ghir_D11G029100;Ghir_D01G004380;Ghir_A05G022910;Ghir_A12G024530	K13447+K13447+K13420+K14498+K13425
Ghems6/WT6	ko00240	Metabolism	Nucleotide metabolism	Pyrimidine metabolism	2	158	0.514802	0.790161	Ghir_D09G006050;Ghir_A02G001820	K03787+K16904
Ghems6/WT6	ko00052	Metabolism	Carbohydrate metabolism	Galactose metabolism	2	163	0.531548	0.790161	Ghir_A02G012880;Ghir_D03G011890	K01193+K01193
Ghems6/WT6	ko00900	Metabolism	Metabolism of terpenoids and polyketides	Terpenoid backbone biosynthesis	2	166	0.541407	0.790161	Ghir_D02G020030;Ghir_A03G018670	K00021+K00021
Ghems6/WT6	ko00910	Metabolism	Energy metabolism	Nitrogen metabolism	1	87	0.614893	0.873795	Ghir_A05G010770	K01674
Ghems6/WT6	ko04070	Environmental Information Processing	Signal transduction	Phosphatidylinositol signaling system	2	206	0.658974	0.901514	Ghir_A11G000700;Ghir_D06G001030	K00915+K20279
Ghems6/WT6	ko00130	Metabolism	Metabolism of cofactors and vitamins	Ubiquinone and other terpenoid-quinone biosynthesis	1	104	0.68065	0.901514	Ghir_D05G014500	K01904
Ghems6/WT6	ko00562	Metabolism	Carbohydrate metabolism	Inositol phosphate metabolism	2	217	0.686796	0.901514	Ghir_A11G000700;Ghir_D06G001030	K00915+K20279
Ghems6/WT6	ko01212	Metabolism	Global and overview maps	Fatty acid metabolism	2	223	0.701178	0.901514	Ghir_A01G012710;Ghir_D01G013730	K10256+K10256
Ghems6/WT6	ko00640	Metabolism	Carbohydrate metabolism	Propanoate metabolism	1	120	0.732308	0.905913	Ghir_D12G023240	K00016
Ghems6/WT6	ko00860	Metabolism	Metabolism of cofactors and vitamins	Porphyrin and chlorophyll metabolism	1	122	0.738152	0.905913	Ghir_D03G017010	K22013
Ghems6/WT6	ko00620	Metabolism	Carbohydrate metabolism	Pyruvate metabolism	2	277	0.807431	0.926589	Ghir_D12G023240;Ghir_D03G015240	K00016+K01759
Ghems6/WT6	ko00250	Metabolism	Amino acid metabolism	Alanine, aspartate and glutamate metabolism	1	150	0.80783	0.926589	Ghir_A09G009680	K01953
Ghems6/WT6	ko00460	Metabolism	Metabolism of other amino acids	Cyanoamino acid metabolism	1	151	0.809944	0.926589	Ghir_D13G015630	K01188
Ghems6/WT6	ko00564	Metabolism	Lipid metabolism	Glycerophospholipid metabolism	2	289	0.825959	0.926589	Ghir_A12G009840;Ghir_A05G032580	K13508+K18693
Ghems6/WT6	ko00051	Metabolism	Carbohydrate metabolism	Fructose and mannose metabolism	1	167	0.840793	0.926589	Ghir_A09G018740	K00847
Ghems6/WT6	ko00190	Metabolism	Energy metabolism	Oxidative phosphorylation	1	196	0.884578	0.955344	Ghir_D08G002600	K01535
Ghems6/WT6	ko04075	Environmental Information Processing	Signal transduction	Plant hormone signal transduction	2	397	0.933017	0.9879	Ghir_A08G002860;Ghir_A05G022910	K14504+K14498
Ghems6/WT6	ko00230	Metabolism	Nucleotide metabolism	Purine metabolism	1	275	0.952121	0.988741	Ghir_D09G006050	K03787
Ghems6/WT6	ko03015	Genetic Information Processing	Translation	mRNA surveillance pathway	1	398	0.98797	0.999485	Ghir_D05G025500	K11584
Ghems6/WT6	ko01230	Metabolism	Global and overview maps	Biosynthesis of amino acids	1	674	0.999485	0.999485	Ghir_A09G009680	K01953
Ghems7/WT7	ko01100	Metabolism	Global and overview maps	Metabolic pathways	318	6175	1.75181e-17	1.94451e-15	Ghir_D03G008220;Ghir_D03G008360;Ghir_A04G004030;Ghir_D08G012250;Ghir_D06G023790;Ghir_A12G024200;Ghir_D03G008390;Ghir_D08G012400;Ghir_D04G010480;Ghir_A06G012890;Ghir_A09G005480;Ghir_A13G013980;Ghir_D01G008250;Ghir_A09G013450;Ghir_D06G001120;Ghir_D11G004750;Ghir_A11G009660;Ghir_D11G009630;Ghir_A08G016690;Ghir_D06G018520;Ghir_D10G026380;Ghir_D13G017030;Ghir_A12G017480;Ghir_D12G017700;Ghir_A11G015640…	K02703+K02703+K02703+K02706+K02705+K02704+K02704+K02704+K02707+K02689+K02691+K00512+K00512+K00512+K01723+K09755+K15398+K15398+K04123+K09588+K09588+K15747+K20495+K20495+K12639+K12639+K07964+K07964+K00121+K00121+K18857+K18857+K00002+K00002+K00002+K00002+K13832+K00016+K00016+K00021+K00021+K00021+K00058+K00059+K00059+K22395+K00099+K13606+K11147+K11147+K00128+K00128+K00128+K00128+K09753+K09842+K00162+…
Ghems7/WT7	ko01110	Metabolism	Global and overview maps	Biosynthesis of secondary metabolites	203	3476	4.53731e-14	2.51821e-12	Ghir_D06G001120;Ghir_A11G023320;Ghir_D11G021050;Ghir_D11G004750;Ghir_A08G016690;Ghir_D06G018520;Ghir_D10G026380;Ghir_D13G017030;Ghir_A11G015640;Ghir_D11G015660;Ghir_A01G009620;Ghir_D01G010360;Ghir_A02G006900;Ghir_D02G007330;Ghir_D04G013440;Ghir_D09G015690;Ghir_A04G009260;Ghir_A04G016340;Ghir_D13G011100;Ghir_A12G023280;Ghir_D12G023240;Ghir_D01G013070;Ghir_D02G020030;Ghir_A03G018670;Ghir_D04G017360…	K01723+K13260+K13260+K09755+K04123+K09588+K09588+K15747+K12639+K12639+K00121+K00121+K18857+K18857+K00002+K00002+K00002+K00002+K13832+K00016+K00016+K00021+K00021+K00021+K00058+K00059+K00059+K22395+K15095+K15095+K00099+K13606+K00128+K00128+K00128+K00128+K09753+K09842+K00162+K00162+K00166+K00166+K00208+K00208+K09828+K00224+K00224+K00224+K00232+K02293+K14157+K03809+K00430+K00430+K00430+K00430+K00430+…
Ghems7/WT7	ko00940	Metabolism	Biosynthesis of other secondary metabolites	Phenylpropanoid biosynthesis	45	488	1.41411e-08	5.23221e-07	Ghir_D11G004750;Ghir_A11G001020;Ghir_D05G012050;Ghir_D05G002490;Ghir_D07G000450;Ghir_A05G002330;Ghir_A07G000750;Ghir_A02G005650;Ghir_D02G006000;Ghir_D02G013820;Ghir_D03G002800;Ghir_D04G008130;Ghir_D04G008140;Ghir_D05G006440;Ghir_D05G019450;Ghir_D08G008490;Ghir_D09G015430;Ghir_D10G006930;Ghir_D10G020140;Ghir_D12G009050;Ghir_D12G029130;Ghir_D13G000560;Ghir_A05G006360;Ghir_A05G016230;Ghir_A05G019420…	K09755+K22395+K09753+K12355+K12355+K12355+K12355+K00430+K00430+K00430+K00430+K00430+K00430+K00430+K00430+K00430+K00430+K00430+K00430+K00430+K00430+K00430+K00430+K00430+K00430+K00430+K00430+K00430+K00430+K06892+K06892+K13066+K13066+K13066+K13066+K00588+K13065+K13065+K01188+K05349+K05349+K05349+K05350+K01904+K01904
Ghems7/WT7	ko00073	Metabolism	Lipid metabolism	Cutin, suberine and wax biosynthesis	16	82	4.24281e-08	1.17738e-06	Ghir_A11G009660;Ghir_D11G009630;Ghir_D04G015950;Ghir_A12G017480;Ghir_D12G017700;Ghir_D09G010020;Ghir_D09G013360;Ghir_A09G010260;Ghir_A09G013860;Ghir_D10G017040;Ghir_A10G010930;Ghir_A10G010940;Ghir_A03G006390;Ghir_D08G024840;Ghir_A06G016970;Ghir_D06G023780	K15398+K15398+K15402+K20495+K20495+K13356+K13356+K13356+K13356+K17991+K17991+K17991+K15400+K15400+K15404+K15404
Ghems7/WT7	ko04016	Environmental Information Processing	Signal transduction	MAPK signaling pathway - plant	38	433	6.97088e-07	1.54754e-05	Ghir_A11G028920;Ghir_A12G020750;Ghir_D03G008610;Ghir_D11G029100;Ghir_D12G029440;Ghir_A13G006620;Ghir_A02G008140;Ghir_A11G021680;Ghir_D02G008520;Ghir_D05G022820;Ghir_D11G022710;Ghir_A05G022910;Ghir_A05G029380;Ghir_D05G010010;Ghir_A05G010290;Ghir_A02G018380;Ghir_D03G001230;Ghir_D12G006420;Ghir_A12G024480;Ghir_A12G028390;Ghir_A02G003830;Ghir_D02G004190;Ghir_D08G026690;Ghir_A07G001370;Ghir_A08G025840…	K13447+K13447+K13447+K13447+K13447+K13416+K14498+K14498+K14498+K14498+K14498+K14498+K14510+K20536+K20536+K20537+K20537+K20537+K20600+K20604+K14509+K14509+K14497+K14497+K14497+K20547+K20547+K20547+K20772+K20772+K20772+K02183+K02183+K02183+K02183+K20558+K14516+K13425
Ghems7/WT7	ko00061	Metabolism	Lipid metabolism	Fatty acid biosynthesis	18	141	4.47938e-06	8.28685e-05	Ghir_D02G015760;Ghir_D11G028110;Ghir_A13G022700;Ghir_D13G023360;Ghir_D10G012880;Ghir_A10G014660;Ghir_A11G015490;Ghir_D09G008040;Ghir_A08G011330;Ghir_A09G008310;Ghir_D05G012850;Ghir_A05G013090;Ghir_D08G021290;Ghir_A08G020480;Ghir_D10G010930;Ghir_D07G013980;Ghir_A07G013740;Ghir_A03G002840	K00059+K00059+K00208+K00208+K03921+K03921+K01963+K09458+K09458+K09458+K10781+K10781+K10782+K10782+K02372+K01897+K01897+K01961
Ghems7/WT7	ko00480	Metabolism	Metabolism of other amino acids	Glutathione metabolism	24	248	1.66905e-05	0.000264663	Ghir_D13G025000;Ghir_D11G005920;Ghir_A02G002850;Ghir_A02G002890;Ghir_A11G002250;Ghir_D05G034240;Ghir_D07G021980;Ghir_D08G013210;Ghir_D09G005780;Ghir_D09G016460;Ghir_D10G015610;Ghir_D11G002250;Ghir_D11G024660;Ghir_D13G010870;Ghir_A04G004970;Ghir_A04G010500;Ghir_A07G021890;Ghir_A09G016920;Ghir_A09G017010;Ghir_A11G035860;Ghir_D07G003180;Ghir_A07G003170;Ghir_D08G020110;Ghir_A11G027540	K00434+K18592+K00799+K00799+K00799+K00799+K00799+K00799+K00799+K00799+K00799+K00799+K00799+K00799+K00799+K00799+K00799+K00799+K00799+K00799+K01255+K01255+K01256+K01581
Ghems7/WT7	ko00780	Metabolism	Metabolism of cofactors and vitamins	Biotin metabolism	8	41	0.000108245	0.00150191	Ghir_D02G015760;Ghir_D11G028110;Ghir_A13G022700;Ghir_D13G023360;Ghir_D09G008040;Ghir_A08G011330;Ghir_A09G008310;Ghir_D10G010930	K00059+K00059+K00208+K00208+K09458+K09458+K09458+K02372
Ghems7/WT7	ko00998	Metabolism	Biosynthesis of other secondary metabolites	Biosynthesis of various secondary metabolites - part 2	3	4	0.000196214	0.00241997	Ghir_D08G016830;Ghir_A08G016010;Ghir_A08G016020	K21568+K21568+K21568
Ghems7/WT7	ko00905	Metabolism	Metabolism of terpenoids and polyketides	Brassinosteroid biosynthesis	9	64	0.0005452	0.00605172	Ghir_D06G018520;Ghir_D10G026380;Ghir_A11G015640;Ghir_D11G015660;Ghir_A13G003600;Ghir_A13G005840;Ghir_D02G002880;Ghir_D13G003830;Ghir_D13G006470	K09588+K09588+K12639+K12639+K15639+K15639+K15639+K15639+K15639
Ghems7/WT7	ko00250	Metabolism	Amino acid metabolism	Alanine, aspartate and glutamate metabolism	14	150	0.00134849	0.0136075	Ghir_D07G023800;Ghir_A07G023720;Ghir_A02G000630;Ghir_D02G000620;Ghir_A05G007340;Ghir_D05G026660;Ghir_A06G002060;Ghir_D01G014940;Ghir_A01G001540;Ghir_D01G001540;Ghir_D13G006380;Ghir_D07G011260;Ghir_D09G009410;Ghir_A09G009700	K00278+K00278+K00827+K00827+K00830+K13051+K13051+K01580+K01915+K01915+K01915+K01953+K01953+K01953
Ghems7/WT7	ko00071	Metabolism	Lipid metabolism	Fatty acid degradation	14	157	0.00207917	0.0191793	Ghir_A12G017480;Ghir_D12G017700;Ghir_A01G009620;Ghir_D01G010360;Ghir_A02G006900;Ghir_D02G007330;Ghir_D04G003640;Ghir_D05G007240;Ghir_A05G039490;Ghir_A07G023600;Ghir_D10G010940;Ghir_D01G002420;Ghir_D07G013980;Ghir_A07G013740	K20495+K20495+K00121+K00121+K18857+K18857+K00128+K00128+K00128+K00128+K00232+K07517+K01897+K01897
Ghems7/WT7	ko04626	Organismal Systems	Environmental adaptation	Plant-pathogen interaction	27	404	0.00224622	0.0191793	Ghir_A11G028920;Ghir_A12G020750;Ghir_D03G008610;Ghir_D11G029100;Ghir_D12G029440;Ghir_A01G017870;Ghir_D01G019360;Ghir_D04G006460;Ghir_A05G036600;Ghir_A06G018090;Ghir_A10G021690;Ghir_A13G006620;Ghir_A01G007100;Ghir_D01G007400;Ghir_A09G013220;Ghir_D05G033680;Ghir_D05G010010;Ghir_A05G010290;Ghir_A12G024480;Ghir_A11G013330;Ghir_D09G001410;Ghir_A05G037950;Ghir_A09G001460;Ghir_D13G016920;Ghir_A12G024530…	K13447+K13447+K13447+K13447+K13447+K15397+K15397+K15397+K15397+K15397+K15397+K13416+K13412+K13412+K13412+K13436+K20536+K20536+K20600+K02183+K02183+K02183+K02183+K18835+K13425+K05391+K05391
Ghems7/WT7	ko00190	Metabolism	Energy metabolism	Oxidative phosphorylation	16	196	0.00256985	0.0194377	Ghir_D04G010610;Ghir_D04G010560;Ghir_A12G008600;Ghir_A08G009020;Ghir_D01G011050;Ghir_A07G013910;Ghir_D11G035050;Ghir_D01G011070;Ghir_D01G011060;Ghir_D06G012800;Ghir_A06G011810;Ghir_D03G008190;Ghir_D03G008260;Ghir_A01G011510;Ghir_D04G010630;Ghir_A01G000440	K02256+K03878+K03881+K03884+K05574+K05575+K05579+K05581+K05582+K01535+K01535+K02111+K02111+K00412+K02262+K02154
Ghems7/WT7	ko00195	Metabolism	Energy metabolism	Photosynthesis	14	161	0.00262672	0.0194377	Ghir_D03G008220;Ghir_D03G008360;Ghir_A04G004030;Ghir_D08G012250;Ghir_D06G023790;Ghir_A12G024200;Ghir_D03G008390;Ghir_D08G012400;Ghir_D04G010480;Ghir_A04G004050;Ghir_A06G012890;Ghir_A09G005480;Ghir_D03G008190;Ghir_D03G008260	K02703+K02703+K02703+K02706+K02705+K02704+K02704+K02704+K02707+K02712+K02689+K02691+K02111+K02111
Ghems7/WT7	ko01212	Metabolism	Global and overview maps	Fatty acid metabolism	17	223	0.00389786	0.0270414	Ghir_D02G015760;Ghir_D11G028110;Ghir_A13G022700;Ghir_D13G023360;Ghir_D10G010940;Ghir_D10G012880;Ghir_A10G014660;Ghir_A11G015490;Ghir_D09G008040;Ghir_A08G011330;Ghir_A09G008310;Ghir_D05G012850;Ghir_A05G013090;Ghir_D10G010930;Ghir_D07G013980;Ghir_A07G013740;Ghir_A03G002840	K00059+K00059+K00208+K00208+K00232+K03921+K03921+K01963+K09458+K09458+K09458+K10781+K10781+K02372+K01897+K01897+K01961
Ghems7/WT7	ko00010	Metabolism	Carbohydrate metabolism	Glycolysis / Gluconeogenesis	25	382	0.00422467	0.0275846	Ghir_A01G009620;Ghir_D01G010360;Ghir_A02G006900;Ghir_D02G007330;Ghir_D04G013440;Ghir_D09G015690;Ghir_A04G009260;Ghir_A04G016340;Ghir_A12G023280;Ghir_D12G023240;Ghir_D04G003640;Ghir_D05G007240;Ghir_A05G039490;Ghir_A07G023600;Ghir_D05G015060;Ghir_A05G015220;Ghir_D09G008610;Ghir_A09G008910;Ghir_D08G020550;Ghir_A09G017530;Ghir_A01G020140;Ghir_D01G021670;Ghir_D04G005320;Ghir_D11G003450;Ghir_D08G012670	K00121+K00121+K18857+K18857+K00002+K00002+K00002+K00002+K00016+K00016+K00128+K00128+K00128+K00128+K00162+K00162+K00844+K00844+K00873+K01568+K01623+K01623+K01785+K01785+K01792
Ghems7/WT7	ko00280	Metabolism	Amino acid metabolism	Valine, leucine and isoleucine degradation	11	122	0.00555482	0.0327539	Ghir_D04G003640;Ghir_D05G007240;Ghir_A05G039490;Ghir_A07G023600;Ghir_A02G007230;Ghir_D02G007660;Ghir_D08G019470;Ghir_A02G000630;Ghir_D02G000620;Ghir_D05G026820;Ghir_A05G026830	K00128+K00128+K00128+K00128+K00166+K00166+K01641+K00827+K00827+K00826+K00826
Ghems7/WT7	ko00903	Metabolism	Metabolism of terpenoids and polyketides	Limonene and pinene degradation	4	20	0.00560653	0.0327539	Ghir_D04G003640;Ghir_D05G007240;Ghir_A05G039490;Ghir_A07G023600	K00128+K00128+K00128+K00128
Ghems7/WT7	ko00900	Metabolism	Metabolism of terpenoids and polyketides	Terpenoid backbone biosynthesis	13	166	0.00877327	0.0486916	Ghir_D01G013070;Ghir_D02G020030;Ghir_A03G018670;Ghir_D09G017510;Ghir_A12G009770;Ghir_D12G007900;Ghir_A08G002840;Ghir_D08G019470;Ghir_A01G008320;Ghir_D04G016500;Ghir_D04G016520;Ghir_A04G012110;Ghir_A04G012120	K00021+K00021+K00021+K00099+K01662+K01662+K01662+K01641+K00787+K11778+K11778+K11778+K11778
Ghems7/WT7	ko00561	Metabolism	Lipid metabolism	Glycerolipid metabolism	17	246	0.010135	0.0524433	Ghir_D04G013440;Ghir_D09G015690;Ghir_A04G009260;Ghir_A04G016340;Ghir_D04G003640;Ghir_D05G007240;Ghir_A05G039490;Ghir_A07G023600;Ghir_A11G003210;Ghir_D11G003190;Ghir_A01G019010;Ghir_D08G001870;Ghir_A08G001810;Ghir_D09G007140;Ghir_A09G007410;Ghir_A08G024730;Ghir_D02G019880	K00002+K00002+K00002+K00002+K00128+K00128+K00128+K00128+K00630+K00630+K13523+K13523+K13523+K21362+K21362+K00901+K07407
Ghems7/WT7	ko00270	Metabolism	Amino acid metabolism	Cysteine and methionine metabolism	20	307	0.0103942	0.0524433	Ghir_A12G023280;Ghir_D12G023240;Ghir_D04G017360;Ghir_D05G017800;Ghir_D07G009390;Ghir_D08G005660;Ghir_A05G017810;Ghir_A06G016420;Ghir_A13G013970;Ghir_A13G018280;Ghir_A11G009690;Ghir_D11G009660;Ghir_D13G016170;Ghir_A02G000630;Ghir_D02G000620;Ghir_D05G026820;Ghir_A05G026830;Ghir_A12G011550;Ghir_D08G012840;Ghir_D12G011740	K00016+K00016+K00058+K05933+K05933+K05933+K05933+K05933+K00640+K01738+K13034+K13034+K00815+K00827+K00827+K00826+K00826+K20772+K20772+K20772
Ghems7/WT7	ko00910	Metabolism	Energy metabolism	Nitrogen metabolism	8	87	0.0151077	0.0729109	Ghir_D02G020910;Ghir_A03G015520;Ghir_A03G019510;Ghir_D12G028850;Ghir_D09G012430;Ghir_A01G001540;Ghir_D01G001540;Ghir_D13G006380	K01673+K01673+K01673+K01673+K01674+K01915+K01915+K01915
Ghems7/WT7	ko00520	Metabolism	Carbohydrate metabolism	Amino sugar and nucleotide sugar metabolism	22	368	0.0186571	0.086289	Ghir_A08G019740;Ghir_D09G008610;Ghir_A09G008910;Ghir_A12G027560;Ghir_D12G027590;Ghir_A09G018740;Ghir_D03G006720;Ghir_D09G021510;Ghir_D10G013090;Ghir_D12G026680;Ghir_A07G002990;Ghir_A10G014460;Ghir_A10G014470;Ghir_A01G016550;Ghir_D01G018110;Ghir_A03G022630;Ghir_D04G016580;Ghir_A04G012180;Ghir_A01G011150;Ghir_D04G006660;Ghir_A05G040680;Ghir_A09G019870	K13648+K00844+K00844+K00847+K00847+K00847+K12447+K01183+K01183+K01183+K01183+K01183+K01183+K20547+K20547+K20547+K15920+K15920+K12373+K08678+K01784+K01784
Ghems7/WT7	ko00943	Metabolism	Biosynthesis of other secondary metabolites	Isoflavonoid biosynthesis	2	7	0.0253875	0.112721	Ghir_A11G023320;Ghir_D11G021050	K13260+K13260
Ghems7/WT7	ko00603	Metabolism	Glycan biosynthesis and metabolism	Glycosphingolipid biosynthesis - globo and isoglobo series	4	31	0.0264657	0.112988	Ghir_D06G014090;Ghir_A06G013870;Ghir_D02G019880;Ghir_A01G011150	K01988+K01988+K07407+K12373
Ghems7/WT7	ko00601	Metabolism	Glycan biosynthesis and metabolism	Glycosphingolipid biosynthesis - lacto and neolacto series	2	8	0.0330309	0.134282	Ghir_D06G014090;Ghir_A06G013870	K01988+K01988
Ghems7/WT7	ko00100	Metabolism	Lipid metabolism	Steroid biosynthesis	7	83	0.0338731	0.134282	Ghir_D13G002660;Ghir_D05G021670;Ghir_D07G018360;Ghir_A07G017580;Ghir_A07G017590;Ghir_D08G002180;Ghir_A08G002080	K09828+K00511+K01052+K01052+K01052+K01853+K01853
Ghems7/WT7	ko04075	Environmental Information Processing	Signal transduction	Plant hormone signal transduction	22	397	0.0390454	0.14945	Ghir_A13G006620;Ghir_A02G008140;Ghir_A11G021680;Ghir_D02G008520;Ghir_D05G022820;Ghir_D11G022710;Ghir_A05G022910;Ghir_A05G029380;Ghir_A02G003830;Ghir_D02G004190;Ghir_D08G026690;Ghir_A07G001370;Ghir_A08G025840;Ghir_A01G018850;Ghir_D01G020290;Ghir_D07G011800;Ghir_D09G010090;Ghir_D10G010890;Ghir_A07G011740;Ghir_A09G010350;Ghir_D13G024280;Ghir_D10G016460	K13416+K14498+K14498+K14498+K14498+K14498+K14498+K14510+K14509+K14509+K14497+K14497+K14497+K14431+K14431+K14431+K14431+K14431+K14431+K14431+K14432+K14516
Ghems7/WT7	ko00941	Metabolism	Biosynthesis of other secondary metabolites	Flavonoid biosynthesis	8	105	0.0408666	0.151206	Ghir_A11G018510;Ghir_D11G018670;Ghir_D04G002380;Ghir_D05G023640;Ghir_A05G040550;Ghir_D08G026600;Ghir_A03G014520;Ghir_A06G020610	K00475+K00475+K05278+K05278+K05278+K00588+K13065+K13065
Ghems7/WT7	ko00620	Metabolism	Carbohydrate metabolism	Pyruvate metabolism	16	277	0.0527281	0.187393	Ghir_A12G023280;Ghir_D12G023240;Ghir_D04G003640;Ghir_D05G007240;Ghir_A05G039490;Ghir_A07G023600;Ghir_D05G015060;Ghir_A05G015220;Ghir_A11G015490;Ghir_D08G020550;Ghir_D10G017380;Ghir_A10G010570;Ghir_A13G015630;Ghir_D11G013420;Ghir_D03G015240;Ghir_A03G002840	K00016+K00016+K00128+K00128+K00128+K00128+K00162+K00162+K01963+K00873+K01006+K01006+K01595+K18881+K01759+K01961
Ghems7/WT7	ko00460	Metabolism	Metabolism of other amino acids	Cyanoamino acid metabolism	10	151	0.0540231	0.187393	Ghir_D11G005920;Ghir_A11G009690;Ghir_D11G009660;Ghir_A11G032270;Ghir_A11G025320;Ghir_D11G025480;Ghir_A05G029130;Ghir_A06G015870;Ghir_D05G026660;Ghir_A06G002060	K18592+K13034+K13034+K01188+K05349+K05349+K05349+K05350+K13051+K13051
Ghems7/WT7	ko04146	Cellular Processes	Transport and catabolism	Peroxisome	12	194	0.0570381	0.191855	Ghir_D10G001310;Ghir_A10G000560;Ghir_D09G010020;Ghir_D09G013360;Ghir_A09G010260;Ghir_A09G013860;Ghir_A12G004830;Ghir_D10G010940;Ghir_D06G011600;Ghir_A05G007340;Ghir_D07G013980;Ghir_A07G013740	K11147+K11147+K13356+K13356+K13356+K13356+K13237+K00232+K00306+K00830+K01897+K01897
Ghems7/WT7	ko00906	Metabolism	Metabolism of terpenoids and polyketides	Carotenoid biosynthesis	7	95	0.062269	0.20329	Ghir_D13G017030;Ghir_D05G007980;Ghir_A10G013310;Ghir_A05G039330;Ghir_A09G000860;Ghir_D07G001320;Ghir_A07G001310	K15747+K09842+K02293+K02291+K02291+K06444+K06444
Ghems7/WT7	ko00052	Metabolism	Carbohydrate metabolism	Galactose metabolism	10	163	0.0811126	0.256224	Ghir_A11G011570;Ghir_D09G008610;Ghir_A09G008910;Ghir_D03G006720;Ghir_D02G019880;Ghir_D12G023140;Ghir_A05G040680;Ghir_A09G019870;Ghir_D04G005320;Ghir_D11G003450	K18819+K00844+K00844+K12447+K07407+K01193+K01784+K01784+K01785+K01785
Ghems7/WT7	ko00310	Metabolism	Amino acid metabolism	Lysine degradation	6	82	0.0830996	0.256224	Ghir_D04G003640;Ghir_D05G007240;Ghir_A05G039490;Ghir_A07G023600;Ghir_D06G008920;Ghir_D06G011600	K00128+K00128+K00128+K00128+K14157+K00306
Ghems7/WT7	ko00062	Metabolism	Lipid metabolism	Fatty acid elongation	6	89	0.111933	0.335799	Ghir_A01G017870;Ghir_D01G019360;Ghir_D04G006460;Ghir_A05G036600;Ghir_A06G018090;Ghir_A10G021690	K15397+K15397+K15397+K15397+K15397+K15397
Ghems7/WT7	ko00600	Metabolism	Lipid metabolism	Sphingolipid metabolism	6	92	0.125663	0.367069	Ghir_D06G014160;Ghir_D02G012880;Ghir_A03G011280;Ghir_D02G019880;Ghir_D05G009310;Ghir_A05G009290	K04712+K04713+K04713+K07407+K12349+K12349
Ghems7/WT7	ko00340	Metabolism	Amino acid metabolism	Histidine metabolism	4	55	0.14571	0.414713	Ghir_D04G003640;Ghir_D05G007240;Ghir_A05G039490;Ghir_A07G023600	K00128+K00128+K00128+K00128
Ghems7/WT7	ko00640	Metabolism	Carbohydrate metabolism	Propanoate metabolism	7	120	0.157037	0.435778	Ghir_A12G023280;Ghir_D12G023240;Ghir_A02G007230;Ghir_D02G007660;Ghir_D10G010940;Ghir_A11G015490;Ghir_A03G002840	K00016+K00016+K00166+K00166+K00232+K01963+K01961
Ghems7/WT7	ko00500	Metabolism	Carbohydrate metabolism	Starch and sucrose metabolism	20	426	0.164368	0.444996	Ghir_A07G001780;Ghir_D10G014910;Ghir_A10G012830;Ghir_D09G008610;Ghir_A09G008910;Ghir_A12G027560;Ghir_D12G027590;Ghir_A09G018740;Ghir_A06G003840;Ghir_D01G011780;Ghir_D11G007930;Ghir_A02G004760;Ghir_D02G005070;Ghir_D10G017260;Ghir_A11G032270;Ghir_A11G025320;Ghir_D11G025480;Ghir_A05G029130;Ghir_A06G015870;Ghir_D12G023140	K00695+K00696+K00696+K00844+K00844+K00847+K00847+K00847+K01087+K01176+K01176+K01177+K01177+K01177+K01188+K05349+K05349+K05349+K05350+K01193
Ghems7/WT7	ko00130	Metabolism	Metabolism of cofactors and vitamins	Ubiquinone and other terpenoid-quinone biosynthesis	6	104	0.187944	0.49671	Ghir_D10G002200;Ghir_A13G016620;Ghir_D03G005680;Ghir_D13G016170;Ghir_A03G003730;Ghir_D08G016920	K03809+K05928+K05928+K00815+K01904+K01904
Ghems7/WT7	ko00531	Metabolism	Glycan biosynthesis and metabolism	Glycosaminoglycan degradation	3	42	0.202689	0.522062	Ghir_A08G009510;Ghir_A10G022930;Ghir_A01G011150	K07964+K07964+K12373
Ghems7/WT7	ko00053	Metabolism	Carbohydrate metabolism	Ascorbate and aldarate metabolism	8	153	0.206944	0.522062	Ghir_D04G003640;Ghir_D05G007240;Ghir_A05G039490;Ghir_A07G023600;Ghir_A09G002910;Ghir_D09G025770;Ghir_D13G025000;Ghir_D03G006720	K00128+K00128+K00128+K00128+K08232+K08232+K00434+K12447
Ghems7/WT7	ko00565	Metabolism	Lipid metabolism	Ether lipid metabolism	5	88	0.226761	0.558075	Ghir_A11G009050;Ghir_A12G002690;Ghir_D08G019440;Ghir_D12G002690;Ghir_A08G018540	K01115+K01115+K01115+K01115+K01115
Ghems7/WT7	ko00966	Metabolism	Biosynthesis of other secondary metabolites	Glucosinolate biosynthesis	3	45	0.231986	0.558075	Ghir_A01G013470;Ghir_D05G026820;Ghir_A05G026830	K11820+K00826+K00826
Ghems7/WT7	ko00902	Metabolism	Metabolism of terpenoids and polyketides	Monoterpenoid biosynthesis	2	25	0.236302	0.558075	Ghir_A07G015230;Ghir_A07G015250	K15095+K15095
Ghems7/WT7	ko00592	Metabolism	Lipid metabolism	alpha-Linolenic acid metabolism	8	162	0.252183	0.583174	Ghir_D06G001120;Ghir_A02G006900;Ghir_D02G007330;Ghir_D07G021550;Ghir_A07G010020;Ghir_A07G021370;Ghir_D10G010940;Ghir_D12G018320	K01723+K18857+K18857+K00224+K00224+K00224+K00232+K10525
Ghems7/WT7	ko00232	Metabolism	Biosynthesis of other secondary metabolites	Caffeine metabolism	1	8	0.260596	0.590329	Ghir_D04G001860	K00365
Ghems7/WT7	ko00920	Metabolism	Energy metabolism	Sulfur metabolism	5	94	0.268572	0.596229	Ghir_A13G013970;Ghir_A13G018280;Ghir_A11G009690;Ghir_D11G009660;Ghir_A10G013090	K00640+K01738+K13034+K13034+K17285
Ghems7/WT7	ko00730	Metabolism	Metabolism of cofactors and vitamins	Thiamine metabolism	4	72	0.276725	0.602285	Ghir_A12G009770;Ghir_D12G007900;Ghir_A08G002840;Ghir_A13G003350	K01662+K01662+K01662+K14153
Ghems7/WT7	ko00909	Metabolism	Metabolism of terpenoids and polyketides	Sesquiterpenoid and triterpenoid biosynthesis	4	74	0.293396	0.626288	Ghir_D05G021670;Ghir_D05G037230;Ghir_D10G002150;Ghir_D06G020930	K00511+K14183+K14175+K20659
Ghems7/WT7	ko00604	Metabolism	Glycan biosynthesis and metabolism	Glycosphingolipid biosynthesis - ganglio series	1	10	0.314371	0.658399	Ghir_A01G011150	K12373
Ghems7/WT7	ko00410	Metabolism	Metabolism of other amino acids	beta-Alanine metabolism	6	128	0.337235	0.687454	Ghir_D04G003640;Ghir_D05G007240;Ghir_A05G039490;Ghir_A07G023600;Ghir_D10G010940;Ghir_D01G014940	K00128+K00128+K00128+K00128+K00232+K01580
Ghems7/WT7	ko00945	Metabolism	Biosynthesis of other secondary metabolites	Stilbenoid, diarylheptanoid and gingerol biosynthesis	3	56	0.343556	0.687454	Ghir_D08G026600;Ghir_A03G014520;Ghir_A06G020610	K00588+K13065+K13065
Ghems7/WT7	ko00430	Metabolism	Metabolism of other amino acids	Taurine and hypotaurine metabolism	2	33	0.346824	0.687454	Ghir_D11G005920;Ghir_D01G014940	K18592+K01580
Ghems7/WT7	ko00760	Metabolism	Metabolism of cofactors and vitamins	Nicotinate and nicotinamide metabolism	3	59	0.374134	0.714808	Ghir_D07G023800;Ghir_A07G023720;Ghir_D09G006050	K00278+K00278+K03787
Ghems7/WT7	ko00380	Metabolism	Amino acid metabolism	Tryptophan metabolism	6	134	0.377043	0.714808	Ghir_D04G003640;Ghir_D05G007240;Ghir_A05G039490;Ghir_A07G023600;Ghir_A06G006550;Ghir_A01G013470	K00128+K00128+K00128+K00128+K11816+K11820
Ghems7/WT7	ko00564	Metabolism	Lipid metabolism	Glycerophospholipid metabolism	12	289	0.383839	0.714808	Ghir_A11G003210;Ghir_D11G003190;Ghir_A01G019010;Ghir_D08G001870;Ghir_A08G001810;Ghir_D05G027700;Ghir_A08G024730;Ghir_A11G009050;Ghir_A12G002690;Ghir_D08G019440;Ghir_D12G002690;Ghir_A08G018540	K00630+K00630+K13523+K13523+K13523+K14156+K00901+K01115+K01115+K01115+K01115+K01115
Ghems7/WT7	ko00904	Metabolism	Metabolism of terpenoids and polyketides	Diterpenoid biosynthesis	4	85	0.386383	0.714808	Ghir_D07G010090;Ghir_A08G016690;Ghir_A01G003110;Ghir_D06G021240	K17961+K04123+K04125+K04124
Ghems7/WT7	ko00051	Metabolism	Carbohydrate metabolism	Fructose and mannose metabolism	7	167	0.423799	0.771175	Ghir_D09G008610;Ghir_A09G008910;Ghir_A12G027560;Ghir_D12G027590;Ghir_A09G018740;Ghir_A01G020140;Ghir_D01G021670	K00844+K00844+K00847+K00847+K00847+K01623+K01623
Ghems7/WT7	ko00290	Metabolism	Amino acid metabolism	Valine, leucine and isoleucine biosynthesis	3	65	0.434273	0.777489	Ghir_D05G026820;Ghir_A05G026830;Ghir_D10G015390	K00826+K00826+K01687
Ghems7/WT7	ko00260	Metabolism	Amino acid metabolism	Glycine, serine and threonine metabolism	7	175	0.472151	0.831885	Ghir_D04G017360;Ghir_D06G011600;Ghir_A02G000630;Ghir_D02G000620;Ghir_A05G007340;Ghir_A11G026850;Ghir_D11G027020	K00058+K00306+K00827+K00827+K00830+K01620+K01620
Ghems7/WT7	ko00965	Metabolism	Biosynthesis of other secondary metabolites	Betalain biosynthesis	1	19	0.511958	0.875819	Ghir_A05G038700	K15777
Ghems7/WT7	ko00514	Metabolism	Glycan biosynthesis and metabolism	Other types of O-glycan biosynthesis	2	47	0.523805	0.875819	Ghir_D10G020620;Ghir_A10G019050	K20782+K20782
Ghems7/WT7	ko00072	Metabolism	Lipid metabolism	Synthesis and degradation of ketone bodies	1	20	0.530055	0.875819	Ghir_D08G019470	K01641
Ghems7/WT7	ko00511	Metabolism	Glycan biosynthesis and metabolism	Other glycan degradation	2	48	0.535188	0.875819	Ghir_A01G011150;Ghir_A10G024250	K12373+K01227
Ghems7/WT7	ko00350	Metabolism	Amino acid metabolism	Tyrosine metabolism	5	131	0.536538	0.875819	Ghir_A01G009620;Ghir_D01G010360;Ghir_A02G006900;Ghir_D02G007330;Ghir_D13G016170	K00121+K00121+K18857+K18857+K00815
Ghems7/WT7	ko00710	Metabolism	Energy metabolism	Carbon fixation in photosynthetic organisms	7	201	0.619235	0.981429	Ghir_D10G017380;Ghir_A10G010570;Ghir_A13G015630;Ghir_D03G016060;Ghir_A03G002970;Ghir_A01G020140;Ghir_D01G021670	K01006+K01006+K01595+K01602+K01602+K01623+K01623
Ghems7/WT7	ko01040	Metabolism	Lipid metabolism	Biosynthesis of unsaturated fatty acids	3	86	0.622312	0.981429	Ghir_D10G010940;Ghir_D10G012880;Ghir_A10G014660	K00232+K03921+K03921
Ghems7/WT7	ko00220	Metabolism	Amino acid metabolism	Arginine biosynthesis	3	88	0.637846	0.981429	Ghir_A01G001540;Ghir_D01G001540;Ghir_D13G006380	K01915+K01915+K01915
Ghems7/WT7	ko04070	Environmental Information Processing	Signal transduction	Phosphatidylinositol signaling system	7	206	0.644876	0.981429	Ghir_A08G024730;Ghir_A11G000700;Ghir_D05G009040;Ghir_A11G013330;Ghir_D09G001410;Ghir_A05G037950;Ghir_A09G001460	K00901+K00915+K05857+K02183+K02183+K02183+K02183
Ghems7/WT7	ko00770	Metabolism	Metabolism of cofactors and vitamins	Pantothenate and CoA biosynthesis	3	89	0.645444	0.981429	Ghir_D05G026820;Ghir_A05G026830;Ghir_D10G015390	K00826+K00826+K01687
Ghems7/WT7	ko00860	Metabolism	Metabolism of cofactors and vitamins	Porphyrin and chlorophyll metabolism	4	122	0.666603	0.999904	Ghir_A05G002420;Ghir_D03G017010;Ghir_A08G018510;Ghir_D10G003560	K13606+K22013+K22013+K03405
Ghems7/WT7	ko02010	Environmental Information Processing	Membrane transport	ABC transporters	2	64	0.691359	1	Ghir_A12G012970;Ghir_D08G013710	K05658+K05658
Ghems7/WT7	ko00240	Metabolism	Nucleotide metabolism	Pyrimidine metabolism	5	158	0.70089	1	Ghir_A12G021180;Ghir_D12G021180;Ghir_D09G006050;Ghir_A11G015130;Ghir_D13G013980	K13800+K13800+K03787+K16904+K01937
Ghems7/WT7	ko00330	Metabolism	Amino acid metabolism	Arginine and proline metabolism	5	163	0.726425	1	Ghir_D04G003640;Ghir_D05G007240;Ghir_A05G039490;Ghir_A07G023600;Ghir_A11G027540	K00128+K00128+K00128+K00128+K01581
Ghems7/WT7	ko00650	Metabolism	Carbohydrate metabolism	Butanoate metabolism	2	70	0.737676	1	Ghir_D08G019470;Ghir_D01G014940	K01641+K01580
Ghems7/WT7	ko00908	Metabolism	Metabolism of terpenoids and polyketides	Zeatin biosynthesis	2	72	0.751743	1	Ghir_A13G016420;Ghir_A04G007690	K13496+K13496
Ghems7/WT7	ko01230	Metabolism	Global and overview maps	Biosynthesis of amino acids	22	674	0.761303	1	Ghir_D13G011100;Ghir_D04G017360;Ghir_A13G013970;Ghir_A13G018280;Ghir_A11G009690;Ghir_D11G009660;Ghir_D13G016170;Ghir_D05G026820;Ghir_A05G026830;Ghir_D08G020550;Ghir_A01G020140;Ghir_D01G021670;Ghir_A11G026850;Ghir_D11G027020;Ghir_D05G031090;Ghir_D10G015390;Ghir_A01G001540;Ghir_D01G001540;Ghir_D13G006380;Ghir_D07G011260;Ghir_D09G009410;Ghir_A09G009700	K13832+K00058+K00640+K01738+K13034+K13034+K00815+K00826+K00826+K00873+K01623+K01623+K01620+K01620+K01657+K01687+K01915+K01915+K01915+K01953+K01953+K01953
Ghems7/WT7	ko00590	Metabolism	Lipid metabolism	Arachidonic acid metabolism	1	41	0.787613	1	Ghir_D11G005920	K18592
Ghems7/WT7	ko00750	Metabolism	Metabolism of cofactors and vitamins	Vitamin B6 metabolism	1	41	0.787613	1	Ghir_D05G013580	K13248
Ghems7/WT7	ko00040	Metabolism	Carbohydrate metabolism	Pentose and glucuronate interconversions	11	364	0.79589	1	Ghir_D04G013440;Ghir_D09G015690;Ghir_A04G009260;Ghir_A04G016340;Ghir_D03G006720;Ghir_A11G008650;Ghir_D11G029350;Ghir_A04G010440;Ghir_A13G007150;Ghir_D07G006060;Ghir_A07G006080	K00002+K00002+K00002+K00002+K12447+K01051+K01051+K01184+K01728+K01728+K01728
Ghems7/WT7	ko00591	Metabolism	Lipid metabolism	Linoleic acid metabolism	1	44	0.810414	1	Ghir_D09G022170	K15718
Ghems7/WT7	ko00400	Metabolism	Amino acid metabolism	Phenylalanine, tyrosine and tryptophan biosynthesis	3	121	0.830787	1	Ghir_D13G011100;Ghir_D13G016170;Ghir_D05G031090	K13832+K00815+K01657
Ghems7/WT7	ko00630	Metabolism	Carbohydrate metabolism	Glyoxylate and dicarboxylate metabolism	6	222	0.835518	1	Ghir_A05G007340;Ghir_D03G016060;Ghir_A03G002970;Ghir_A01G001540;Ghir_D01G001540;Ghir_D13G006380	K00830+K01602+K01602+K01915+K01915+K01915
Ghems7/WT7	ko00513	Metabolism	Glycan biosynthesis and metabolism	Various types of N-glycan biosynthesis	2	87	0.837854	1	Ghir_D09G001510;Ghir_A01G011150	K14413+K12373
Ghems7/WT7	ko01200	Metabolism	Global and overview maps	Carbon metabolism	24	770	0.838113	1	Ghir_A01G009620;Ghir_D01G010360;Ghir_D04G017360;Ghir_D05G015060;Ghir_A05G015220;Ghir_D10G010940;Ghir_A11G015490;Ghir_A13G013970;Ghir_A13G018280;Ghir_A11G009690;Ghir_D11G009660;Ghir_A05G007340;Ghir_D09G008610;Ghir_A09G008910;Ghir_D08G020550;Ghir_D10G017380;Ghir_A10G010570;Ghir_D06G004410;Ghir_A13G015630;Ghir_D03G016060;Ghir_A03G002970;Ghir_A01G020140;Ghir_D01G021670;Ghir_A03G002840	K00121+K00121+K00058+K00162+K00162+K00232+K01963+K00640+K01738+K13034+K13034+K00830+K00844+K00844+K00873+K01006+K01006+K01057+K01595+K01602+K01602+K01623+K01623+K01961
Ghems7/WT7	ko03020	Genetic Information Processing	Transcription	RNA polymerase	3	128	0.857972	1	Ghir_A12G002440;Ghir_A04G006690;Ghir_A06G014550	K03040+K03043+K03043
Ghems7/WT7	ko01210	Metabolism	Global and overview maps	2-Oxocarboxylic acid metabolism	4	181	0.90714	1	Ghir_A01G013470;Ghir_D05G026820;Ghir_A05G026830;Ghir_D10G015390	K11820+K00826+K00826+K01687
Ghems7/WT7	ko00030	Metabolism	Carbohydrate metabolism	Pentose phosphate pathway	3	145	0.908639	1	Ghir_D06G004410;Ghir_A01G020140;Ghir_D01G021670	K01057+K01623+K01623
Ghems7/WT7	ko00510	Metabolism	Glycan biosynthesis and metabolism	N-Glycan biosynthesis	2	108	0.913333	1	Ghir_D07G004260;Ghir_A07G004240	K00737+K00737
Ghems7/WT7	ko00960	Metabolism	Biosynthesis of other secondary metabolites	Tropane, piperidine and pyridine alkaloid biosynthesis	1	65	0.91445	1	Ghir_D13G016170	K00815
Ghems7/WT7	ko04712	Organismal Systems	Environmental adaptation	Circadian rhythm - plant	1	69	0.926493	1	Ghir_D11G010920	K12133
Ghems7/WT7	ko00950	Metabolism	Biosynthesis of other secondary metabolites	Isoquinoline alkaloid biosynthesis	1	75	0.941461	1	Ghir_D13G016170	K00815
Ghems7/WT7	ko00360	Metabolism	Amino acid metabolism	Phenylalanine metabolism	1	98	0.975567	1	Ghir_D13G016170	K00815
Ghems7/WT7	ko04145	Cellular Processes	Transport and catabolism	Phagosome	4	238	0.978457	1	Ghir_A11G025420;Ghir_D11G025600;Ghir_D12G029060;Ghir_A01G000440	K07374+K07374+K04392+K02154
Ghems7/WT7	ko00020	Metabolism	Carbohydrate metabolism	Citrate cycle (TCA cycle)	2	161	0.983909	1	Ghir_D05G015060;Ghir_A05G015220	K00162+K00162
Ghems7/WT7	ko04136	Cellular Processes	Transport and catabolism	Autophagy - other eukaryotes	1	115	0.987205	1	Ghir_A08G014430	K08341
Ghems7/WT7	ko00562	Metabolism	Carbohydrate metabolism	Inositol phosphate metabolism	3	217	0.988265	1	Ghir_A11G000700;Ghir_D05G009040;Ghir_D11G023360	K00915+K05857+K01858
Ghems7/WT7	ko04141	Genetic Information Processing	Folding, sorting and degradation	Protein processing in endoplasmic reticulum	9	458	0.989377	1	Ghir_A05G009900;Ghir_D01G001760;Ghir_A10G002210;Ghir_A01G018280;Ghir_D01G019830;Ghir_A10G022120;Ghir_D07G012170;Ghir_A07G012090;Ghir_A02G004950	K10575+K10666+K10666+K09580+K09580+K03283+K09503+K09503+K03347
Ghems7/WT7	ko03060	Genetic Information Processing	Folding, sorting and degradation	Protein export	1	132	0.993306	1	Ghir_A05G024250	K03100
Ghems7/WT7	ko04130	Genetic Information Processing	Folding, sorting and degradation	SNARE interactions in vesicular transport	1	145	0.995923	1	Ghir_D11G003660	K08493
Ghems7/WT7	ko04144	Cellular Processes	Transport and catabolism	Endocytosis	9	527	0.997892	1	Ghir_A11G009050;Ghir_A12G002690;Ghir_D08G019440;Ghir_D12G002690;Ghir_A08G018540;Ghir_A12G022460;Ghir_A10G022120;Ghir_A07G021270;Ghir_A08G003620	K01115+K01115+K01115+K01115+K01115+K01528+K03283+K07904+K18442
Ghems7/WT7	ko00230	Metabolism	Nucleotide metabolism	Purine metabolism	3	275	0.998056	1	Ghir_D04G001860;Ghir_D08G020550;Ghir_D09G006050	K00365+K00873+K03787
Ghems7/WT7	ko03018	Genetic Information Processing	Folding, sorting and degradation	RNA degradation	3	327	0.999639	1	Ghir_D05G020920;Ghir_A08G001150;Ghir_A10G019690	K13126+K12581+K04077
Ghems7/WT7	ko04120	Genetic Information Processing	Folding, sorting and degradation	Ubiquitin mediated proteolysis	3	373	0.999922	1	Ghir_A05G009900;Ghir_A02G004950;Ghir_A12G020760	K10575+K03347+K03363
Ghems7/WT7	ko03015	Genetic Information Processing	Translation	mRNA surveillance pathway	3	398	0.999967	1	Ghir_D05G025500;Ghir_A05G025480;Ghir_D05G020920	K11584+K11584+K13126
Ghems7/WT7	ko03010	Genetic Information Processing	Translation	Ribosome	16	1022	0.999991	1	Ghir_D08G005410;Ghir_D08G026590;Ghir_A08G025740;Ghir_A11G004720;Ghir_A13G017170;Ghir_A04G005840;Ghir_A04G005830;Ghir_A09G005440;Ghir_A01G011520;Ghir_D03G008210;Ghir_A12G002410;Ghir_A12G024210;Ghir_A04G004010;Ghir_A12G008180;Ghir_A09G011010;Ghir_A09G005420	K02995+K02957+K02957+K02938+K02992+K02992+K02950+K02950+K02954+K02886+K02878+K02887+K02892+K02982+K02982+K02986
Ghems7/WT7	ko03013	Genetic Information Processing	Translation	RNA transport	1	458	1	1	Ghir_D05G020920	K13126
Ghems7/WT7	ko03040	Genetic Information Processing	Transcription	Spliceosome	1	495	1	1	Ghir_A10G022120	K03283
Ghems9/WT9	ko01100	Metabolism	Global and overview maps	Metabolic pathways	302	6175	4.08926e-16	4.37551e-14	Ghir_A09G013450;Ghir_D03G016840;Ghir_D12G004270;Ghir_D12G004290;Ghir_A04G012550;Ghir_A13G002760;Ghir_A11G009660;Ghir_D11G009630;Ghir_D13G017030;Ghir_A12G017480;Ghir_D12G017700;Ghir_A11G015640;Ghir_D11G015660;Ghir_D08G009910;Ghir_D09G024920;Ghir_A08G009510;Ghir_A01G009620;Ghir_D01G010360;Ghir_A07G016360;Ghir_D11G006190;Ghir_D04G013440;Ghir_D04G013470;Ghir_D04G013480;Ghir_D09G015690;Ghir_A09G016220…	K00512+K07437+K01723+K01723+K01723+K09755+K15398+K15398+K15747+K20495+K20495+K12639+K12639+K07964+K07964+K07964+K00121+K00121+K00121+K18857+K00002+K00002+K00002+K00002+K00002+K00002+K00012+K00012+K00021+K00025+K00025+K00028+K00029+K00029+K00033+K00058+K00058+K00079+K00083+K00099+K11153+K00128+K00128+K00128+K00128+K00128+K00128+K00134+K00134+K09753+K00162+K00162+K00164+K00164+K00208+K00208+K09828+…
Ghems9/WT9	ko01110	Metabolism	Global and overview maps	Biosynthesis of secondary metabolites	189	3476	5.86031e-12	3.13527e-10	Ghir_D12G004270;Ghir_D12G004290;Ghir_A04G012550;Ghir_A13G002760;Ghir_D13G017030;Ghir_A11G015640;Ghir_D11G015660;Ghir_A01G009620;Ghir_D01G010360;Ghir_A07G016360;Ghir_D11G006190;Ghir_D04G013440;Ghir_D04G013470;Ghir_D04G013480;Ghir_D09G015690;Ghir_A09G016220;Ghir_A04G016340;Ghir_D04G016360;Ghir_A12G010330;Ghir_D12G010520;Ghir_A04G015720;Ghir_D04G017360;Ghir_A04G012990;Ghir_D12G008030;Ghir_A07G015210…	K01723+K01723+K01723+K09755+K15747+K12639+K12639+K00121+K00121+K00121+K18857+K00002+K00002+K00002+K00002+K00002+K00002+K00021+K00025+K00025+K00033+K00058+K00058+K00083+K15095+K15095+K00099+K00128+K00128+K00128+K00128+K00128+K00128+K00134+K00134+K09753+K00162+K00162+K00164+K00164+K00208+K00208+K09828+K00514+K00281+K03781+K00430+K00430+K00430+K00430+K00430+K00430+K00430+K00430+K00430+K00430+K00430+…
Ghems9/WT9	ko00940	Metabolism	Biosynthesis of other secondary metabolites	Phenylpropanoid biosynthesis	45	488	3.43955e-09	1.22677e-07	Ghir_A13G002760;Ghir_D12G008030;Ghir_D05G012050;Ghir_A05G002330;Ghir_A02G005650;Ghir_A02G016820;Ghir_A11G004880;Ghir_A11G021660;Ghir_D02G006000;Ghir_D02G013820;Ghir_D05G006440;Ghir_D05G019450;Ghir_D10G006930;Ghir_D10G020140;Ghir_D10G020170;Ghir_D11G004780;Ghir_D12G029130;Ghir_A05G006360;Ghir_A05G016230;Ghir_A05G019420;Ghir_A10G018640;Ghir_D01G003480;Ghir_D12G025940;Ghir_A10G019560;Ghir_D06G007570…	K09755+K00083+K09753+K12355+K00430+K00430+K00430+K00430+K00430+K00430+K00430+K00430+K00430+K00430+K00430+K00430+K00430+K00430+K00430+K00430+K00430+K06892+K13066+K13066+K00588+K00588+K00588+K13065+K13065+K01188+K05349+K05349+K05350+K05350+K05350+K05350+K05350+K05350+K05350+K05350+K01904+K01904+K01904+K01904+K01904
Ghems9/WT9	ko00073	Metabolism	Lipid metabolism	Cutin, suberine and wax biosynthesis	16	82	2.24198e-08	5.99729e-07	Ghir_A11G009660;Ghir_D11G009630;Ghir_D04G015950;Ghir_A04G011610;Ghir_A12G017480;Ghir_D12G017700;Ghir_D09G013360;Ghir_A09G013860;Ghir_D10G017040;Ghir_A09G006690;Ghir_A10G010940;Ghir_A03G006390;Ghir_D08G024840;Ghir_D07G011790;Ghir_A06G016970;Ghir_D06G023780	K15398+K15398+K15402+K15402+K20495+K20495+K13356+K13356+K17991+K17991+K17991+K15400+K15400+K15404+K15404+K15404
Ghems9/WT9	ko00500	Metabolism	Carbohydrate metabolism	Starch and sucrose metabolism	38	426	1.45298e-07	3.10937e-06	Ghir_D13G023180;Ghir_D09G008400;Ghir_A09G008730;Ghir_A10G003630;Ghir_A12G025470;Ghir_D12G025480;Ghir_D09G008610;Ghir_A09G008910;Ghir_D07G021810;Ghir_A07G021740;Ghir_A09G018740;Ghir_A08G004240;Ghir_A07G017330;Ghir_A09G022800;Ghir_D03G003640;Ghir_D03G011880;Ghir_D03G017510;Ghir_A03G001560;Ghir_A03G006910;Ghir_D11G007930;Ghir_A02G004760;Ghir_D02G005070;Ghir_D07G004660;Ghir_A07G004620;Ghir_A11G032270…	K00696+K16055+K16055+K00703+K13679+K13679+K00844+K00844+K00847+K00847+K00847+K00963+K00975+K00975+K01087+K01087+K01087+K01087+K01087+K01176+K01177+K01177+K01179+K01179+K01188+K05349+K05349+K05350+K05350+K05350+K05350+K05350+K05350+K05350+K05350+K01193+K01193+K01193
Ghems9/WT9	ko00053	Metabolism	Carbohydrate metabolism	Ascorbate and aldarate metabolism	19	153	1.89073e-06	3.3718e-05	Ghir_A13G008300;Ghir_D12G024400;Ghir_A12G015390;Ghir_D02G016990;Ghir_D04G003640;Ghir_D05G023990;Ghir_D12G015670;Ghir_A05G039490;Ghir_A13G022220;Ghir_A13G022250;Ghir_D13G022930;Ghir_D13G022940;Ghir_D13G022970;Ghir_D13G022980;Ghir_A13G024260;Ghir_D01G017540;Ghir_D13G025000;Ghir_A03G000510;Ghir_D03G019230	K00012+K00012+K00128+K00128+K00128+K00128+K00128+K00128+K00423+K00423+K00423+K00423+K00423+K00423+K00434+K00434+K00434+K00469+K00469
Ghems9/WT9	ko00010	Metabolism	Carbohydrate metabolism	Glycolysis / Gluconeogenesis	32	382	5.52424e-06	8.44419e-05	Ghir_A01G009620;Ghir_D01G010360;Ghir_A07G016360;Ghir_D11G006190;Ghir_D04G013440;Ghir_D04G013470;Ghir_D04G013480;Ghir_D09G015690;Ghir_A09G016220;Ghir_A04G016340;Ghir_A12G015390;Ghir_D02G016990;Ghir_D04G003640;Ghir_D05G023990;Ghir_D12G015670;Ghir_A05G039490;Ghir_A13G013130;Ghir_D13G013840;Ghir_D05G015060;Ghir_A05G015220;Ghir_D09G008610;Ghir_A09G008910;Ghir_D08G020550;Ghir_D13G023030;Ghir_A11G016280…	K00121+K00121+K00121+K18857+K00002+K00002+K00002+K00002+K00002+K00002+K00128+K00128+K00128+K00128+K00128+K00128+K00134+K00134+K00162+K00162+K00844+K00844+K00873+K00873+K00895+K00895+K01623+K01785+K01785+K01785+K01792+K01834
Ghems9/WT9	ko00040	Metabolism	Carbohydrate metabolism	Pentose and glucuronate interconversions	29	364	3.88048e-05	0.000519014	Ghir_D04G013440;Ghir_D04G013470;Ghir_D04G013480;Ghir_D09G015690;Ghir_A09G016220;Ghir_A04G016340;Ghir_A13G008300;Ghir_D12G024400;Ghir_A08G004240;Ghir_A11G008650;Ghir_A13G013930;Ghir_D08G022490;Ghir_D09G017250;Ghir_A04G010440;Ghir_A07G018930;Ghir_A09G017780;Ghir_A12G013160;Ghir_D09G006770;Ghir_D12G013390;Ghir_A11G025830;Ghir_A13G005090;Ghir_A13G007150;Ghir_D06G017050;Ghir_D13G007060;Ghir_D13G007100…	K00002+K00002+K00002+K00002+K00002+K00002+K00012+K00012+K00963+K01051+K01051+K01051+K01184+K01184+K01184+K01184+K01213+K01213+K01213+K01728+K01728+K01728+K01728+K01728+K01728+K01728+K01728+K01805+K01805
Ghems9/WT9	ko00903	Metabolism	Metabolism of terpenoids and polyketides	Limonene and pinene degradation	6	20	4.81057e-05	0.000571923	Ghir_A12G015390;Ghir_D02G016990;Ghir_D04G003640;Ghir_D05G023990;Ghir_D12G015670;Ghir_A05G039490	K00128+K00128+K00128+K00128+K00128+K00128
Ghems9/WT9	ko00561	Metabolism	Lipid metabolism	Glycerolipid metabolism	22	246	6.23718e-05	0.000667378	Ghir_D04G013440;Ghir_D04G013470;Ghir_D04G013480;Ghir_D09G015690;Ghir_A09G016220;Ghir_A04G016340;Ghir_A12G015390;Ghir_D02G016990;Ghir_D04G003640;Ghir_D05G023990;Ghir_D12G015670;Ghir_A05G039490;Ghir_A11G003210;Ghir_D11G003190;Ghir_A13G009110;Ghir_D04G013940;Ghir_D09G016710;Ghir_A09G017280;Ghir_A06G010340;Ghir_D02G019880;Ghir_D05G016620;Ghir_A03G018520	K00002+K00002+K00002+K00002+K00002+K00002+K00128+K00128+K00128+K00128+K00128+K00128+K00630+K00630+K13508+K13508+K13508+K13508+K00655+K07407+K07407+K07407
Ghems9/WT9	ko00620	Metabolism	Carbohydrate metabolism	Pyruvate metabolism	23	277	0.000132558	0.00123521	Ghir_A12G010330;Ghir_D12G010520;Ghir_A11G009350;Ghir_D05G004900;Ghir_A05G004790;Ghir_A12G015390;Ghir_D02G016990;Ghir_D04G003640;Ghir_D05G023990;Ghir_D12G015670;Ghir_A05G039490;Ghir_D05G015060;Ghir_A05G015220;Ghir_D08G020550;Ghir_D13G023030;Ghir_D10G017380;Ghir_A10G010570;Ghir_D02G001390;Ghir_D12G007710;Ghir_D11G013420;Ghir_A06G006840;Ghir_D03G016190;Ghir_A03G002840	K00025+K00025+K00028+K00029+K00029+K00128+K00128+K00128+K00128+K00128+K00128+K00162+K00162+K00873+K00873+K01006+K01006+K01069+K01595+K18881+K01759+K01961+K01961
Ghems9/WT9	ko00061	Metabolism	Lipid metabolism	Fatty acid biosynthesis	15	141	0.000138528	0.00123521	Ghir_A13G022700;Ghir_D13G023360;Ghir_A10G014660;Ghir_D08G012090;Ghir_D09G008040;Ghir_A08G011330;Ghir_D05G012850;Ghir_A05G013090;Ghir_D08G021290;Ghir_A08G020480;Ghir_D10G010930;Ghir_D05G023830;Ghir_D07G013980;Ghir_D03G016190;Ghir_A03G002840	K00208+K00208+K03921+K09458+K09458+K09458+K10781+K10781+K10782+K10782+K02372+K01897+K01897+K01961+K01961
Ghems9/WT9	ko00941	Metabolism	Biosynthesis of other secondary metabolites	Flavonoid biosynthesis	11	105	0.00119831	0.009863	Ghir_A11G018510;Ghir_D11G018670;Ghir_D04G002380;Ghir_D05G023640;Ghir_A05G023770;Ghir_D06G007570;Ghir_D08G026600;Ghir_A08G025750;Ghir_A09G000040;Ghir_D06G021810;Ghir_A06G020610	K00475+K00475+K05278+K05278+K05278+K00588+K00588+K00588+K00660+K13065+K13065
Ghems9/WT9	ko00071	Metabolism	Lipid metabolism	Fatty acid degradation	14	157	0.00135753	0.0103754	Ghir_A12G017480;Ghir_D12G017700;Ghir_A01G009620;Ghir_D01G010360;Ghir_A07G016360;Ghir_D11G006190;Ghir_A12G015390;Ghir_D02G016990;Ghir_D04G003640;Ghir_D05G023990;Ghir_D12G015670;Ghir_A05G039490;Ghir_D05G023830;Ghir_D07G013980	K20495+K20495+K00121+K00121+K00121+K18857+K00128+K00128+K00128+K00128+K00128+K00128+K01897+K01897
Ghems9/WT9	ko02010	Environmental Information Processing	Membrane transport	ABC transporters	8	64	0.00179249	0.0127864	Ghir_A11G011230;Ghir_A12G022010;Ghir_A03G000450;Ghir_D10G003700;Ghir_D11G011190;Ghir_D12G022030;Ghir_A10G002900;Ghir_D03G019290	K05658+K05658+K05658+K05658+K05658+K05658+K05658+K05658
Ghems9/WT9	ko00780	Metabolism	Metabolism of cofactors and vitamins	Biotin metabolism	6	41	0.00297702	0.0199088	Ghir_A13G022700;Ghir_D13G023360;Ghir_D08G012090;Ghir_D09G008040;Ghir_A08G011330;Ghir_D10G010930	K00208+K00208+K09458+K09458+K09458+K02372
Ghems9/WT9	ko00603	Metabolism	Glycan biosynthesis and metabolism	Glycosphingolipid biosynthesis - globo and isoglobo series	5	31	0.0043002	0.027066	Ghir_D06G014090;Ghir_A06G013870;Ghir_D02G019880;Ghir_D05G016620;Ghir_A03G018520	K01988+K01988+K07407+K07407+K07407
Ghems9/WT9	ko00600	Metabolism	Lipid metabolism	Sphingolipid metabolism	9	92	0.00517836	0.0294267	Ghir_D06G014160;Ghir_A06G013970;Ghir_D02G012890;Ghir_D02G019880;Ghir_D05G016620;Ghir_A03G018520;Ghir_D01G023370;Ghir_D05G009310;Ghir_A05G009290	K04712+K04712+K04713+K07407+K07407+K07407+K12349+K12349+K12349
Ghems9/WT9	ko00052	Metabolism	Carbohydrate metabolism	Galactose metabolism	13	163	0.00522531	0.0294267	Ghir_D07G014040;Ghir_D09G008610;Ghir_A09G008910;Ghir_A08G004240;Ghir_D02G019880;Ghir_D05G016620;Ghir_A03G018520;Ghir_A01G019810;Ghir_D10G006440;Ghir_D12G023140;Ghir_A11G003480;Ghir_D11G003450;Ghir_A09G002170	K18819+K00844+K00844+K00963+K07407+K07407+K07407+K01193+K01193+K01193+K01785+K01785+K01785
Ghems9/WT9	ko00710	Metabolism	Energy metabolism	Carbon fixation in photosynthetic organisms	14	201	0.0121768	0.0646724	Ghir_A12G010330;Ghir_D12G010520;Ghir_A11G009350;Ghir_D05G004900;Ghir_A05G004790;Ghir_A13G013130;Ghir_D13G013840;Ghir_D10G017380;Ghir_A10G010570;Ghir_D12G007710;Ghir_A11G017280;Ghir_D03G016060;Ghir_A03G002970;Ghir_D01G021670	K00025+K00025+K00028+K00029+K00029+K00134+K00134+K01006+K01006+K01595+K01602+K01602+K01602+K01623
Ghems9/WT9	ko00340	Metabolism	Amino acid metabolism	Histidine metabolism	6	55	0.0126927	0.0646724	Ghir_A12G015390;Ghir_D02G016990;Ghir_D04G003640;Ghir_D05G023990;Ghir_D12G015670;Ghir_A05G039490	K00128+K00128+K00128+K00128+K00128+K00128
Ghems9/WT9	ko00051	Metabolism	Carbohydrate metabolism	Fructose and mannose metabolism	12	167	0.0155701	0.0757273	Ghir_D09G008610;Ghir_A09G008910;Ghir_D07G021810;Ghir_A07G021740;Ghir_A09G018740;Ghir_A11G016280;Ghir_D11G016350;Ghir_D05G019640;Ghir_D11G011390;Ghir_D01G021670;Ghir_A06G019220;Ghir_A06G019230	K00844+K00844+K00847+K00847+K00847+K00895+K00895+K19355+K19355+K01623+K01805+K01805
Ghems9/WT9	ko00460	Metabolism	Metabolism of other amino acids	Cyanoamino acid metabolism	11	151	0.0183149	0.0852041	Ghir_A11G032270;Ghir_D05G007990;Ghir_A05G007930;Ghir_A01G020950;Ghir_A01G021100;Ghir_D01G022500;Ghir_D01G022510;Ghir_D01G022660;Ghir_D01G022670;Ghir_D07G008450;Ghir_A06G015870	K01188+K05349+K05349+K05350+K05350+K05350+K05350+K05350+K05350+K05350+K05350
Ghems9/WT9	ko00906	Metabolism	Metabolism of terpenoids and polyketides	Carotenoid biosynthesis	8	95	0.0191556	0.085402	Ghir_D13G017030;Ghir_D12G021400;Ghir_A05G020770;Ghir_D11G027730;Ghir_A05G039330;Ghir_D07G022520;Ghir_D07G001320;Ghir_A07G001310	K15747+K09843+K09843+K00514+K02291+K17911+K06444+K06444
Ghems9/WT9	ko00380	Metabolism	Amino acid metabolism	Tryptophan metabolism	10	134	0.0205413	0.0879168	Ghir_A12G015390;Ghir_D02G016990;Ghir_D04G003640;Ghir_D05G023990;Ghir_D12G015670;Ghir_A05G039490;Ghir_A07G018200;Ghir_D06G006640;Ghir_A06G006550;Ghir_D05G033130	K00128+K00128+K00128+K00128+K00128+K00128+K03781+K11816+K11816+K11820
Ghems9/WT9	ko00100	Metabolism	Lipid metabolism	Steroid biosynthesis	7	83	0.0273543	0.112573	Ghir_D13G002660;Ghir_D05G021670;Ghir_A01G000400;Ghir_D01G000400;Ghir_D07G018360;Ghir_A07G017590;Ghir_D08G002180	K09828+K00511+K00801+K00801+K01052+K01052+K01853
Ghems9/WT9	ko00601	Metabolism	Glycan biosynthesis and metabolism	Glycosphingolipid biosynthesis - lacto and neolacto series	2	8	0.030344	0.120252	Ghir_D06G014090;Ghir_A06G013870	K01988+K01988
Ghems9/WT9	ko00945	Metabolism	Biosynthesis of other secondary metabolites	Stilbenoid, diarylheptanoid and gingerol biosynthesis	5	56	0.0473345	0.180885	Ghir_D06G007570;Ghir_D08G026600;Ghir_A08G025750;Ghir_D06G021810;Ghir_A06G020610	K00588+K00588+K00588+K13065+K13065
Ghems9/WT9	ko01212	Metabolism	Global and overview maps	Fatty acid metabolism	13	223	0.0535906	0.197731	Ghir_A13G022700;Ghir_D13G023360;Ghir_A10G014660;Ghir_D08G012090;Ghir_D09G008040;Ghir_A08G011330;Ghir_D05G012850;Ghir_A05G013090;Ghir_D10G010930;Ghir_D05G023830;Ghir_D07G013980;Ghir_D03G016190;Ghir_A03G002840	K00208+K00208+K03921+K09458+K09458+K09458+K10781+K10781+K02372+K01897+K01897+K01961+K01961
Ghems9/WT9	ko00760	Metabolism	Metabolism of cofactors and vitamins	Nicotinate and nicotinamide metabolism	5	59	0.0570185	0.199382	Ghir_D07G023800;Ghir_A07G023720;Ghir_A11G022390;Ghir_A09G026470;Ghir_A07G014040	K00278+K00278+K00858+K03787+K18551
Ghems9/WT9	ko04141	Genetic Information Processing	Folding, sorting and degradation	Protein processing in endoplasmic reticulum	23	458	0.0577648	0.199382	Ghir_A11G018310;Ghir_D05G028110;Ghir_A05G028090;Ghir_D13G012320;Ghir_A01G018280;Ghir_D01G019830;Ghir_D05G010220;Ghir_A05G010500;Ghir_D03G013890;Ghir_A03G004890;Ghir_D10G024170;Ghir_A10G022120;Ghir_D07G012170;Ghir_A07G012090;Ghir_A01G000240;Ghir_A12G003740;Ghir_D01G000250;Ghir_D12G003570;Ghir_A11G004460;Ghir_A12G020680;Ghir_D11G004360;Ghir_D12G029370;Ghir_D12G029380	K06689+K06689+K06689+K07953+K09580+K09580+K09580+K09580+K03283+K03283+K03283+K03283+K09503+K09503+K03094+K03094+K03094+K03094+K08054+K08054+K08054+K08054+K08054
Ghems9/WT9	ko00280	Metabolism	Amino acid metabolism	Valine, leucine and isoleucine degradation	8	122	0.0676392	0.215331	Ghir_A12G015390;Ghir_D02G016990;Ghir_D04G003640;Ghir_D05G023990;Ghir_D12G015670;Ghir_A05G039490;Ghir_D08G019470;Ghir_A01G017240	K00128+K00128+K00128+K00128+K00128+K00128+K01641+K00826
Ghems9/WT9	ko00942	Metabolism	Biosynthesis of other secondary metabolites	Anthocyanin biosynthesis	1	2	0.0694937	0.215331	Ghir_A01G005140	K17193
Ghems9/WT9	ko00310	Metabolism	Amino acid metabolism	Lysine degradation	6	82	0.0700137	0.215331	Ghir_A12G015390;Ghir_D02G016990;Ghir_D04G003640;Ghir_D05G023990;Ghir_D12G015670;Ghir_A05G039490	K00128+K00128+K00128+K00128+K00128+K00128
Ghems9/WT9	ko00900	Metabolism	Metabolism of terpenoids and polyketides	Terpenoid backbone biosynthesis	10	166	0.0704355	0.215331	Ghir_D04G016360;Ghir_D09G017510;Ghir_A12G009770;Ghir_D12G007900;Ghir_D08G019470;Ghir_A01G008320;Ghir_A13G004730;Ghir_D04G016500;Ghir_D04G016520;Ghir_A04G012120	K00021+K00099+K01662+K01662+K01641+K00787+K11778+K11778+K11778+K11778
Ghems9/WT9	ko00130	Metabolism	Metabolism of cofactors and vitamins	Ubiquinone and other terpenoid-quinone biosynthesis	7	104	0.0754702	0.224314	Ghir_D03G005680;Ghir_A13G015440;Ghir_D02G015390;Ghir_A03G014030;Ghir_D08G016920;Ghir_A08G016100;Ghir_A10G004670	K05928+K00815+K01904+K01904+K01904+K01904+K01904
Ghems9/WT9	ko00480	Metabolism	Metabolism of other amino acids	Glutathione metabolism	13	248	0.10222	0.290724	Ghir_A04G015720;Ghir_A13G024260;Ghir_D01G017540;Ghir_D13G025000;Ghir_A02G002840;Ghir_A11G002250;Ghir_A11G016690;Ghir_A13G009250;Ghir_D13G010870;Ghir_D13G016750;Ghir_A11G035860;Ghir_D07G003180;Ghir_A07G003170	K00033+K00434+K00434+K00434+K00799+K00799+K00799+K00799+K00799+K00799+K00799+K01255+K01255
Ghems9/WT9	ko00520	Metabolism	Carbohydrate metabolism	Amino sugar and nucleotide sugar metabolism	18	368	0.103248	0.290724	Ghir_A13G008300;Ghir_D12G024400;Ghir_A11G016820;Ghir_A07G019230;Ghir_D09G008610;Ghir_A09G008910;Ghir_D07G021810;Ghir_A07G021740;Ghir_A09G018740;Ghir_A08G004240;Ghir_A07G017330;Ghir_A09G022800;Ghir_D04G016580;Ghir_D04G017210;Ghir_D02G005380;Ghir_D04G006660;Ghir_D01G004130;Ghir_A05G039040	K00012+K00012+K13379+K13379+K00844+K00844+K00847+K00847+K00847+K00963+K00975+K00975+K15920+K15920+K08678+K08678+K12450+K12450
Ghems9/WT9	ko01200	Metabolism	Global and overview maps	Carbon metabolism	34	770	0.106095	0.291082	Ghir_A01G009620;Ghir_D01G010360;Ghir_A07G016360;Ghir_A12G010330;Ghir_D12G010520;Ghir_A11G009350;Ghir_D05G004900;Ghir_A05G004790;Ghir_A04G015720;Ghir_D04G017360;Ghir_A04G012990;Ghir_A13G013130;Ghir_D13G013840;Ghir_D05G015060;Ghir_A05G015220;Ghir_D10G024060;Ghir_A10G021980;Ghir_A05G004440;Ghir_A07G018200;Ghir_D09G008610;Ghir_A09G008910;Ghir_D08G020550;Ghir_D13G023030;Ghir_D10G017380;Ghir_A10G010570…	K00121+K00121+K00121+K00025+K00025+K00028+K00029+K00029+K00033+K00058+K00058+K00134+K00134+K00162+K00162+K00164+K00164+K00281+K03781+K00844+K00844+K00873+K00873+K01006+K01006+K01057+K01595+K01602+K01602+K01602+K01623+K01834+K01961+K01961
Ghems9/WT9	ko00998	Metabolism	Biosynthesis of other secondary metabolites	Biosynthesis of various secondary metabolites - part 2	1	4	0.134168	0.358899	Ghir_A08G016010	K21568
Ghems9/WT9	ko04145	Cellular Processes	Transport and catabolism	Phagosome	12	238	0.1385	0.361452	Ghir_D11G025600;Ghir_D11G033270;Ghir_D09G008160;Ghir_A09G009060;Ghir_A11G004460;Ghir_A12G020680;Ghir_D11G004360;Ghir_D12G029370;Ghir_D12G029380;Ghir_A13G023820;Ghir_A01G000440;Ghir_D01G000440	K07374+K07374+K07889+K07897+K08054+K08054+K08054+K08054+K08054+K07375+K02154+K02154
Ghems9/WT9	ko00564	Metabolism	Lipid metabolism	Glycerophospholipid metabolism	14	289	0.145842	0.37155	Ghir_A11G003210;Ghir_D11G003190;Ghir_A13G009110;Ghir_D04G013940;Ghir_D09G016710;Ghir_A09G017280;Ghir_A06G010340;Ghir_A02G000080;Ghir_A06G020090;Ghir_A11G009050;Ghir_A12G002690;Ghir_D10G018550;Ghir_D12G002690;Ghir_A05G043230	K00630+K00630+K13508+K13508+K13508+K13508+K00655+K00967+K06130+K01115+K01115+K01115+K01115+K01115
Ghems9/WT9	ko00190	Metabolism	Energy metabolism	Oxidative phosphorylation	10	196	0.157383	0.391628	Ghir_D07G022580;Ghir_A07G022500;Ghir_A13G019800;Ghir_D05G012140;Ghir_D06G012800;Ghir_D13G020570;Ghir_A05G012430;Ghir_A06G011810;Ghir_A01G000440;Ghir_D01G000440	K03943+K03943+K01535+K01535+K01535+K01535+K01535+K01535+K02154+K02154
Ghems9/WT9	ko00531	Metabolism	Glycan biosynthesis and metabolism	Glycosaminoglycan degradation	3	42	0.184943	0.449749	Ghir_D08G009910;Ghir_D09G024920;Ghir_A08G009510	K07964+K07964+K07964
Ghems9/WT9	ko00565	Metabolism	Lipid metabolism	Ether lipid metabolism	5	88	0.200618	0.477025	Ghir_A11G009050;Ghir_A12G002690;Ghir_D10G018550;Ghir_D12G002690;Ghir_A05G043230	K01115+K01115+K01115+K01115+K01115
Ghems9/WT9	ko00902	Metabolism	Metabolism of terpenoids and polyketides	Monoterpenoid biosynthesis	2	25	0.220901	0.513835	Ghir_A07G015210;Ghir_A07G015230	K15095+K15095
Ghems9/WT9	ko00514	Metabolism	Glycan biosynthesis and metabolism	Other types of O-glycan biosynthesis	3	47	0.23107	0.526053	Ghir_D09G008100;Ghir_D10G020620;Ghir_A10G019050	K03691+K20782+K20782
Ghems9/WT9	ko00410	Metabolism	Metabolism of other amino acids	beta-Alanine metabolism	6	128	0.299832	0.668375	Ghir_A12G015390;Ghir_D02G016990;Ghir_D04G003640;Ghir_D05G023990;Ghir_D12G015670;Ghir_A05G039490	K00128+K00128+K00128+K00128+K00128+K00128
Ghems9/WT9	ko00240	Metabolism	Nucleotide metabolism	Pyrimidine metabolism	7	158	0.326286	0.712503	Ghir_D04G006220;Ghir_A05G036850;Ghir_D09G019370;Ghir_A12G021180;Ghir_D12G021180;Ghir_A09G026470;Ghir_D13G013980	K00876+K00876+K00940+K13800+K13800+K03787+K01937
Ghems9/WT9	ko00020	Metabolism	Carbohydrate metabolism	Citrate cycle (TCA cycle)	7	161	0.343538	0.730688	Ghir_A12G010330;Ghir_D12G010520;Ghir_D05G015060;Ghir_A05G015220;Ghir_D10G024060;Ghir_A10G021980;Ghir_D11G029980	K00025+K00025+K00162+K00162+K00164+K00164+K01648
Ghems9/WT9	ko00904	Metabolism	Metabolism of terpenoids and polyketides	Diterpenoid biosynthesis	4	85	0.354212	0.730688	Ghir_D07G015720;Ghir_A01G003110;Ghir_D06G015600;Ghir_A05G016820	K05282+K04125+K04125+K17982
Ghems9/WT9	ko00330	Metabolism	Amino acid metabolism	Arginine and proline metabolism	7	163	0.3551	0.730688	Ghir_A12G015390;Ghir_D02G016990;Ghir_D04G003640;Ghir_D05G023990;Ghir_D12G015670;Ghir_A05G039490;Ghir_A13G009940	K00128+K00128+K00128+K00128+K00128+K00128+K01611
Ghems9/WT9	ko00062	Metabolism	Lipid metabolism	Fatty acid elongation	4	89	0.386559	0.780411	Ghir_D01G019360;Ghir_D04G006460;Ghir_A05G036600;Ghir_A09G006460	K15397+K15397+K15397+K15397
Ghems9/WT9	ko00905	Metabolism	Metabolism of terpenoids and polyketides	Brassinosteroid biosynthesis	3	64	0.395732	0.784136	Ghir_A11G015640;Ghir_D11G015660;Ghir_A13G009830	K12639+K12639+K15639
Ghems9/WT9	ko04144	Cellular Processes	Transport and catabolism	Endocytosis	20	527	0.405277	0.788448	Ghir_A11G009050;Ghir_A12G002690;Ghir_D10G018550;Ghir_D12G002690;Ghir_A05G043230;Ghir_D03G013890;Ghir_A03G004890;Ghir_D10G024170;Ghir_A10G022120;Ghir_D09G008160;Ghir_A09G009060;Ghir_D08G027080;Ghir_A08G026230;Ghir_A03G006640;Ghir_A10G001670;Ghir_D11G030300;Ghir_A09G016620;Ghir_A12G022090;Ghir_D08G003800;Ghir_A08G003620	K01115+K01115+K01115+K01115+K01115+K03283+K03283+K03283+K03283+K07889+K07897+K12471+K12471+K12489+K12486+K12483+K12492+K12493+K18442+K18442
Ghems9/WT9	ko00591	Metabolism	Lipid metabolism	Linoleic acid metabolism	2	44	0.464435	0.88413	Ghir_D08G022690;Ghir_D09G022170	K15718+K15718
Ghems9/WT9	ko00966	Metabolism	Biosynthesis of other secondary metabolites	Glucosinolate biosynthesis	2	45	0.47616	0.88413	Ghir_D05G033130;Ghir_A01G017240	K11820+K00826
Ghems9/WT9	ko00909	Metabolism	Metabolism of terpenoids and polyketides	Sesquiterpenoid and triterpenoid biosynthesis	3	74	0.489156	0.88413	Ghir_D05G021670;Ghir_A01G000400;Ghir_D01G000400	K00511+K00801+K00801
Ghems9/WT9	ko00965	Metabolism	Biosynthesis of other secondary metabolites	Betalain biosynthesis	1	19	0.495767	0.88413	Ghir_A05G038700	K15777
Ghems9/WT9	ko00350	Metabolism	Amino acid metabolism	Tyrosine metabolism	5	131	0.495774	0.88413	Ghir_A01G009620;Ghir_D01G010360;Ghir_A07G016360;Ghir_D11G006190;Ghir_A13G015440	K00121+K00121+K00121+K18857+K00815
Ghems9/WT9	ko00072	Metabolism	Lipid metabolism	Synthesis and degradation of ketone bodies	1	20	0.513629	0.886425	Ghir_D08G019470	K01641
Ghems9/WT9	ko00440	Metabolism	Metabolism of other amino acids	Phosphonate and phosphinate metabolism	1	20	0.513629	0.886425	Ghir_A02G000080	K00967
Ghems9/WT9	ko00630	Metabolism	Carbohydrate metabolism	Glyoxylate and dicarboxylate metabolism	8	222	0.529476	0.899268	Ghir_A12G010330;Ghir_D12G010520;Ghir_A05G004440;Ghir_A07G018200;Ghir_A11G017280;Ghir_D03G016060;Ghir_A03G002970;Ghir_A01G001540	K00025+K00025+K00281+K03781+K01602+K01602+K01602+K01915
Ghems9/WT9	ko04075	Environmental Information Processing	Signal transduction	Plant hormone signal transduction	14	397	0.543743	0.909071	Ghir_D07G015040;Ghir_A01G018850;Ghir_D01G020290;Ghir_D07G011800;Ghir_D09G010090;Ghir_D09G012990;Ghir_A07G011740;Ghir_A09G010350;Ghir_D06G004240;Ghir_D09G010070;Ghir_D13G024280;Ghir_A09G010320;Ghir_D07G014550;Ghir_D11G010700	K14506+K14431+K14431+K14431+K14431+K14431+K14431+K14431+K14432+K14432+K14432+K14432+K13422+K13422
Ghems9/WT9	ko00030	Metabolism	Carbohydrate metabolism	Pentose phosphate pathway	5	145	0.586379	0.954774	Ghir_A04G015720;Ghir_A11G016280;Ghir_D11G016350;Ghir_D06G004410;Ghir_D01G021670	K00033+K00895+K00895+K01057+K01623
Ghems9/WT9	ko00260	Metabolism	Amino acid metabolism	Glycine, serine and threonine metabolism	6	175	0.588926	0.954774	Ghir_D04G017360;Ghir_A04G012990;Ghir_A05G004440;Ghir_A11G026850;Ghir_D11G027020;Ghir_D03G004310	K00058+K00058+K00281+K01620+K01620+K01834
Ghems9/WT9	ko00910	Metabolism	Energy metabolism	Nitrogen metabolism	3	87	0.598931	0.956502	Ghir_D01G022010;Ghir_D09G012430;Ghir_A01G001540	K01674+K01674+K01915
Ghems9/WT9	ko00270	Metabolism	Amino acid metabolism	Cysteine and methionine metabolism	10	307	0.650246	1	Ghir_A12G010330;Ghir_D12G010520;Ghir_D04G017360;Ghir_A04G012990;Ghir_D05G017800;Ghir_A05G017810;Ghir_A13G015440;Ghir_A01G017240;Ghir_A13G009940;Ghir_A08G012190	K00025+K00025+K00058+K00058+K05933+K05933+K00815+K00826+K01611+K20772
Ghems9/WT9	ko00290	Metabolism	Amino acid metabolism	Valine, leucine and isoleucine biosynthesis	2	65	0.675091	1	Ghir_A01G017240;Ghir_D10G015390	K00826+K01687
Ghems9/WT9	ko04626	Organismal Systems	Environmental adaptation	Plant-pathogen interaction	13	404	0.676855	1	Ghir_A12G020750;Ghir_D12G029440;Ghir_D01G019360;Ghir_D04G006460;Ghir_A05G036600;Ghir_A09G006460;Ghir_A13G023110;Ghir_D13G023730;Ghir_A04G005530;Ghir_D05G033680;Ghir_D07G001000;Ghir_A07G000970;Ghir_D07G014890	K13447+K13447+K15397+K15397+K15397+K15397+K13412+K13412+K13412+K13436+K04368+K04368+K05391
Ghems9/WT9	ko00730	Metabolism	Metabolism of cofactors and vitamins	Thiamine metabolism	2	72	0.728563	1	Ghir_A12G009770;Ghir_D12G007900	K01662+K01662
Ghems9/WT9	ko00908	Metabolism	Metabolism of terpenoids and polyketides	Zeatin biosynthesis	2	72	0.728563	1	Ghir_A01G010190;Ghir_D01G007210	K00279+K13496
Ghems9/WT9	ko03015	Genetic Information Processing	Translation	mRNA surveillance pathway	12	398	0.75512	1	Ghir_A02G009060;Ghir_D08G023480;Ghir_A08G022590;Ghir_D05G025500;Ghir_A05G025480;Ghir_D04G011610;Ghir_D05G020920;Ghir_D06G012620;Ghir_D10G006990;Ghir_A04G007570;Ghir_A05G020990;Ghir_A10G006160	K06269+K11583+K11583+K11584+K11584+K13126+K13126+K13126+K13126+K13126+K13126+K13126
Ghems9/WT9	ko00590	Metabolism	Lipid metabolism	Arachidonic acid metabolism	1	41	0.772102	1	Ghir_A03G006570	K00079
Ghems9/WT9	ko00750	Metabolism	Metabolism of cofactors and vitamins	Vitamin B6 metabolism	1	41	0.772102	1	Ghir_D10G006670	K13248
Ghems9/WT9	ko04120	Genetic Information Processing	Folding, sorting and degradation	Ubiquitin mediated proteolysis	11	373	0.773165	1	Ghir_A11G004320;Ghir_A11G018310;Ghir_D05G028110;Ghir_A05G028090;Ghir_A07G006800;Ghir_A08G007770;Ghir_A01G000240;Ghir_A12G003740;Ghir_D01G000250;Ghir_D12G003570;Ghir_A12G020760	K04649+K06689+K06689+K06689+K10576+K10144+K03094+K03094+K03094+K03094+K03363
Ghems9/WT9	ko00250	Metabolism	Amino acid metabolism	Alanine, aspartate and glutamate metabolism	4	150	0.782083	1	Ghir_D07G023800;Ghir_A07G023720;Ghir_A01G001540;Ghir_D07G011260	K00278+K00278+K01915+K01953
Ghems9/WT9	ko00740	Metabolism	Metabolism of cofactors and vitamins	Riboflavin metabolism	1	45	0.802772	1	Ghir_A05G031780	K14379
Ghems9/WT9	ko00400	Metabolism	Amino acid metabolism	Phenylalanine, tyrosine and tryptophan biosynthesis	3	121	0.806659	1	Ghir_A13G015440;Ghir_D13G003000;Ghir_A09G011300	K00815+K01658+K05359
Ghems9/WT9	ko04146	Cellular Processes	Transport and catabolism	Peroxisome	5	194	0.821113	1	Ghir_D09G013360;Ghir_A09G013860;Ghir_A07G018200;Ghir_D05G023830;Ghir_D07G013980	K13356+K13356+K03781+K01897+K01897
Ghems9/WT9	ko00770	Metabolism	Metabolism of cofactors and vitamins	Pantothenate and CoA biosynthesis	2	89	0.828094	1	Ghir_A01G017240;Ghir_D10G015390	K00826+K01687
Ghems9/WT9	ko00592	Metabolism	Lipid metabolism	alpha-Linolenic acid metabolism	4	162	0.829781	1	Ghir_D12G004270;Ghir_D12G004290;Ghir_A04G012550;Ghir_D11G006190	K01723+K01723+K01723+K18857
Ghems9/WT9	ko00790	Metabolism	Metabolism of cofactors and vitamins	Folate biosynthesis	1	61	0.88942	1	Ghir_A03G006570	K00079
Ghems9/WT9	ko04130	Genetic Information Processing	Folding, sorting and degradation	SNARE interactions in vesicular transport	3	145	0.891499	1	Ghir_A11G004910;Ghir_A11G003700;Ghir_D11G003660	K08486+K08493+K08493
Ghems9/WT9	ko00960	Metabolism	Biosynthesis of other secondary metabolites	Tropane, piperidine and pyridine alkaloid biosynthesis	1	65	0.904324	1	Ghir_A13G015440	K00815
Ghems9/WT9	ko04712	Organismal Systems	Environmental adaptation	Circadian rhythm - plant	1	69	0.917224	1	Ghir_A09G000040	K00660
Ghems9/WT9	ko00650	Metabolism	Carbohydrate metabolism	Butanoate metabolism	1	70	0.920168	1	Ghir_D08G019470	K01641
Ghems9/WT9	ko00640	Metabolism	Carbohydrate metabolism	Propanoate metabolism	2	120	0.929191	1	Ghir_D03G016190;Ghir_A03G002840	K01961+K01961
Ghems9/WT9	ko00950	Metabolism	Biosynthesis of other secondary metabolites	Isoquinoline alkaloid biosynthesis	1	75	0.933392	1	Ghir_A13G015440	K00815
Ghems9/WT9	ko03018	Genetic Information Processing	Folding, sorting and degradation	RNA degradation	7	327	0.947158	1	Ghir_D04G011610;Ghir_D05G020920;Ghir_D06G012620;Ghir_D10G006990;Ghir_A04G007570;Ghir_A05G020990;Ghir_A10G006160	K13126+K13126+K13126+K13126+K13126+K13126+K13126
Ghems9/WT9	ko01230	Metabolism	Global and overview maps	Biosynthesis of amino acids	17	674	0.948027	1	Ghir_D04G017360;Ghir_A04G012990;Ghir_A13G013130;Ghir_D13G013840;Ghir_A13G015440;Ghir_A01G017240;Ghir_D08G020550;Ghir_D13G023030;Ghir_D01G021670;Ghir_A11G026850;Ghir_D11G027020;Ghir_D13G003000;Ghir_D10G015390;Ghir_A09G011300;Ghir_D03G004310;Ghir_A01G001540;Ghir_D07G011260	K00058+K00058+K00134+K00134+K00815+K00826+K00873+K00873+K01623+K01620+K01620+K01658+K01687+K05359+K01834+K01915+K01953
Ghems9/WT9	ko00562	Metabolism	Carbohydrate metabolism	Inositol phosphate metabolism	4	217	0.951575	1	Ghir_A03G000510;Ghir_D03G019230;Ghir_A11G000700;Ghir_D05G009040	K00469+K00469+K00915+K05857
Ghems9/WT9	ko01040	Metabolism	Lipid metabolism	Biosynthesis of unsaturated fatty acids	1	86	0.955293	1	Ghir_A10G014660	K03921
Ghems9/WT9	ko01210	Metabolism	Global and overview maps	2-Oxocarboxylic acid metabolism	3	181	0.957418	1	Ghir_D05G033130;Ghir_A01G017240;Ghir_D10G015390	K11820+K00826+K01687
Ghems9/WT9	ko00220	Metabolism	Amino acid metabolism	Arginine biosynthesis	1	88	0.95842	1	Ghir_A01G001540	K01915
Ghems9/WT9	ko00920	Metabolism	Energy metabolism	Sulfur metabolism	1	94	0.966553	1	Ghir_A07G024540	K00387
Ghems9/WT9	ko00360	Metabolism	Amino acid metabolism	Phenylalanine metabolism	1	98	0.971072	1	Ghir_A13G015440	K00815
Ghems9/WT9	ko04016	Environmental Information Processing	Signal transduction	MAPK signaling pathway - plant	9	433	0.972401	1	Ghir_A12G020750;Ghir_D12G029440;Ghir_A07G018200;Ghir_D09G019370;Ghir_D08G019850;Ghir_A08G018940;Ghir_A08G012190;Ghir_D07G014550;Ghir_D11G010700	K13447+K13447+K03781+K00940+K17686+K17686+K20772+K13422+K13422
Ghems9/WT9	ko03410	Genetic Information Processing	Replication and repair	Base excision repair	1	101	0.974057	1	Ghir_A12G016920	K01246
Ghems9/WT9	ko00510	Metabolism	Glycan biosynthesis and metabolism	N-Glycan biosynthesis	1	108	0.97988	1	Ghir_A07G004240	K00737
Ghems9/WT9	ko03013	Genetic Information Processing	Translation	RNA transport	9	458	0.983346	1	Ghir_A05G015610;Ghir_D04G011610;Ghir_D05G020920;Ghir_D06G012620;Ghir_D10G006990;Ghir_A04G007570;Ghir_A05G020990;Ghir_A10G006160;Ghir_A06G006140	K03259+K13126+K13126+K13126+K13126+K13126+K13126+K13126+K13137
Ghems9/WT9	ko00860	Metabolism	Metabolism of cofactors and vitamins	Porphyrin and chlorophyll metabolism	1	122	0.987904	1	Ghir_D10G003560	K03405
Ghems9/WT9	ko00230	Metabolism	Nucleotide metabolism	Purine metabolism	4	275	0.98908	1	Ghir_D08G020550;Ghir_D13G023030;Ghir_D09G019370;Ghir_A09G026470	K00873+K00873+K00940+K03787
Ghems9/WT9	ko03020	Genetic Information Processing	Transcription	RNA polymerase	1	128	0.990276	1	Ghir_D05G033930	K03016
Ghems9/WT9	ko04070	Environmental Information Processing	Signal transduction	Phosphatidylinositol signaling system	2	206	0.995101	1	Ghir_A11G000700;Ghir_D05G009040	K00915+K05857
Ghems9/WT9	ko03040	Genetic Information Processing	Transcription	Spliceosome	5	495	0.999918	1	Ghir_A02G014410;Ghir_D03G013890;Ghir_A03G004890;Ghir_D10G024170;Ghir_A10G022120	K12818+K03283+K03283+K03283+K03283
Ghems9/WT9	ko03010	Genetic Information Processing	Translation	Ribosome	10	1022	1	1	Ghir_D01G020700;Ghir_D08G005410;Ghir_A08G005310;Ghir_D08G026590;Ghir_A08G025740;Ghir_A11G004720;Ghir_D10G009610;Ghir_D11G035670;Ghir_D03G012920;Ghir_A03G005950	K02989+K02995+K02995+K02957+K02957+K02938+K02938+K02896+K02941+K02941
Ghems10/WT10	ko01100	Metabolism	Global and overview maps	Metabolic pathways	278	6175	3.52528e-12	3.66629e-10	Ghir_A09G013450;Ghir_A11G004850;Ghir_A11G009660;Ghir_A12G024280;Ghir_D12G024250;Ghir_D11G015660;Ghir_A07G016360;Ghir_D04G013470;Ghir_D04G013480;Ghir_D09G015690;Ghir_A09G016220;Ghir_A04G016340;Ghir_A13G008300;Ghir_D12G024400;Ghir_D13G008450;Ghir_D04G016360;Ghir_A12G010330;Ghir_D12G010520;Ghir_A11G009350;Ghir_D05G004900;Ghir_A05G004790;Ghir_D12G003960;Ghir_D04G017360;Ghir_A04G012990;Ghir_D05G023370…	K00512+K09755+K15398+K15398+K15398+K12639+K00121+K00002+K00002+K00002+K00002+K00002+K00012+K00012+K00012+K00021+K00025+K00025+K00028+K00029+K00029+K00030+K00058+K00058+K04708+K07748+K00079+K00083+K00103+K00128+K00128+K00128+K00134+K00134+K12657+K09753+K09753+K00164+K00164+K00278+K00278+K00281+K03943+K03943+K00387+K00423+K00423+K00423+K00423+K00423+K00423+K00423+K00423+K00423+K00423+K00423+K00430+…
Ghems10/WT10	ko00053	Metabolism	Carbohydrate metabolism	Ascorbate and aldarate metabolism	24	153	2.89357e-10	1.50466e-08	Ghir_A13G008300;Ghir_D12G024400;Ghir_D13G008450;Ghir_D07G002720;Ghir_D02G016990;Ghir_D04G003640;Ghir_D05G023990;Ghir_A13G022220;Ghir_A13G022250;Ghir_A13G022270;Ghir_D13G022930;Ghir_D13G022940;Ghir_D13G022950;Ghir_D13G022960;Ghir_D13G022970;Ghir_D13G022980;Ghir_D13G022990;Ghir_D13G023000;Ghir_A13G024260;Ghir_D01G017540;Ghir_D13G025000;Ghir_A03G000510;Ghir_D03G019230;Ghir_A09G003270	K00012+K00012+K00012+K00103+K00128+K00128+K00128+K00423+K00423+K00423+K00423+K00423+K00423+K00423+K00423+K00423+K00423+K00423+K00434+K00434+K00434+K00469+K00469+K16190
Ghems10/WT10	ko00940	Metabolism	Biosynthesis of other secondary metabolites	Phenylpropanoid biosynthesis	45	488	7.49498e-10	2.59826e-08	Ghir_A11G004850;Ghir_D12G002230;Ghir_D05G012050;Ghir_A05G012340;Ghir_A02G005650;Ghir_A11G004880;Ghir_A11G021660;Ghir_D02G006000;Ghir_D02G013820;Ghir_D02G020410;Ghir_D04G001520;Ghir_D05G019450;Ghir_A03G019050;Ghir_D08G024980;Ghir_D10G006930;Ghir_D10G020140;Ghir_D11G004780;Ghir_D11G023090;Ghir_A05G019420;Ghir_A10G018640;Ghir_A13G016370;Ghir_A13G016380;Ghir_A12G025920;Ghir_D12G025940;Ghir_A08G011880…	K09755+K00083+K09753+K09753+K00430+K00430+K00430+K00430+K00430+K00430+K00430+K00430+K00430+K00430+K00430+K00430+K00430+K00430+K00430+K00430+K06892+K06892+K13066+K13066+K13066+K00588+K00588+K01188+K01188+K05349+K05349+K05349+K05349+K05350+K05350+K05350+K05350+K05350+K05350+K05350+K05350+K10775+K01904+K01904+K01904
Ghems10/WT10	ko00500	Metabolism	Carbohydrate metabolism	Starch and sucrose metabolism	40	426	4.18333e-09	1.08766e-07	Ghir_D10G014910;Ghir_D13G023180;Ghir_D08G009420;Ghir_A09G008730;Ghir_A10G003630;Ghir_A12G025470;Ghir_D12G025480;Ghir_A10G006230;Ghir_D07G021810;Ghir_A07G021740;Ghir_A08G004240;Ghir_D07G014320;Ghir_D03G011880;Ghir_D03G017510;Ghir_A03G001560;Ghir_A03G006910;Ghir_D05G020680;Ghir_A05G020740;Ghir_A05G043240;Ghir_A02G004760;Ghir_D02G005070;Ghir_D07G004660;Ghir_A05G028180;Ghir_A07G004620;Ghir_A11G032270…	K00696+K00696+K16055+K16055+K00703+K13679+K13679+K00844+K00847+K00847+K00963+K00975+K01087+K01087+K01087+K01087+K01176+K01176+K01176+K01177+K01177+K01179+K01179+K01179+K01188+K01188+K05349+K05349+K05349+K05349+K05350+K05350+K05350+K05350+K05350+K05350+K05350+K05350+K01193+K01193
Ghems10/WT10	ko00073	Metabolism	Lipid metabolism	Cutin, suberine and wax biosynthesis	14	82	5.37419e-07	1.11783e-05	Ghir_A11G009660;Ghir_A12G024280;Ghir_D12G024250;Ghir_A13G005990;Ghir_D04G015950;Ghir_D09G006380;Ghir_D10G017040;Ghir_A09G006690;Ghir_A10G010930;Ghir_A10G010940;Ghir_A03G006390;Ghir_D08G024840;Ghir_A06G016970;Ghir_D06G023780	K15398+K15398+K15398+K15402+K15402+K17991+K17991+K17991+K17991+K17991+K15400+K15400+K15404+K15404
Ghems10/WT10	ko00040	Metabolism	Carbohydrate metabolism	Pentose and glucuronate interconversions	31	364	2.06664e-06	3.58217e-05	Ghir_D04G013470;Ghir_D04G013480;Ghir_D09G015690;Ghir_A09G016220;Ghir_A04G016340;Ghir_A13G008300;Ghir_D12G024400;Ghir_D13G008450;Ghir_A09G003270;Ghir_A08G004240;Ghir_D08G022490;Ghir_D09G024280;Ghir_D09G024290;Ghir_D10G005600;Ghir_A09G025080;Ghir_D07G019410;Ghir_D09G017250;Ghir_A07G018930;Ghir_A09G017780;Ghir_A02G013700;Ghir_A12G013160;Ghir_D07G009560;Ghir_D09G006770;Ghir_A09G007050;Ghir_A01G021360…	K00002+K00002+K00002+K00002+K00002+K00012+K00012+K00012+K16190+K00963+K01051+K01051+K01051+K01051+K01051+K01184+K01184+K01184+K01184+K01213+K01213+K01213+K01213+K01213+K01728+K01728+K01728+K01728+K01728+K01805+K01805
Ghems10/WT10	ko01110	Metabolism	Global and overview maps	Biosynthesis of secondary metabolites	159	3476	4.76409e-06	7.07807e-05	Ghir_D11G021050;Ghir_A11G004850;Ghir_D11G015660;Ghir_A07G016360;Ghir_D04G013470;Ghir_D04G013480;Ghir_D09G015690;Ghir_A09G016220;Ghir_A04G016340;Ghir_D04G016360;Ghir_A12G010330;Ghir_D12G010520;Ghir_D12G003960;Ghir_D04G017360;Ghir_A04G012990;Ghir_A10G014270;Ghir_D12G002230;Ghir_A07G015230;Ghir_D02G016990;Ghir_D04G003640;Ghir_D05G023990;Ghir_A13G013130;Ghir_D13G013840;Ghir_D11G036240;Ghir_D05G012050…	K13260+K09755+K12639+K00121+K00002+K00002+K00002+K00002+K00002+K00021+K00025+K00025+K00030+K00058+K00058+K07748+K00083+K15095+K00128+K00128+K00128+K00134+K00134+K12657+K09753+K09753+K00164+K00164+K00224+K00281+K00430+K00430+K00430+K00430+K00430+K00430+K00430+K00430+K00430+K00430+K00430+K00430+K00430+K00430+K00430+K00430+K05282+K04125+K04125+K04125+K04125+K04125+K06892+K06892+K00511+K05933+K05933+…
Ghems10/WT10	ko00600	Metabolism	Lipid metabolism	Sphingolipid metabolism	11	92	0.000259018	0.00336724	Ghir_D05G023370;Ghir_A06G013970;Ghir_D02G012890;Ghir_A03G011290;Ghir_D12G017130;Ghir_D02G019880;Ghir_D05G016620;Ghir_A03G018520;Ghir_D05G009310;Ghir_A05G009290;Ghir_D01G016020	K04708+K04712+K04713+K04713+K04710+K07407+K07407+K07407+K12349+K12349+K01634
Ghems10/WT10	ko00460	Metabolism	Metabolism of other amino acids	Cyanoamino acid metabolism	14	151	0.000583098	0.00673802	Ghir_A11G032270;Ghir_D11G032750;Ghir_D01G020100;Ghir_D05G007990;Ghir_D11G025480;Ghir_A05G007930;Ghir_A01G020950;Ghir_A01G021100;Ghir_D01G022500;Ghir_D01G022510;Ghir_D01G022660;Ghir_D01G022670;Ghir_D07G008450;Ghir_A07G008340	K01188+K01188+K05349+K05349+K05349+K05349+K05350+K05350+K05350+K05350+K05350+K05350+K05350+K05350
Ghems10/WT10	ko00942	Metabolism	Biosynthesis of other secondary metabolites	Anthocyanin biosynthesis	2	2	0.00113425	0.0117962	Ghir_A01G005140;Ghir_D01G005310	K17193+K17193
Ghems10/WT10	ko00561	Metabolism	Lipid metabolism	Glycerolipid metabolism	18	246	0.00171936	0.0162558	Ghir_D04G013470;Ghir_D04G013480;Ghir_D09G015690;Ghir_A09G016220;Ghir_A04G016340;Ghir_D02G016990;Ghir_D04G003640;Ghir_D05G023990;Ghir_A11G003210;Ghir_D11G003190;Ghir_A13G009110;Ghir_D04G013940;Ghir_D13G009860;Ghir_A06G010340;Ghir_D01G020460;Ghir_D02G019880;Ghir_D05G016620;Ghir_A03G018520	K00002+K00002+K00002+K00002+K00002+K00128+K00128+K00128+K00630+K00630+K13508+K13508+K13508+K00655+K13523+K07407+K07407+K07407
Ghems10/WT10	ko00052	Metabolism	Carbohydrate metabolism	Galactose metabolism	13	163	0.00350159	0.0280388	Ghir_A12G013210;Ghir_A07G013780;Ghir_A10G006230;Ghir_D07G002520;Ghir_A08G004240;Ghir_D02G019880;Ghir_D05G016620;Ghir_A03G018520;Ghir_A01G019810;Ghir_D12G023140;Ghir_A08G018790;Ghir_A11G003480;Ghir_D11G003450	K18819+K18819+K00844+K00850+K00963+K07407+K07407+K07407+K01193+K01193+K01784+K01785+K01785
Ghems10/WT10	ko00603	Metabolism	Glycan biosynthesis and metabolism	Glycosphingolipid biosynthesis - globo and isoglobo series	5	31	0.00350485	0.0280388	Ghir_D06G014090;Ghir_A06G013870;Ghir_D02G019880;Ghir_D05G016620;Ghir_A03G018520	K01988+K01988+K07407+K07407+K07407
Ghems10/WT10	ko00904	Metabolism	Metabolism of terpenoids and polyketides	Diterpenoid biosynthesis	8	85	0.00780893	0.0580092	Ghir_A07G010080;Ghir_D07G015720;Ghir_A13G015990;Ghir_D01G003720;Ghir_D06G015600;Ghir_D13G016670;Ghir_A06G014880;Ghir_A05G016820	K17961+K05282+K04125+K04125+K04125+K04125+K04125+K17982
Ghems10/WT10	ko00780	Metabolism	Metabolism of cofactors and vitamins	Biotin metabolism	5	41	0.0117471	0.0814467	Ghir_D08G012090;Ghir_D09G008040;Ghir_A08G011330;Ghir_A09G008310;Ghir_D10G010930	K09458+K09458+K09458+K09458+K02372
Ghems10/WT10	ko00380	Metabolism	Amino acid metabolism	Tryptophan metabolism	10	134	0.0152281	0.0989827	Ghir_D02G016990;Ghir_D04G003640;Ghir_D05G023990;Ghir_D06G006640;Ghir_D07G002830;Ghir_D08G013070;Ghir_A06G006550;Ghir_A08G007720;Ghir_A08G012400;Ghir_D05G033130	K00128+K00128+K00128+K11816+K11816+K11816+K11816+K11816+K11816+K11820
[truncated: 88 more rows]
